# Supplementary material for: Heritable maintenance of chromatin modifications confers transcriptional memory of interferon-γ signaling
Source: Nat Struct Mol Biol. 2025 Apr 4;32(7):1255–67. doi: 10.1038/s41594-025-01522-8 (PMC12263432; doi:10.1038/s41594-025-01522-8)
Supplement: Supplementary file 2 — Supplementary Table with primers and oligonucleotides. [file 41594_2025_1522_MOESM2_ESM.xlsx]

## Sheet: Supplementary Table 1
Name	Sequence 5'->3'
Expression (RT-qPCR)
GBP1 Fw	GTGGAACGTGTGAAAGCTGA
GBP1 Rv	CAACTGGACCCTGTCGTTCT
GBP5 Fw	TTCAATTTGCCCCGTCTGTG
GBP5 Rv	AGGCAGTGTTTCAAGTTGGG
GBP4 Fw	CAGTCTTCATGGAGCACTCCTTC
GBP4 Rv	TCAGGTGCTCTGAAAGCCGCTT
KAT7 Fw	GAATGCAAGGTGAGAGCACA
KAT7 Rv	CCGTGTGTTCCCATAGGTCT
STAT1 Fw	TGTATGCCATCCTCGAGAGC
STAT1 Rv	AGACATCCTGCCACCTTGTG
IRF1 Fw	TTTGTATCGGCCTGTGTGAATG
IRF1 Rv	AAGCATGGCTGGGACATCA
GBP2 Fw	AATTAGGGGCCCAGTTGGAAG
GBP2 Rv	AAGAGACGGTAACCTCCTGGT
CH-C ncRNA-1 Fw	GGTCTGGAGTCAAAGGAGAAAG
CH-C ncRNA-1 Rv	CCAGCTAGAAACAGTCCAACA
CH-C ncRNA-2 Fw	TCCCTGAATCTCTTCCTGTAAAC
CH-C ncRNA-2 Rv	TTGGGACAAGGCTGGATTT
E2 ncRNA-1 Fw	AGCTTTGAAGGGAACCAAGAG
E2 ncRNA-1 Rv	CTGGAAGCAAAGATAGTGAGTAGAG
E2 ncRNA-2 Fw	GTGTGCAATTTGGAGGGAATAAA
E2 ncRNA-2 Rv	AATGGCCAGCTGTTTGTAGA
E1 ncRNA-1 Fw	TAGACTTGAATTGGCCCAAGAG
E1 ncRNA-1 Rv	AGGAGGTGCTGGAAGTCTAA
E1 ncRNA-2 Fw	AGAGGAGGAGACTGCCAAA
E1 ncRNA-2 Rv	CCTATGCTTCTGTCTTCCTGTG
Capture-C quality control (RT-qPCR)
CaptureC-cutsite Fw	GTCAGAAATAACAGGAAACCCAAA
CaptureC-cutsite Rv	TTACTTGTCGAACCCAGAAGAC
CaptureC-fragment Fw	GAGAATGGCCACATACAAGTAGA
CaptureC-fragment Rv	GGAGTTGTCAACACAAGCATATC
Capture-C hybridization probes (5'-biotinylated)
E2 Left	GATCATTGGCCAGCTAATCTCAATTGGGCCAACACTTTTTCTCCTTTCTACACTTACTCATGGCACCCTGTATTAGTCCTTTACAATGCAGATAAGAAATTCAAATATTTCATTTGTTGG
E2 Right	ATGTTCTAACCAGAAAATATTGAAAAAGATTAATAAAAATAGATACACTTACCTACCCATTGATAAAGCAACATCAAACAAGAGACTGGGAAATTACCGTATGAGACAATGGATTAGATC
CH-C Left	GATCGGGAGATTCTCTTAATGAAAAGAAATTCAACAATTTTCCCTCTATCATGTGTGATTTTTTGGAGTCTTCTTAAAAACATCTTTCCCACACCAAGATAACAAAGATGCTCTCCTATA
CH-C Right	ACTGCCCACAGAGTCACTGGGGCAAAATGACCAACAAAACTGTAAAAGTGTGTCTTGTGGAAACAGCCATTTTAAAAAACGCTTTGATGGTGACAGGAATGCATGTGTCAACCGTGGATC
3C-RT-qPCR E2 bait
E2 ctrl-1 Fw	GACTAGGCTCACAGACACATAAA
E2 ctrl-1 Rv	TCTGAGAGGTGAGAAACCTACTA
E2 ctrl-2 Fw	GAACCCTTGGCTGTCTCATT
E2 ctrl-2 Rv	CCTTGTCATCAGGAAGCAGTTA
E2+GBP1 Fw	AGAAACTGAGCACAGAAAGACT
E2+GBP1 Rv	TTGCTTAACTCTCTGTGGAGAAG
E2+GBP5 Fw	CACAGTGGTGACCAAATCAATAA
E2+GBP5 Rv	TGCTTAACTCTCTGTGGAGAAG
E2+CH-C-1 Fw	CTGATGACAAGGGATGCTGT
E2+CH-C-1 Rv	TCTGCTGCTGTTATCCCATTAG
E2+CH-C-2 Fw	CTTCCATCATTGTCTACCTCTGG
E2+CH-C-2 Rv	CCTTAGATATGCCCACATCCTG
Hs 2-ctrl Fw	GAGAATGGCCACATACAAGTAGA
Hs 2-ctrl Rv	GGAGTTGTCAACACAAGCATATC
E2+CH-C-3 Fw	AGACCAATCTTAACTGCTTCCT
E2+CH-C-3 Rv	AACTTTGCAATTGTGTCCTAGTC
3C-RT-qPCR CH-C bait
CH-C ctrl-1 Fw	ACCATACAAGGAAATATTCAGAGGT
CH-C ctrl-1 Rv	TTCTCCATCATTGACCACTACAG
CH-C+E2-1 Fw	CAAAGACCAATCTTAACTGCTTCC
CH-C+E2-1 Rv	ACTGTGCTGCGTGTTAGG
CH-C+CH-B Fw	AGTCCTATCTTGCATCTATCATTCT
CH-C+CH-B Rv	AACTTTGCAATTGTGTCCTAGTC
CH-C+GBP5-2 Fw	CCTCCCTGCTTCCATTGTT
CH-C+GBP5-2 Rv	GGCTGAATGATGCTCCTTAGAT
CH-C+89142 ctrl Fw	AGGCCTGCCTACCCTTT
CH-C+89142 ctrl Rv	GAAACTTTGCAATTGTGTCCTAGTC
CH-C+GBP5-1 Fw	AAATCCTGTCTCCACACTATG
CH-C+GBP5-1 Rv	CCTCTGAATATTTCCTTGTATGGT
CH-C+E2-2 Fw	AGACCAATCTTAACTGCTTCCT
CH-C+E2-2 Rv	AACTTTGCAATTGTGTCCTAGTC
Cut&Run-qPCR
GBP1-Fw	GTGGAACGTGTGAAAGCTGA
GBP1-Rv	CAACTGGACCCTGTCGTTCT
GBP5-Fw	TTCAATTTGCCCCGTCTGTG
GBP5-Rv	AGGCAGTGTTTCAAGTTGGG
GBP4-Fw	TTCTCTCACCCATTGCTCTG
GBP4-Rv	CGGTTCTCACAGACTCTTACTT
GBP2-Fw	TGTGGACTTGTGTCCCACAG
GBP2-Rv	TTGACAGAGCCTGGACGTTG
E2 ncRNA-2 Fw	GTGTGCAATTTGGAGGGAATAAA
E2 ncRNA-2 Rv	AATGGCCAGCTGTTTGTAGA
CH-C ncRNA-2 Fw	TCCCTGAATCTCTTCCTGTAAAC
CH-C ncRNA-2 Rv	TTGGGACAAGGCTGGATTT
GBP1-GFP cloning
GBP1 exon11 gRNA	CACCGACGAAAATGAGACGACGAA
CRISPR E1/E2 deletion - PCR validation
E1 Fw	CACACTTCCTCGGGAGAACACTGAT
E1 Rv	ACAGTCTCTAACAGATCATCTCCCCG
E2 Fw	GGGGAGATAGGGCATACATGGGTAAAAG
E2 Rv	CTTCCTTCCTCACTCACCATGTACTCTG
CRISPR E1/E2 deletion - sequencing validation
E2-2 Fw	CAACTATTCTGCTTTAGTACTTCG
E2-1 Fw	GGACTTCTTTACTATGCTAGATC
E2-2 Rv	CACATGGCTAGTCTCAAAATAGG
E1 Fw	AATTCCTGAGCTCCTATAACCCA
E1 Rv	CAATCGATCTCAGTAGAAGTCAG
CRISPR E1/E2 deletion - gRNAs
E2-2 Left - oligo 1	CACCGAAGACTAGACATTACCCAAT
E2-2 Left - oligo 2	AAACATTGGGTAATGTCTAGTCTTC
E2-1 Left - oligo 1	CACCGTGATCTCTCACCTGTTGTA
E2-1 Left - oligo 2	AAACTACAACAGGTGAGAGATCAC
E2-1/2 Right - oligo 1	CACCGAAATTACCGTATGAGACAA
E2-1/2 Right - oligo 2	AAACTTGTCTCATACGGTAATTTC
E1 Left - oligo 1	CACCGCCTAATTGCTGTACCAAGTT
E1 Left - oligo 2	AAACAACTTGGTACAGCAATTAGGC
E1 Right - oligo 1	CACCGCACGAATGTAGAGTCCAGCT
E1 Right - oligo 2	AAACAGCTGGACTCTACATTCGTGC
