# Supplementary material for: Heritable maintenance of chromatin modifications confers transcriptional memory of interferon-γ signaling
Source: Nat Struct Mol Biol. 2025 Apr 4;32(7):1255–67. doi: 10.1038/s41594-025-01522-8 (PMC12263432; doi:10.1038/s41594-025-01522-8)
Supplement: Supplementary file 3 — Source data for plots and stats. [file 41594_2025_1522_MOESM3_ESM.xlsx]

## Sheet: Fig. 1
Average normalized counts corresponding to Fig. 1d - H3K4me1							Average normalized counts corresponding to Fig. 1d - H3K4me3							Average normalized counts corresponding to Fig. 1d - H3K14ac							Average normalized counts corresponding to Fig. 1d - H4K16ac
Gene	Naïve	Primed 2d	Priming	Reinduction	Primed 7d		Gene	Naïve	Primed 2d	Priming	Reinduction	Primed 7d		Gene	Naïve	Primed 2d	Priming	Reinduction	Primed 7d		Gene	Naïve	Primed 2d	Priming	Reinduction	Primed 7d
GBP1	0.0413586	0.185764	0.138526	0.37723	0.135597		GBP1	0.0575295	0.116317	0.307555	1.19107	0.241428		GBP1	0.0854382	0.146174	0.154848	0.223543	0.168515		GBP1	0.045196	0.0998576	0.0696298	0.118216	0.102261
GBP2	0.0470639	0.105749	0.0934297	0.200536	0.0747257		GBP2	0.0481528	0.0588118	0.118311	0.307487	0.0441347		GBP2	0.0910938	0.127992	0.13511	0.163479	0.142259		GBP2	0.0483109	0.0696957	0.062042	0.0940549	0.0665958
GBP4	0.0320078	0.114209	0.139013	0.38264	0.0588355		GBP4	0.045716	0.0722133	0.231798	0.92043	0.0358782		GBP4	0.0676942	0.123564	0.134778	0.191801	0.129356		GBP4	0.0328506	0.060352	0.0577506	0.102864	0.0581747
GBP5	0.0396657	0.271377	0.13466	0.496546	0.343615		GBP5	0.0945548	0.184948	0.309046	1.52254	0.0824852		GBP5	0.0667274	0.175892	0.173505	0.274899	0.16951		GBP5	0.0402	0.1054	0.0625	0.1112	0.0828
P values corresponding to Fig. 1d
P value	GBP1	GBP5	GBP4	GBP2
Primed 2d versus Naïve
H3K4me1	0.0238195	0.00499375	0.000299276	0.00343134
H3K4me3	0.0858767	0.224746	0.212622	0.247618
H3K14ac	0.00153612	0.000309065	0.00107148	0.00363844
H4K16ac	0.000154362	6.94986e-05	0.00245958	0.000921962
Primed 7d versus Naïve
H3K4me1	0.0024368	0.00511006	0.0205641	0.0297206
H3K4me3	0.0680214	0.853626	0.560354	0.705687
H3K14ac	0.00055274	7.05517e-05	0.000197137	0.000819057
H4K16ac	0.000937225	0.000683896	0.00251108	0.000551228
