# Supplementary material for: Heritable maintenance of chromatin modifications confers transcriptional memory of interferon-γ signaling
Source: Nat Struct Mol Biol. 2025 Apr 4;32(7):1255–67. doi: 10.1038/s41594-025-01522-8 (PMC12263432; doi:10.1038/s41594-025-01522-8)
Supplement: Supplementary file 4 — Source data for plots and stats. [file 41594_2025_1522_MOESM4_ESM.xlsx]

## Sheet: Fig. 2
Average normalized counts corresponding to Fig. 2c - H3K27me3						Frequencies corresponding to Fig. 2f									Relative expression corresponding to Fig. 2h				Average normalized counts corresponding to Fig. 2i - H3K14ac							Average normalized counts corresponding to Fig. 2k - H3K27me3
Gene	Naïve	Priming	Primed 2d	Reinduction		Priming				Reinduction					Gene	GFP+	GFP-		Gene	GFP+ Priming	GFP+ Primed	GFP- Priming	GFP- Primed	IgG		Gene	GFP+ Priming	GFP+ Primed	GFP- Priming	GFP- Primed
GBP1	0.317522	0.539424	0.193141	0.152175		Time (hours)	Cell status (expression)	Replicate	Frequency	Time (hours)	Cell status (expression)	Replicate	Frequency		GBP1	0.377796	1.72955		GBP1	0.0153857	0.0139332	0.00751528	0.0059242	0.00137258		GBP1	0.334	0.168	0.456	0.255
GBP2	0.210279	0.404521	0.219898	0.370873		1	negative	1	135	1	negative	1	132		STAT1	1.15138	1.05768		GBP2	0.0217393	0.0190573	0.0160011	0.0136435	0.000437024		GBP2	0.361	0.211	0.36	0.247
GBP4	0.292628	0.488138	0.199784	0.183178		1	negative	2	172	1	negative	2	106						GBP4	0.00808168	0.00809091	0.00623903	0.00679687	0.000491678		GBP4	0.307	0.206	0.373	0.268
GBP5	0.253902	0.417749	0.133969	0.0744446		1	negative	3	183	1	negative	3	167						GBP5	0.014736	0.0162488	0.0122001	0.011475	0.00154423		GBP5	0.257	0.122	0.34	0.181
						1	positive	1	1	1	hyperactivation	1	3
P values corresponding to Fig. 2c						1	positive	3	1	1	hyperactivation	2	1
P value	GBP1	GBP5	GBP4	GBP2		2	negative	1	126	1	hyperactivation	3	1		P values corresponding to Fig. 2h				P values corresponding to Fig. 2i							P values corresponding to Fig. 2k
Primed 2d versus Naïve (panel C)						2	negative	2	172	2	negative	1	134		P value	GBP1	STAT1		P value	GBP1	GBP5	GBP4	GBP2			P value	GBP1	GBP5	GBP4	GBP2
H3K27me3	0.000593678	0.000192001	0.0109088	0.498103		2	negative	3	180	2	negative	2	104		GFP+ versus GFP- (panel H)				GFP+ vs GFP- in Priming (panel I)							GFP+ vs GFP- in Priming (panel K)
						2	positive	1	10	2	negative	3	156		Expression	0.027205	0.29385		H3K14ac	0.040451	0.0296602	0.0211818	0.157996			H3K27me3	0.0079821	0.0244221	0.119965	0.983228
						2	positive	3	4	2	hyperactivation	1	1						GFP+ vs GFP- in Primed (panel I)							GFP+ vs GFP- in Primed (panel K)
						3	negative	1	108	2	hyperactivation	2	3						H3K14ac	0.0527969	0.013608	0.215277	0.00200498			H3K27me3	0.318183	0.244628	0.587573	0.505863
						3	negative	2	165	2	hyperactivation	3	12													Priming vs Primed in GFP+ (panel K)
						3	negative	3	169	3	negative	1	119													H3K27me3	0.0444881	0.0170918	0.25022	0.0151732
						3	positive	1	5	3	negative	2	98													Priming vs Primed in GFP- (panel K)
						3	positive	2	1	3	negative	3	162													H3K27me3	0.0231323	0.0112399	0.259253	0.0840215
						4	negative	1	101	3	hyperactivation	2	1
						4	negative	2	163	3	hyperactivation	3	1
						4	negative	3	163	4	negative	1	120
						4	positive	1	5	4	negative	2	92
						4	positive	2	1	4	negative	3	145
						5	negative	1	117	4	positive	2	1
						5	negative	2	151	4	positive	3	1
						5	negative	3	71	4	hyperactivation	1	4
						5	positive	1	2	4	hyperactivation	2	6
						6	negative	1	112	4	hyperactivation	3	8
						6	negative	2	140	5	negative	1	120
						6	negative	3	152	5	negative	2	86
						7	negative	1	95	5	negative	3	149
						7	negative	2	144	5	positive	1	1
						7	negative	3	165	5	positive	2	2
						7	positive	1	2	5	hyperactivation	1	5
						8	negative	1	87	5	hyperactivation	2	11
						8	negative	2	142	5	hyperactivation	3	10
						8	negative	3	149	6	negative	1	104
						8	positive	1	5	6	negative	2	74
						9	negative	1	108	6	negative	3	140
						9	negative	2	123	6	hyperactivation	1	21
						9	negative	3	142	6	hyperactivation	2	28
						9	positive	1	6	6	hyperactivation	3	21
						10	negative	1	121	7	negative	1	98
						10	negative	2	144	7	negative	2	69
						10	negative	3	152	7	negative	3	120
						10	positive	1	5	7	hyperactivation	1	29
						11	negative	1	96	7	hyperactivation	2	33
						11	negative	2	153	7	hyperactivation	3	38
						11	negative	3	156	8	negative	1	79
						11	positive	1	10	8	negative	2	51
						11	positive	3	3	8	negative	3	100
						12	negative	1	69	8	hyperactivation	1	43
						12	negative	2	127	8	hyperactivation	2	51
						12	negative	3	144	8	hyperactivation	3	57
						12	positive	1	7	9	negative	1	75
						12	positive	3	4	9	negative	2	41
						13	negative	1	89	9	negative	3	99
						13	negative	2	129	9	positive	1	10
						13	negative	3	145	9	positive	2	10
						13	positive	1	14	9	positive	3	12
						13	positive	2	2	9	hyperactivation	1	38
						13	positive	3	5	9	hyperactivation	2	48
						14	negative	1	97	9	hyperactivation	3	48
						14	negative	2	134	10	negative	1	68
						14	negative	3	146	10	negative	2	38
						14	positive	1	18	10	negative	3	85
						14	positive	2	3	10	positive	1	14
						14	positive	3	6	10	positive	2	8
						15	negative	1	84	10	positive	3	12
						15	negative	2	138	10	hyperactivation	1	45
						15	negative	3	137	10	hyperactivation	2	55
						15	positive	1	17	10	hyperactivation	3	61
						15	positive	2	3	11	negative	1	48
						15	positive	3	9	11	negative	2	34
						16	negative	1	89	11	negative	3	69
						16	negative	2	143	11	positive	1	27
						16	negative	3	146	11	positive	2	10
						16	positive	1	20	11	positive	3	23
						16	positive	2	5	11	hyperactivation	1	45
						16	positive	3	10	11	hyperactivation	2	57
						17	negative	1	94	11	hyperactivation	3	65
						17	negative	2	144	12	negative	1	42
						17	negative	3	146	12	negative	2	29
						17	positive	1	20	12	negative	3	50
						17	positive	2	10	12	positive	1	23
						17	positive	3	14	12	positive	2	13
						18	negative	1	90	12	positive	3	35
						18	negative	2	137	12	hyperactivation	1	49
						18	negative	3	141	12	hyperactivation	2	57
						18	positive	1	22	12	hyperactivation	3	71
						18	positive	2	16	13	negative	1	41
						18	positive	3	13	13	negative	2	26
						19	negative	1	86	13	negative	3	38
						19	negative	2	133	13	positive	1	37
						19	negative	3	137	13	positive	2	17
						19	positive	1	25	13	positive	3	50
						19	positive	2	19	13	hyperactivation	1	40
						19	positive	3	20	13	hyperactivation	2	57
						20	negative	1	88	13	hyperactivation	3	66
						20	negative	2	121	14	negative	1	41
						20	negative	3	124	14	negative	2	22
						20	positive	1	23	14	negative	3	34
						20	positive	2	23	14	positive	1	29
						20	positive	3	25	14	positive	2	17
						21	negative	1	69	14	positive	3	36
						21	negative	2	94	14	hyperactivation	1	50
						21	negative	3	98	14	hyperactivation	2	57
						21	positive	1	36	14	hyperactivation	3	87
						21	positive	2	37	15	negative	1	33
						21	positive	3	41	15	negative	2	18
						22	negative	1	72	15	negative	3	24
						22	negative	2	105	15	positive	1	40
						22	negative	3	101	15	positive	2	20
						22	positive	1	34	15	positive	3	40
						22	positive	2	43	15	hyperactivation	1	48
						22	positive	3	42	15	hyperactivation	2	60
						23	negative	1	72	15	hyperactivation	3	89
						23	negative	2	91	16	negative	1	32
						23	negative	3	105	16	negative	2	16
						23	positive	1	36	16	negative	3	22
						23	positive	2	50	16	positive	1	41
						23	positive	3	45	16	positive	2	20
						24	negative	1	59	16	positive	3	49
						24	negative	2	77	16	hyperactivation	1	42
						24	negative	3	86	16	hyperactivation	2	61
						24	positive	1	45	16	hyperactivation	3	87
						24	positive	2	61	17	negative	1	30
						24	positive	3	59	17	negative	2	13
										17	negative	3	22
										17	positive	1	47
										17	positive	2	28
										17	positive	3	48
										17	hyperactivation	1	40
										17	hyperactivation	2	55
										17	hyperactivation	3	86
										18	negative	1	28
										18	negative	2	13
										18	negative	3	18
										18	positive	1	40
										18	positive	2	28
										18	positive	3	43
										18	hyperactivation	1	46
										18	hyperactivation	2	58
										18	hyperactivation	3	93
										19	negative	1	27
										19	negative	2	12
										19	negative	3	18
										19	positive	1	43
										19	positive	2	31
										19	positive	3	53
										19	hyperactivation	1	45
										19	hyperactivation	2	53
										19	hyperactivation	3	87
										20	negative	1	27
										20	negative	2	12
										20	negative	3	19
										20	positive	1	58
										20	positive	2	39
										20	positive	3	61
										20	hyperactivation	1	29
										20	hyperactivation	2	47
										20	hyperactivation	3	79
										21	negative	1	12
										21	negative	2	7
										21	negative	3	9
										21	positive	1	69
										21	positive	2	46
										21	positive	3	61
										21	hyperactivation	1	33
										21	hyperactivation	2	44
										21	hyperactivation	3	83
										22	negative	1	15
										22	negative	2	4
										22	negative	3	8
										22	positive	1	66
										22	positive	2	42
										22	positive	3	58
										22	hyperactivation	1	36
										22	hyperactivation	2	50
										22	hyperactivation	3	84
										23	negative	1	14
										23	negative	2	6
										23	negative	3	5
										23	positive	1	65
										23	positive	2	45
										23	positive	3	57
										23	hyperactivation	1	33
										23	hyperactivation	2	46
										23	hyperactivation	3	83
										24	negative	1	8
										24	negative	2	4
										24	negative	3	4
										24	positive	1	71
										24	positive	2	48
										24	positive	3	48
										24	hyperactivation	1	29
										24	hyperactivation	2	43
										24	hyperactivation	3	79
