# Supplementary material for: Heritable maintenance of chromatin modifications confers transcriptional memory of interferon-γ signaling
Source: Nat Struct Mol Biol. 2025 Apr 4;32(7):1255–67. doi: 10.1038/s41594-025-01522-8 (PMC12263432; doi:10.1038/s41594-025-01522-8)
Supplement: Supplementary file 5 — Source data for plots and stats. [file 41594_2025_1522_MOESM5_ESM.xlsx]

## Sheet: Fig. 3
Relative expression corresponding to Fig. 3b									Relative expression corresponding to Fig. 3e							Flourescence intensity corresponding to Fig. 3h													Flourescence intensity corresponding to Fig. 3i - FACS individual events
Treatment	Condition	GBP1	GBP5	KAT7	GBP4	STAT1	IRF1		Treatment	Condition	STAT1	GBP1	GBP5	GBP4		Treatment	Naive-DMSO	Priming-DMSO	Reinduction-DMSO	Priming-DOT1Li	Reinduction-DOT1Li	Priming-EZH1/2i	Reinduction-EZH1/2i	Priming-G9ai	Reinduction-G9ai	Priming-p300i	Reinduction-p300i		event	Naive-DMSO.1	Naive-DMSO.2	Naive-DMSO.3	Priming-DMSO.1	Priming-DMSO.2	Priming-DMSO.3	Priming-DOT1Li.1	Priming-DOT1Li.2	Priming-DOT1Li.3	Priming-EZHi.1	Priming-EZHi.2	Priming-EZHi.3	Reinduction-DMSO.1	Reinduction-DMSO.2	Reinduction-DMSO.3	Reinduction-DOT1Li.1	Reinduction-DOT1Li.2	Reinduction-DOT1Li.3	Reinduction-EZHi.1	Reinduction-EZHi.2
Mock	Priming	0.000796402	0.000852876	0.00158028	0.00351966	0.00712141	0.0417594		DMSO	Priming	0.0243148	0.00488927	0.00452552	0.00773114		Flourescence	749.355	1577.37	5978.5	2746.55	8202.89	4106.76	8642.87	1807.11	6237.23	2311.43	5859.5		1	6.84	854.24	204.44	337.44	1263.88	232.56	-7.6	28.88	0	-12.92	-8.36	12.16	2.28	-7.6	1239.56	3667.76	34.96	-11.4	-18.24	-6.84
siKAT7 #1	Priming	0.000555826	0.000202594	0.00068596	0.00168729	0.00432382	0.0169117		DMSO	Reinduction	0.0291143	0.0500385	0.0343972	0.0293818															2	28.12	515.28	9.12	307.04	0.76	22.8	970.52	-11.4	-2.28	4.56	675.64	3.04	50.92	-6.08	-19.76	-4.56	20.52	82.84	-12.16	15.96
siKAT7 #2	Priming	0.000854704	0.000378242	0.000928805	0.00199658	0.00665816	0.0203015		EZHi	Priming	0.0337161	0.050025	0.0341668	0.0231801															3	-4.56	15.2	41.8	566.96	20.52	172.52	1073.88	-9.12	0	-3.04	2697.24	-5.32	0.76	-9.12	-12.92	3.04	186.96	3986.2	643.72	14.44
Mock	Reinduction	0.00377186	0.00340182	0.00209632	0.00598319	0.0067241	0.0385076		EZHi	Reinduction	0.0318641	0.0912568	0.0738977	0.043395															4	15.2	598.88	116.28	11.4	-1.52	-4.56	294.12	4.56	47.12	-3.8	-28.12	15.96	112.48	15.2	2506.48	2264.04	10.64	14.44	3.04	1559.52
siKAT7 #1	Reinduction	0.00121154	0.000539686	0.000601387	0.000685371	0.0031284	0.0170646																						5	-17.48	510.72	0.76	-0.76	268.28	583.68	658.92	-26.6	-14.44	-12.16	-12.16	-14.44	6.84	-9.88	-10.64	-8.36	-9.88	26.6	547.2	863.36
siKAT7 #2	Reinduction	0.00243331	0.000911103	0.000609888	0.00185198	0.00539356	0.0187596																						6	-39.52	487.16	15.96	21.28	15.96	20.52	586.72	27.36	84.36	2557.4	8.36	442.32	-25.08	750.88	2560.44	-25.84	16.72	6.84	20.52	0
																													7	15.96	-18.24	21.28	644.48	-0.76	1745.72	418	-0.76	82.84	7.6	-6.84	-6.08	-19	2571.84	1030.56	3302.96	2189.56	-20.52	-22.04	2.28
																													8	32.68	11.4	314.64	20.52	-4.56	37.24	-5.32	-10.64	-23.56	1830.84	2829.48	-22.8	-28.88	11.4	1912.92	12250.4	1559.52	12.16	3.8	3.04
P values corresponding to Fig. 3b									P values corresponding to Fig. 3e							P values corresponding to Fig. 3h													9	-17.48	-19	-0.76	71.44	0	7.6	181.64	12.16	-9.12	291.08	4223.32	-21.28	-12.92	19	3869.16	3508.92	-2.28	322.24	-5.32	3.04
P value	GBP1	GBP5	GBP4	KAT7	STAT1	IRF1			P value	GBP1	GBP5	GBP4	STAT1			P value	DOT1Li	EZHi	G9a-i	p300i									10	18.24	-6.84	25.84	294.12	69.92	846.64	594.32	25.08	5.32	6420.48	6.08	-18.24	-9.88	801.8	24.32	-12.16	-3.8	414.2	4348.72	-12.16
KAT7 siRNA #1 vs Mock (panel B)									EZHi vs DMSO (panel E)							Drug vs DMSO (panel H)													11	3.8	-11.4	-8.36	-22.04	-19.76	2269.36	902.88	-7.6	-6.84	19.76	15.2	129.96	494.76	-12.16	3.8	1971.44	-22.8	178.6	5513.8	19
Priming	0.0588486	1.72256e-05	0.0336686	0.00488832	0.00575129	0.00188873			Priming	0.000286168	0.000258587	0.000136671	0.0452149			Priming	0.0100712	0.00225816	0.273561	0.00211676									12	1.52	391.4	-19.76	262.2	-32.68	275.12	-4.56	16.72	0	3606.96	3264.96	747.84	543.4	1.52	2042.88	15.2	5.32	39.52	-15.96	-21.28
Reinduction	0.00488294	0.00148164	0.00109987	0.0444037	0.0513421	0.00021966			Reinduction	0.045869	0.0067262	0.0167208	0.541008			Reinduction	0.0298922	0.0332003	0.697488	0.871285									13	1.52	348.08	52.44	611.04	10.64	388.36	1258.56	583.68	876.28	6.08	2669.88	522.12	-3.8	-2.28	-17.48	-9.88	12748.2	16.72	4.56	18.24
KAT7 siRNA #2 vs Mock (panel B)																													14	20.52	528.96	314.64	455.24	-2.28	155.8	437.76	1.52	1173.44	-18.24	-21.28	-24.32	-8.36	-15.2	-44.84	-18.24	182.4	26.6	6.84	1941.8
Priming	0.774603	0.000273871	0.026802	0.056668	0.67418	0.00509942																							15	-6.08	934.04	-20.52	265.24	9.12	232.56	748.6	713.64	9.12	-8.36	-0.76	481.84	6.84	20.52	22.8	-8.36	-12.92	290.32	988	18.24
Reinduction	0.127141	0.00341913	0.0042533	0.0441375	0.448823	0.000660618																							16	-15.2	389.88	1.52	361	-1.52	930.24	3.04	-9.88	-41.04	49.4	-22.8	1292	16.72	155.04	1089.08	-11.4	5000.8	-14.44	-4.56	-0.76
																													17	6.08	281.2	2.28	-22.8	-37.24	133	977.36	-9.88	-7.6	9.12	24.32	8.36	254.6	-6.84	-14.44	3.04	0.76	-3.04	1600.56	1130.88
																													18	12.92	635.36	-0.76	398.24	121.6	156.56	633.08	-12.92	142.12	15.96	0.76	9.12	3458	-2.28	-10.64	13.68	-14.44	9002.96	-5.32	1.52
																													19	-3.04	459.8	10.64	-25.08	52.44	371.64	2343.84	0	59.28	5559.4	9.88	375.44	-7.6	-3.04	7077.12	1.52	1869.6	3845.6	1261.6	-9.88
																													20	-31.92	515.28	-3.8	19.76	9.12	6.84	1034.36	-14.44	522.88	2375	-28.88	221.92	1173.44	4.56	572.28	218.88	-6.08	0	6.08	-20.52
																													21	1.52	406.6	357.96	-18.24	440.8	1619.56	680.96	-20.52	17.48	20.52	1200.8	25.84	-18.24	16.72	6.84	22.04	0.76	11.4	9.88	682.48
																													22	-12.16	715.92	775.96	296.4	308.56	134.52	-28.12	-6.08	326.8	3690.56	211.28	32.68	745.56	-9.12	760.76	17.48	6.08	45.6	-16.72	743.28
																													23	-34.2	418	633.84	5.32	-3.8	279.68	701.48	-9.88	3146.4	-4.56	27.36	2373.48	3.04	6703.96	-12.92	18.24	-7.6	3.8	-12.92	7.6
																													24	-6.08	19.76	560.88	-19	25.08	-34.96	16.72	3.8	52.44	707.56	101.84	3.8	173.28	9.88	-14.44	4551.64	7501.96	6.84	21.28	-14.44
																													25	-0.76	268.28	346.56	12.92	-3.8	25.84	747.08	-6.84	1.52	17.48	272.84	0.76	111.72	-9.12	11.4	1831.6	4738.6	22.04	15.96	-20.52
																													26	-11.4	279.68	14.44	3.8	666.52	581.4	33.44	-1.52	-9.12	-19	23.56	-28.12	464.36	6.08	-13.68	1309.48	0	334.4	2201.72	965.2
																													27	-5.32	1400.68	41.8	-9.88	-15.2	123.12	756.96	-8.36	478.04	1977.52	419.52	620.16	31.16	9.88	6705.48	21.28	-24.32	3653.32	-10.64	1745.72
																													28	3.04	44.08	3.04	827.64	-5.32	50.92	-23.56	-9.88	589.76	-28.12	72.2	3.04	22.8	326.8	1368	42.56	-17.48	2034.52	38	19
																													29	-6.84	465.12	1.52	-22.04	148.96	-1.52	541.12	14.44	678.68	12.92	405.84	3.04	937.84	-15.96	2039.84	-12.92	4113.12	1694.04	-6.08	1915.96
																													30	-5.32	316.92	-1.52	218.12	24.32	220.4	-7.6	15.2	12.92	45.6	57	19	11428.1	-7.6	523.64	15.2	-10.64	-15.2	51.68	-15.2
																													31	28.88	493.24	249.28	513.76	1668.96	889.2	473.48	11.4	10.64	997.88	63.84	12.16	5691.64	1077.68	-3.8	6.08	-15.2	-2.28	-25.08	256.88
																													32	17.48	231.04	277.4	745.56	16.72	164.92	262.2	30.4	-11.4	-17.48	15.2	-3.8	543.4	63.84	-3.04	1085.28	-8.36	-12.92	2.28	2.28
																													33	-11.4	441.56	-28.88	11.4	-22.04	380.76	19.76	-8.36	42.56	-1.52	-14.44	21.28	257.64	-9.88	176.32	1782.96	3759.72	19	0.76	-6.84
																													34	-16.72	837.52	8.36	31.16	362.52	415.72	677.16	16.72	12.16	824.6	154.28	0	29.64	-9.88	-5.32	-1.52	1531.4	3.04	-19	-0.76
																													35	-2.28	1135.44	9.12	739.48	6.84	378.48	1092.88	-9.12	1508.6	4.56	173.28	-25.08	59.28	-15.96	1203.08	1956.24	2146.24	8.36	276.64	8879.08
																													36	31.16	367.08	-43.32	709.08	207.48	1712.28	1178	4.56	1083.76	3.04	23.56	739.48	16.72	-5.32	3914	28.88	-12.92	788.12	1052.6	11.4
																													37	-30.4	500.08	348.08	323.76	1972.96	1361.16	1881	4893.64	-7.6	-9.88	-0.76	3638.88	-11.4	-13.68	11.4	8.36	1259.32	-28.88	-25.08	-14.44
																													38	8.36	889.96	-2.28	-6.08	757.72	1115.68	133.76	5.32	-15.96	-5.32	-4.56	-23.56	677.92	-1.52	1178.76	-5.32	-6.84	587.48	-6.84	-10.64
																													39	-7.6	777.48	485.64	373.92	8.36	873.24	1034.36	1899.24	96.52	63.84	209.76	641.44	-2.28	54.72	2005.64	12.92	13.68	12.16	-17.48	-1.52
																													40	11.4	806.36	-3.8	519.84	654.36	28.88	494	-13.68	-3.8	720.48	-6.08	7.6	-22.04	-17.48	-6.08	6.08	-9.12	3.8	32.68	370.88
																													41	-0.76	332.12	834.48	25.84	136.8	8.36	26.6	1732.8	760	15.96	-11.4	10.64	21.28	-8.36	515.28	1.52	-4.56	5.32	943.16	149.72
																													42	3.04	325.28	337.44	3.04	170.24	-29.64	171.76	7.6	-2.28	-6.08	-19.76	689.32	17.48	8.36	416.48	10.64	-9.88	1.52	3516.52	162.64
																													43	12.16	-5.32	376.2	166.44	3.8	633.84	569.24	1938	85.12	13.68	9.12	22.04	-2.28	12.16	-7.6	138.32	10.64	3577.32	1639.32	43.32
																													44	-6.84	20.52	316.16	0.76	439.28	11.4	348.84	6.08	329.08	4.56	15.2	9.12	-4.56	-3.8	-10.64	31.16	-15.2	-13.68	-9.88	-38.76
																													45	-12.16	446.88	296.4	398.24	105.64	364.04	345.04	-20.52	11.4	10.64	-19	1846.04	473.48	19	12.16	-24.32	11199.4	-15.96	551.76	-10.64
																													46	-28.88	16.72	470.44	256.12	497.8	575.32	456.76	1612.72	43.32	32.68	-15.2	810.92	22.8	-7.6	1.52	-15.96	5245.52	5.32	4518.96	6.08
																													47	-15.2	16.72	15.2	10.64	-9.88	307.04	732.64	-15.96	92.72	769.88	579.88	19.76	10.64	-1.52	240.16	0.76	-10.64	25.08	-6.08	-15.2
																													48	8.36	538.08	306.28	25.08	667.28	387.6	7.6	-22.04	-22.04	19	-29.64	-17.48	-3.8	9.88	1093.64	152.76	85.12	14.44	19	-31.16
																													49	-3.04	424.84	697.68	-12.92	825.36	-10.64	273.6	12.92	378.48	-13.68	-34.2	1874.92	14.44	0.76	6226.68	564.68	1.52	20.52	2.28	0
																													50	12.92	105.64	36.48	11.4	252.32	1406.76	789.64	18.24	0	-25.84	1583.84	0.76	2168.28	9.88	12.92	668.04	0.76	-3.04	-9.88	168.72
																													51	5.32	354.92	-6.84	67.64	1296.56	1558.76	482.6	-1.52	0	0	398.24	3.04	-22.04	-18.24	23.56	3.8	-32.68	-10.64	2010.96	237.88
																													52	-9.12	290.32	803.32	20.52	-13.68	639.92	10.64	-3.04	97.28	-3.8	268.28	1138.48	33.44	9.88	-31.16	-22.8	28.88	-7.6	-5.32	4422.44
																													53	6.84	-35.72	438.52	509.96	-14.44	61.56	-7.6	-0.76	867.16	45.6	449.16	785.08	23.56	-12.16	-3.8	-25.84	7.6	-6.84	-16.72	-19.76
																													54	-24.32	658.16	1.52	2.28	1288.96	293.36	78.28	5.32	572.28	688.56	27.36	7.6	2023.12	-15.2	-5.32	-2.28	-17.48	12.92	3267.24	7029.24
																													55	8.36	755.44	-3.04	120.84	1076.16	557.08	387.6	-5.32	14.44	8.36	13.68	-3.04	-0.76	136.8	4888.32	-16.72	1.52	-6.84	-15.2	0.76
																													56	-19.76	234.84	-44.08	14.44	-8.36	3811.4	110.2	1505.56	-3.04	16.72	-1.52	873.24	-16.72	-8.36	-32.68	-0.76	22.04	-7.6	3.8	-18.24
																													57	12.92	433.2	40.28	464.36	1108.08	108.68	193.8	22.04	114.76	19.76	71.44	1879.48	6.84	6.84	1292	0	3876.76	1020.68	2910.04	2509.52
																													58	-5.32	283.48	250.8	-10.64	9.12	566.2	514.52	25.08	2256.44	309.32	-0.76	1130.88	9.12	-17.48	614.08	18.24	-11.4	11230.5	28.12	-1.52
																													59	15.96	500.08	590.52	475	973.56	147.44	-6.08	15.96	1.52	-18.24	20.52	912	10.64	23.56	-36.48	-82.84	-2.28	4.56	2.28	7.6
																													60	7.6	809.4	50.92	349.6	617.12	107.16	-6.08	-5.32	183.16	12.16	190	12.92	997.12	-15.2	32.68	-7.6	4527.32	12.16	1471.36	9.12
																													61	-0.76	968.24	209.76	204.44	402.04	92.72	416.48	9.88	241.68	29.64	-27.36	-2.28	3.8	7.6	974.32	-29.64	2619.72	-4.56	4612.44	-6.08
																													62	0.76	579.88	419.52	8.36	296.4	6.84	284.24	-9.12	-20.52	-34.96	60.04	19	6.08	82.08	-12.92	4793.32	10.64	33.44	21.28	-2.28
																													63	25.84	393.68	353.4	392.92	-3.04	5.32	215.84	12.92	139.08	-8.36	9.12	0.76	-13.68	53.2	-9.88	-3.8	15.2	28.88	265.24	3.8
																													64	5.32	-25.08	707.56	450.68	197.6	71.44	-15.96	9.12	-8.36	-12.16	166.44	-16.72	693.12	293.36	4044.72	259.16	11013.9	2511.8	-12.16	22.8
																													65	21.28	-24.32	583.68	-9.12	757.72	13.68	127.68	-7.6	-15.96	107.92	-14.44	-3.8	-6.08	3.04	15.2	1258.56	14.44	209.76	4.56	23.56
																													66	-9.88	34.2	171	3.8	1496.44	13.68	506.16	-3.8	7511.08	9.12	9.88	-66.88	1060.96	88.16	984.96	29.64	4112.36	25.84	3200.36	-10.64
																													67	-9.88	516.04	986.48	368.6	-13.68	-6.08	19	15.96	1711.52	-24.32	91.2	-9.12	-9.12	-8.36	-26.6	2238.96	29.64	6.84	4020.4	-6.08
																													68	5.32	426.36	503.88	-14.44	918.84	119.32	839.8	152	274.36	0	1352.04	-1.52	808.64	-6.08	655.12	2805.92	-6.84	9401.2	-12.92	4.56
																													69	3.8	5505.44	218.88	-12.92	1066.28	91.2	-13.68	0.76	9.88	-24.32	711.36	44.08	906.68	-7.6	2524.72	7763.4	28.88	-9.12	38	608
																													70	4.56	560.12	122.36	-1.52	650.56	64.6	28.88	22.04	-13.68	15.2	10255.4	36.48	5.32	0.76	1049.56	9.88	7.6	-8.36	-9.88	812.44
																													71	6.84	449.16	237.88	5.32	28.88	33.44	297.92	-6.08	15.96	6.84	1878.72	1666.68	-5.32	1200.8	828.4	14.44	1415.12	25.84	-24.32	2903.2
																													72	17.48	381.52	21.28	414.2	1311.76	500.08	506.16	11.4	6.08	4.56	-25.84	3314.36	-13.68	657.4	2213.12	39.52	1878.72	24.32	0	2352.2
																													73	5.32	31.16	602.68	-12.16	-9.88	578.36	677.92	1066.28	2037.56	4640.56	4018.12	1273	0	2.28	4179.24	3.8	256.88	-2.28	-31.16	1222.84
																													74	14.44	592.8	538.84	309.32	0.76	-8.36	-11.4	3.8	2690.4	34.96	1376.36	230.28	0.76	-18.24	1587.64	-5.32	12.16	2900.16	9.88	1315.56
																													75	-12.16	1029.8	468.16	-0.76	1168.88	6.84	147.44	7.6	-5.32	-11.4	148.2	452.96	17.48	-3.8	231.8	-3.8	4659.56	-12.92	-21.28	3382
																													76	37.24	487.92	28.88	-12.16	0.76	269.04	4.56	12.16	-22.04	0.76	4.56	164.92	-11.4	59.28	2059.6	12.16	2726.88	7.6	1013.08	-12.92
																													77	2.28	229.52	1036.64	620.92	1247.16	-5.32	448.4	19	37.24	1320.88	1784.48	-11.4	-15.96	11.4	6.84	2064.16	1.52	-23.56	6798.96	-0.76
																													78	-25.84	363.28	366.32	15.96	1318.6	18.24	107.16	-11.4	-25.08	595.08	3258.12	38	13.68	2.28	2473.8	-1.52	53.96	7.6	23.56	-7.6
																													79	-9.88	664.24	300.96	329.84	570.76	25.84	4412.56	16.72	-12.92	10188.6	-25.08	20.52	793.44	47.12	24.32	8.36	25.84	376.96	1304.92	9.12
																													80	-4.56	224.96	611.8	459.8	541.88	57.76	78.28	5920.4	-27.36	-13.68	1846.8	-3.04	1210.68	-18.24	1489.6	6.84	-22.04	0	-1.52	-15.2
																													81	-22.8	580.64	553.28	70.68	-11.4	-8.36	360.24	2.28	1073.88	-2.28	9.12	3.8	-19	-6.08	9373.84	-17.48	24.32	15.2	0	-0.76
																													82	-3.8	3679.92	-5.32	-4.56	972.04	-3.8	340.48	0	21.28	15.2	445.36	2286.08	-2.28	14.44	-22.04	-6.84	80.56	17.48	9.88	0
																													83	7.6	877.04	642.2	-6.84	432.44	12.92	1131.64	9.12	571.52	28.88	1711.52	470.44	-28.88	-3.04	3222.4	22.8	16.72	1274.52	7498.16	3.8
																													84	-20.52	471.2	345.8	228.76	555.56	88.16	875.52	2.28	-6.08	-5.32	1418.16	674.12	-13.68	0.76	142.88	37.24	7991.4	5529.76	12.92	19
																													85	-24.32	305.52	443.08	487.16	554.04	38.76	96.52	12.92	12.92	11.4	2.28	71.44	661.2	190	1007.76	8.36	4674.76	2938.16	33.44	7.6
																													86	-6.08	446.12	-14.44	10.64	-5.32	31.16	1940.28	15.96	0	-9.12	830.68	950.76	-17.48	7.6	16.72	5814.76	26.6	7020.88	3.8	-20.52
																													87	13.68	380.76	329.08	328.32	-0.76	24.32	288.04	19	-11.4	0.76	15.2	6.84	669.56	20.52	1567.88	3.8	7041.4	4044.72	69.92	3.8
																													88	193.8	680.2	-0.76	366.32	-19	232.56	82.08	785.84	749.36	74.48	140.6	4120.72	-15.96	408.88	2982.24	-20.52	23.56	-12.92	-6.84	5.32
																													89	-6.84	706.8	903.64	13.68	-78.28	-26.6	307.8	-12.16	5.32	2.28	227.24	31.92	3.8	8294.64	1365.72	-3.04	4899.72	-11.4	40.28	30.4
																													90	-21.28	2442.64	742.52	13.68	7.6	121.6	-48.64	-6.08	2246.56	69.92	988.76	1042.72	31.16	6.08	1428.04	-7.6	416.48	31.16	15.2	7.6
																													91	3.04	434.72	672.6	531.24	-8.36	52.44	335.16	-3.8	15.2	14.44	1646.16	672.6	-29.64	-12.92	3725.52	-5.32	6923.6	1.52	-1.52	17.48
																													92	23.56	1888.6	-12.16	272.08	-6.84	104.12	-4.56	-3.04	15.96	25.08	1474.4	4.56	-10.64	0	-15.96	3.04	11063.3	-3.04	8213.32	-12.92
																													93	20.52	1792.84	25.84	-3.04	1713.04	91.96	47.12	-23.56	2002.6	-6.84	384.56	60.04	2115.08	-7.6	6.08	-2.28	1636.28	-1.52	82.08	8.36
																													94	-20.52	687.04	698.44	509.2	1096.68	132.24	556.32	3.04	310.84	15.2	6.84	3.8	-13.68	8.36	630.04	1575.48	-6.08	13.68	25.08	2203.24
																													95	-12.16	302.48	22.8	739.48	1033.6	10.64	272.84	-11.4	17.48	20.52	1.52	21.28	-26.6	3.8	12.16	5586	35.72	-2.28	908.96	1729.76
																													96	-22.04	215.84	28.88	382.28	544.16	769.88	18.24	1653	559.36	-8.36	86.64	3096.24	3.04	-15.96	5.32	6577.8	1822.48	2599.2	0	1181.04
																													97	-24.32	471.2	211.28	382.28	833.72	55.48	214.32	-3.8	0.76	544.16	755.44	1615	2386.4	12.92	-6.84	-27.36	236.36	1189.4	-26.6	28.88
																													98	-22.04	206.72	489.44	378.48	831.44	126.92	767.6	-6.84	30.4	-19	88.16	1220.56	887.68	-6.08	5.32	-18.24	2714.72	41.04	9.88	-6.08
																													99	41.8	680.96	19.76	10.64	248.52	12.16	487.92	9.88	-3.8	9.88	379.24	582.16	9.12	5.32	-3.8	0	-5.32	4893.64	7.6	19.76
																													100	10.64	681.72	153.52	309.32	260.68	183.92	2083.16	9.88	1018.4	24.32	807.12	566.96	-20.52	5.32	-0.76	9.12	4333.52	6.84	6401.48	6.84
																													101	-6.84	310.08	324.52	509.96	687.04	22.04	-3.8	-9.88	17.48	-12.92	5879.36	4333.52	6.08	6.84	8.36	-14.44	-6.08	152	29.64	-6.08
																													102	17.48	411.92	544.16	0	654.36	180.88	48.64	16.72	490.96	-19.76	28.88	601.92	3.8	-9.88	101.84	12.16	267.52	6.84	2657.72	-14.44
																													103	-20.52	410.4	625.48	4.56	488.68	297.92	-2.28	0	1041.2	181.64	291.08	2527.76	-1.52	-27.36	0.76	28.88	3.04	3480.04	-12.92	1179.52
																													104	-15.96	488.68	455.24	-18.24	457.52	994.08	-13.68	3.8	-9.88	-0.76	-5.32	829.92	-9.88	-23.56	-6.08	-15.96	7.6	-15.2	1601.32	8958.12
																													105	-15.96	264.48	-22.8	27.36	154.28	1172.68	502.36	1117.96	2572.6	-0.76	28.12	-7.6	-34.96	-8.36	-19	9.12	0	-9.12	6.08	-6.08
																													106	0	-9.12	3.04	738.72	342.76	60.04	798.76	2315.72	8.36	1413.6	15.96	481.84	-14.44	5.32	8468.68	991.8	-11.4	-7.6	5662.76	11.4
																													107	-5.32	4.56	-11.4	116.28	1236.52	471.2	554.04	4230.92	-12.16	1029.04	75.24	-14.44	855	902.12	25.08	-10.64	7.6	12.16	3375.92	-18.24
																													108	-9.12	527.44	4.56	29.64	1865.8	658.92	1861.24	-17.48	3193.52	-4.56	1058.68	5874.8	-0.76	-6.84	476.52	-19	13.68	3.04	6520.04	7.6
																													109	22.8	170.24	205.96	252.32	15.96	-1.52	628.52	-16.72	1817.16	-4.56	1475.92	-36.48	-0.76	16.72	19	-9.88	3.04	-22.04	-12.16	17.48
																													110	-7.6	370.12	378.48	41.8	3.04	18.24	808.64	-9.12	-3.8	25.08	1740.4	1434.88	-6.84	-28.88	-3.8	-3.04	3.8	-14.44	0	22.8
																													111	-14.44	135.28	304.76	8.36	1228.92	221.16	1415.12	3.04	44.08	-23.56	3164.64	6.08	1076.92	591.28	3.04	-12.92	-7.6	5498.6	389.12	7.6
																													112	1.52	323.76	370.88	24.32	10.64	-6.84	2160.68	-5.32	663.48	26.6	9787.28	-14.44	25.84	-9.12	2102.92	32.68	-6.08	-18.24	16.72	3473.2
																													113	-6.84	402.04	671.08	-6.84	1171.92	118.56	-22.8	-1.52	869.44	3.04	15.2	-8.36	2552.84	721.24	484.12	6.84	-6.84	-34.2	1390.8	-6.08
																													114	-25.08	666.52	400.52	6.08	3462.56	15.2	3.04	8.36	-15.2	6.84	3607.72	18.24	1236.52	983.44	2285.32	16.72	826.88	9.12	-13.68	26.6
																													115	49.4	449.16	884.64	15.2	-21.28	262.96	735.68	-9.88	-19.76	1167.36	-8.36	156.56	-2.28	-5.32	3170.72	164.92	4113.12	4343.4	0	-18.24
																													116	-8.36	801.04	759.24	-31.16	-4.56	373.92	953.04	5.32	1806.52	-9.88	-7.6	0.76	1895.44	-14.44	1027.52	-15.96	11074.7	4487.04	15.2	-26.6
																													117	-16.72	0.76	685.52	17.48	768.36	171	22.04	-24.32	1233.48	2.28	-9.12	1860.48	1804.24	8.36	2662.28	51.68	2270.12	-9.88	-3.04	233.32
																													118	-1.52	-16.72	547.96	26.6	87.4	-6.08	-7.6	1858.2	858.8	4929.36	5736.48	2039.08	169.48	927.96	2615.16	9.12	2702.56	10.64	0.76	5779.8
																													119	8.36	513	430.92	326.04	21.28	-15.2	1.52	4.56	20.52	2506.48	3040	34.2	784.32	14.44	528.96	44.08	701.48	3629	5.32	-3.04
																													120	0	2331.68	465.12	604.96	1847.56	354.16	1670.48	-2.28	-3.04	1182.56	1336.08	1326.96	-15.2	-22.8	1022.96	22.04	3371.36	9.88	-10.64	-2.28
																													121	-6.08	1699.36	8.36	374.68	1032.08	230.28	3038.48	5.32	3114.48	18.24	4045.48	-19.76	1644.64	13.68	-34.2	-7.6	4002.16	-14.44	-6.08	3.04
																													122	12.92	583.68	-18.24	727.32	1393.08	1263.88	656.64	868.68	9.88	22.04	4860.96	2852.28	12.92	18.24	9448.32	20.52	3223.16	1.52	243.96	2347.64
																													123	0	364.04	3.04	14.44	522.88	386.08	-4.56	0	3.8	6.84	4.56	661.2	1025.24	29.64	1812.6	6.84	5133.8	4.56	4244.6	2007.92
																													124	-6.08	1656.8	117.8	-16.72	1533.68	523.64	995.6	1294.28	678.68	-10.64	364.8	21.28	7.6	4.56	8185.2	22.8	5237.92	-9.12	0.76	3996.08
																													125	-15.2	445.36	400.52	-5.32	1197.76	281.96	1961.56	1354.32	11450.9	1690.24	-6.08	-11.4	-29.64	-22.04	3279.4	1866.56	-10.64	12472.4	-31.92	4423.96
																													126	-0.76	757.72	320.72	14.44	12.92	293.36	-41.04	1.52	-0.76	2778.56	3223.16	33.44	-3.04	13.68	4455.88	-11.4	6373.36	3078	267.52	11.4
																													127	21.28	454.48	6.08	123.88	575.32	887.68	113.24	6.08	955.32	19.76	-9.12	-36.48	-11.4	6596.04	5383.84	-15.96	2.28	5747.88	8.36	22.8
																													128	-38	485.64	-9.88	25.84	3.8	1000.92	12.16	-9.88	-17.48	839.8	1055.64	-26.6	33.44	4883	0.76	-25.08	12.92	9132.92	22.8	1.52
																													129	9.12	661.96	479.56	18.24	18.24	1041.96	2043.64	-0.76	934.04	-19	745.56	-20.52	12.16	9.12	5884.68	9.12	-21.28	7530.08	14.44	25.84
																													130	3.8	8.36	0.76	37.24	1104.28	378.48	837.52	565.44	1843.76	-0.76	55.48	7.6	-7.6	4547.84	311.6	38	2.28	236.36	21.28	16.72
																													131	-10.64	1317.08	-3.8	1317.08	1540.52	328.32	-9.12	-5.32	3193.52	15.2	19	1958.52	-6.08	6.08	-11.4	-6.84	3885.12	5839.84	9.12	751.64
																													132	17.48	719.72	-2.28	689.32	73.72	304	20.52	-4.56	6.84	1029.04	2112.04	836.76	-10.64	-12.16	5.32	-25.08	2941.96	5605	-14.44	-0.76
																													133	14.44	848.16	623.96	905.16	1779.92	3.04	1896.96	13.68	15.96	-9.88	-11.4	-3.04	-8.36	3.8	-1.52	-7.6	3054.44	8018	22.04	-15.96
																													134	-12.16	304.76	283.48	66.88	1280.6	81.32	1341.4	1612.72	0.76	-19.76	3.04	2216.16	2410.72	-3.04	2415.28	1816.4	4524.28	4707.44	14.44	-7.6
																													135	23.56	627.76	497.8	27.36	-7.6	703.76	508.44	5636.92	27.36	-12.16	-0.76	852.72	-14.44	4871.6	2336.24	2.28	-22.04	3524.12	-11.4	2360.56
																													136	-18.24	770.64	288.04	4.56	864.88	126.16	-3.8	9.12	1698.6	837.52	340.48	1944.84	-10.64	7.6	1482.76	-7.6	15.2	2019.32	20.52	-18.24
																													137	-11.4	374.68	405.08	0.76	-12.92	762.28	-38	6.08	1235.76	-11.4	60.04	559.36	-13.68	4.56	2694.2	-20.52	20.52	50.92	3864.6	-26.6
																													138	-26.6	479.56	893	194.56	725.04	471.2	9.88	-18.24	490.96	2014.76	9.12	210.52	3825.84	7495.88	32.68	-3.04	2.28	-6.84	-13.68	1887.08
																													139	0.76	696.16	321.48	1.52	25.08	202.16	760.76	10.64	14.44	813.96	2527	2267.08	-18.24	-2.28	1.52	-2.28	359.48	9.88	47.12	3260.4
																													140	-9.12	499.32	762.28	534.28	-5.32	505.4	23.56	-18.24	1251.72	1029.8	2534.6	2014	868.68	6.84	-15.96	-6.08	18.24	-11.4	-12.92	-3.8
																													141	0	174.04	-3.8	9.12	19.76	320.72	743.28	825.36	2245.8	15.96	2071.76	-1.52	-4.56	1044.24	4.56	2356.76	-25.08	-9.12	11.4	25.08
																													142	6.08	382.28	3.8	9.88	-5.32	780.52	380	-22.04	1498.72	104.88	2175.12	19	4835.12	-15.96	-7.6	18.24	12.92	-3.8	1482.76	-12.16
																													143	-21.28	1925.08	27.36	8.36	693.12	387.6	-9.12	-14.44	830.68	1407.52	1.52	-9.88	12.16	-11.4	-25.84	1441.72	2182.72	40.28	2244.28	9.88
																													144	-11.4	26.6	-3.8	23.56	3.8	-22.04	-3.8	1.52	1605.88	32.68	1589.92	47.88	-13.68	12.16	3522.6	12.16	475	2188.8	15.96	1391.56
																													145	-17.48	440.8	4.56	-12.16	1275.28	7.6	1584.6	-11.4	2049.72	21.28	1404.48	-12.92	72.96	-0.76	38	0.76	-11.4	-12.92	-6.08	1767
																													146	37.24	388.36	25.08	7.6	227.24	481.84	3537.8	74.48	1228.16	-12.92	10.64	-19	-25.08	13.68	3039.24	10.64	-7.6	3848.64	0	33.44
																													147	8.36	1058.68	331.36	6.84	558.6	1070.84	1362.68	0	-9.12	0	104.88	-22.8	1434.88	6.84	34316.3	-15.2	-1.52	-4.56	7.6	3404.8
																													148	-3.8	511.48	448.4	-28.12	630.8	768.36	1801.2	60.04	564.68	2581.72	13.68	1020.68	983.44	147.44	3.8	26.6	-27.36	320.72	-15.2	2783.88
																													149	-5.32	2384.88	20.52	14.44	-11.4	928.72	969	75.24	5104.92	1250.96	3.8	1836.92	15.2	881.6	8855.52	-18.24	-23.56	7409.24	2837.08	9.88
																													150	-11.4	1268.44	453.72	-0.76	855	1131.64	101.84	12.92	-8.36	1786	1498.72	-6.08	2192.6	-15.2	-4.56	-8.36	6.84	4894.4	-0.76	18.24
																													151	0.76	1826.28	0.76	272.84	1545.08	3.8	1005.48	3393.4	0.76	14.44	7044.44	29.64	1415.12	-14.44	-6.84	715.92	265.24	8.36	28.88	15.2
																													152	-12.16	2482.16	471.2	409.64	815.48	11.4	-5.32	1898.48	3204.92	-6.84	-15.2	0.76	1190.16	9.88	-5.32	-4.56	-10.64	17.48	-0.76	5630.84
																													153	4.56	1996.52	46.36	570.76	32.68	123.12	-3.8	1097.44	2848.48	-14.44	3.04	1269.96	-6.84	667.28	1112.64	0.76	15.96	8.36	-12.92	-15.96
																													154	-20.52	1252.48	2173.6	0	713.64	1516.96	-14.44	1545.08	15.96	37.24	-10.64	25.08	-10.64	-34.96	5913.56	3347.8	5.32	-25.84	-12.16	4344.92
																													155	-9.88	630.04	606.48	-2.28	14.44	338.2	25.84	13.68	22.8	-3.04	13.68	-18.24	898.32	15.96	2116.6	19	24.32	-3.04	-22.8	3.8
																													156	8.36	355.68	-5.32	654.36	991.8	672.6	499.32	-12.92	2650.88	1886.32	-5.32	2084.68	50.16	-0.76	3.8	-10.64	0.76	14.44	1970.68	4126.8
																													157	8.36	401.28	12.16	3561.36	953.04	183.92	576.08	3.04	-1.52	-24.32	2194.12	-3.8	-11.4	2.28	0	0.76	76	4317.56	-28.88	15.2
																													158	3.8	1068.56	645.24	-6.84	-3.04	276.64	-6.84	6.84	3271.8	1831.6	5848.2	16.72	-4.56	4.56	3.8	-25.84	-11.4	230.28	1300.36	-26.6
																													159	-3.8	361.76	425.6	-0.76	630.04	1373.32	891.48	-18.24	1.52	715.92	9.12	106.4	-13.68	-10.64	3135	-6.08	21.28	2393.24	6130.16	-5.32
																													160	7.6	282.72	520.6	406.6	461.32	6.08	-4.56	-15.2	1374.84	-27.36	-3.04	-33.44	796.48	4.56	2948.8	-6.08	-7.6	5040.32	2672.92	-1.52
																													161	-5.32	413.44	1164.32	24.32	1903.04	365.56	-10.64	-4.56	35.72	5.32	-6.84	10371	1941.04	52.44	11.4	-7.6	-9.12	-9.88	-4.56	-8.36
																													162	-10.64	392.16	660.44	440.8	937.08	92.72	-1.52	6.84	304.76	-3.8	308.56	1360.4	864.88	12.16	-5.32	27.36	14.44	-4.56	-7.6	6105.84
																													163	-16.72	388.36	813.2	6.08	1273.76	177.08	-15.2	11.4	19.76	-1.52	2736.76	25.08	-3.8	6.08	4.56	38.76	15.96	-26.6	4.56	-11.4
																													164	-2.28	506.16	521.36	12.92	-25.08	494	-17.48	5.32	700.72	0	1637.8	0.76	1220.56	2.28	3.04	3.8	-16.72	-22.04	7.6	5472
																													165	6.84	278.16	1073.88	-15.96	14.44	464.36	10.64	19.76	501.6	8.36	163.4	-2.28	731.88	-5.32	3.04	12.16	18.24	649.04	11885.6	22.04
																													166	3.04	3.8	293.36	-19.76	-16.72	6.84	85.12	161.12	789.64	3.04	1297.32	2613.64	-3.8	-1.52	128.44	-12.16	3.04	3175.28	609.52	13.68
																													167	3.8	571.52	655.12	-19	-11.4	16.72	13.68	3.04	1592.2	11.4	0.76	1067.8	11.4	82.08	15.96	-7.6	31.16	-25.08	23.56	15.2
																													168	914.28	567.72	20.52	-7.6	108.68	20.52	-21.28	-0.76	790.4	1572.44	3.8	-4.56	1634	-1.52	2573.36	9.88	-0.76	-12.92	1453.12	0
																													169	-9.88	-4.56	-6.84	9.12	77.52	806.36	1.52	-4.56	124.64	-7.6	3312.08	5658.96	-12.92	-19	-3.8	159.6	48.64	2609.84	4301.6	1568.64
																													170	-32.68	509.96	450.68	-14.44	18.24	995.6	5.32	8.36	10162.7	145.16	4431.56	-4.56	229.52	21.28	4393.56	1387	1.52	-26.6	3991.52	192.28
																													171	-26.6	400.52	889.96	72.96	124.64	788.12	747.08	-18.24	573.8	8.36	-3.8	4798.64	577.6	-17.48	-9.12	-8.36	3822.8	-0.76	77257.8	-8.36
																													172	27.36	615.6	30.4	6.08	680.96	770.64	1347.48	921.88	1827.04	25.08	646	-12.16	490.2	8137.32	4568.36	183.16	-16.72	3.8	48.64	18.24
																													173	1.52	612.56	-41.04	38.76	1299.6	57.76	491.72	-2.28	6903.08	1108.84	2023.88	131.48	459.04	5.32	266	13.68	13377.5	-25.08	-14.44	88.16
																													174	12.16	226.48	1138.48	20.52	98.8	101.84	1203.08	2374.24	0	-25.84	5.32	-22.04	7.6	-9.88	-24.32	47.12	6995.8	2698	0.76	5044.12
																													175	2.28	695.4	592.04	-1.52	621.68	526.68	1154.44	1999.56	-15.96	-3.04	384.56	5.32	-22.8	3.04	-6.08	1.52	3853.96	1.52	12.92	2990.6
																													176	14.44	462.08	0.76	-5.32	839.04	245.48	826.88	1165.08	2317.24	958.36	232.56	3363	605.72	462.84	-8.36	-4.56	3618.36	4931.64	12.92	9.88
																													177	-5.32	11.4	8.36	-14.44	1420.44	105.64	552.52	4824.48	-4.56	1233.48	729.6	4900.48	582.16	3.04	3.8	-5.32	10404.4	31.92	27.36	3.8
																													178	14.44	426.36	719.72	13.68	1500.24	10.64	593.56	418.76	869.44	-20.52	124.64	-11.4	15.2	6187.92	-7.6	-11.4	16.72	25.84	-6.08	5344.32
																													179	22.8	301.72	449.16	8.36	633.08	591.28	0	1184.08	19	728.08	19	19.76	-3.8	-13.68	4357.84	-13.68	19808.6	-10.64	-14.44	-7.6
																													180	26.6	405.08	-14.44	-16.72	1380.16	326.04	1108.84	3771.88	463.6	1300.36	7.6	12.92	956.08	-0.76	4746.96	-19.76	3909.44	-12.16	-10.64	378.48
																													181	0	541.88	344.28	9.88	971.28	486.4	962.16	0.76	1589.16	1448.56	17.48	28.12	2.28	-9.88	-10.64	19	3807.6	20.52	142.12	9300.12
																													182	3.04	541.88	544.16	-5.32	491.72	-12.92	920.36	41.8	1816.4	-6.84	-21.28	2713.96	20.52	9.12	988.76	547.96	8492.24	-15.96	2514.08	3261.92
																													183	-3.8	481.84	6819.48	14.44	1503.28	326.8	3480.8	14.44	-7.6	13.68	3.8	-0.76	487.16	-19.76	10.64	1765.48	6.84	0.76	3868.4	3513.48
																													184	-1.52	762.28	391.4	-5.32	1032.84	-35.72	1058.68	479.56	-2.28	1370.28	1339.12	242.44	53.96	-9.12	9.88	2151.56	8079.56	221.16	-1.52	2535.36
																													185	9.12	430.92	548.72	-2.28	1609.68	436.24	570	6.08	8.36	6.08	564.68	-19.76	-14.44	3.8	3022.52	6693.32	18.24	1247.92	-14.44	-9.12
																													186	-12.92	325.28	644.48	-16.72	1342.92	363.28	939.36	-8.36	3202.64	-21.28	744.04	-6.08	-6.84	31.16	13857.8	2240.48	45.6	5012.2	6.08	-4.56
																													187	-9.88	731.12	389.12	-2.28	3016.44	239.4	667.28	-17.48	1816.4	1747.24	-8.36	14.44	-43.32	2405.4	3682.96	3.8	-29.64	134.52	-2.28	5.32
																													188	6.08	445.36	366.32	-6.08	1738.12	198.36	2047.44	1472.88	1041.96	590.52	1120.24	-9.88	866.4	-2.28	21.28	-16.72	20.52	1048.8	-6.08	4893.64
																													189	11.4	436.24	-24.32	-3.8	2804.4	102.6	341.24	263.72	-4.56	6.08	1609.68	1.52	535.8	17.48	-15.96	-3.04	3.04	6754.88	5.32	4318.32
																													190	-14.44	832.2	-9.12	-9.12	-38	15.2	1960.8	-12.16	-8.36	-22.04	2317.24	-4.56	3.04	22.04	0.76	-16.72	3724	-22.04	5887.72	1367.24
																													191	15.96	611.04	455.24	28.12	-20.52	889.2	651.32	2411.48	12.92	1643.88	-2.28	123.88	-9.12	2.28	-15.2	-11.4	6.08	2259.48	1665.16	3337.16
																													192	15.96	281.2	707.56	-1.52	694.64	570.76	427.12	47.88	4.56	2105.2	975.08	-21.28	651.32	-6.08	-10.64	31.92	18.24	-22.04	91.2	5348.88
																													193	-9.12	444.6	510.72	-15.2	1800.44	234.08	821.56	-2.28	40.28	-6.84	-19.76	-6.84	10.64	20.52	-13.68	12.16	-21.28	-19	-4.56	-7.6
																													194	-7.6	504.64	8.36	22.04	777.48	-3.04	247	-16.72	1830.84	12.16	3020.24	15.96	1037.4	5256.16	113.24	57.76	41.8	0	28.88	3.04
																													195	3.8	448.4	500.84	6.84	2346.88	6.84	1798.92	-13.68	997.88	6050.36	969.76	4876.16	12.16	-12.92	22.8	2207.04	15.96	3002	6.84	-9.88
																													196	-22.04	734.92	15.96	19	1434.88	193.8	518.32	3.8	2116.6	-19.76	-24.32	1953.96	1820.96	-10.64	2519.4	0	-18.24	4214.2	-0.76	30.4
																													197	23.56	471.2	-3.8	-3.04	3252.04	304.76	753.92	9.88	-0.76	782.8	786.6	-11.4	-11.4	-0.76	7183.52	12.16	0	-6.08	0.76	12.16
																													198	3.8	787.36	285.76	-19	946.96	236.36	726.56	193.04	817	1666.68	-0.76	2356.76	-7.6	28.12	-8.36	-3.04	15.96	3830.4	36.48	3511.2
																													199	25.84	709.84	-10.64	22.8	5075.28	316.92	2265.56	4933.16	3047.6	9.12	1252.48	4138.2	8.36	27.36	3033.16	9.12	11.4	108.68	9.88	3676.12
																													200	-24.32	988.76	260.68	-16.72	1566.36	413.44	717.44	1773.08	1486.56	1070.08	6640.88	1034.36	63.08	1298.08	5164.96	5.32	29.64	201.4	-19.76	2119.64
																													201	241.68	570	5.32	4.56	650.56	12.16	2967.04	943.16	664.24	3082.56	-8.36	-0.76	1874.92	2.28	22.8	2432	-1.52	-10.64	21.28	6079.24
																													202	-4.56	1189.4	0.76	-31.92	15.2	660.44	1069.32	1.52	435.48	1616.52	13.68	744.8	-3.04	-6.08	31.16	1831.6	224.96	0.76	11.4	8720.24
																													203	-2.28	773.68	300.2	7.6	9.88	373.92	7704.12	1337.6	-15.96	-3.04	-17.48	1546.6	3879.04	2140.16	40.28	-17.48	3510.44	12779.4	6799.72	5876.32
																													204	6.84	326.04	345.8	20.52	633.84	-9.88	2858.36	1789.8	3.04	1874.92	1472.12	6.84	-6.84	1345.96	4.56	-33.44	4048.52	7123.48	1520.76	-28.12
																													205	19	994.84	408.12	-18.24	6257.84	717.44	680.2	9.12	839.04	-15.96	2425.92	-15.96	1177.24	402.8	-5.32	22.8	-20.52	7361.36	4497.68	-9.88
																													206	10.64	-8.36	602.68	1.52	-3.8	1070.84	560.88	-16.72	-19.76	15.2	2690.4	-6.08	905.92	-26.6	23.56	15.2	9.88	2688.88	-0.76	-7.6
																													207	9.88	512.24	845.12	-13.68	13.68	283.48	1114.92	-12.16	917.32	1150.64	-6.08	-2.28	962.16	4338.08	7.6	-25.84	6.84	3303.72	10323.1	1.52
																													208	23.56	-6.84	-6.84	-3.04	-8.36	2.28	1391.56	-2.28	7.6	2242.76	-15.96	7.6	1653	19	3.04	34.96	-17.48	6900.8	6895.48	5.32
																													209	-17.48	-12.92	581.4	-3.8	724.28	-19.76	986.48	22.8	1774.6	4175.44	-4.56	3120.56	0.76	22.04	1915.2	0.76	19	2007.16	4559.24	2227.56
																													210	3.8	21.28	-14.44	3.04	-16.72	-4.56	417.24	3.04	-22.8	-18.24	-24.32	-0.76	-1.52	-0.76	1955.48	-7.6	-3.8	-6.08	6479.76	4577.48
																													211	9.88	-19	487.92	-7.6	7.6	-12.92	495.52	2563.48	-7.6	1715.32	-6.08	-3.8	9.12	2.28	1580.04	8.36	15.96	13.68	4850.32	9346.48
																													212	-7.6	-1.52	232.56	-3.8	0.76	203.68	-9.12	3.04	1472.88	5405.12	-16.72	-9.88	521.36	3525.64	2926.76	-20.52	35.72	7393.28	23101	20.52
																													213	9.88	4.56	7.6	2.28	9.88	239.4	88.16	-5.32	-7.6	3274.84	29.64	579.12	4431.56	4234.72	-12.16	352.64	5.32	-3.04	9813.88	4246.88
																													214	3.8	-3.04	537.32	67.64	975.84	558.6	-18.24	-3.8	991.8	1140	9.88	3347.8	0.76	21.28	-5.32	20.52	2.28	-23.56	300.96	5697.72
																													215	-4.56	107.92	361	-17.48	294.88	445.36	11.4	-15.96	5962.96	786.6	-8.36	5565.48	-32.68	-0.76	-15.96	3270.28	-4.56	3410.12	-28.88	3.04
																													216	-16.72	-15.96	348.84	-3.04	-6.84	587.48	3.04	1.52	2689.64	15.96	5373.96	-3.04	25.08	-1.52	7.6	2032.24	-9.12	12.16	11975.3	0
																													217	-29.64	9.88	-9.88	26.6	-13.68	303.24	728.08	2204	125.4	1649.96	-19	2365.88	8.36	-4.56	16.72	-3.8	-6.08	3654.84	6.84	5035.76
																													218	-15.2	7.6	-3.04	18.24	-17.48	161.12	340.48	-5.32	-8.36	1822.48	1931.92	3.04	9.12	-31.92	0.76	14.44	5.32	9.12	7.6	6.08
																													219	-9.12	10.64	540.36	343.52	20.52	-9.88	629.28	-2.28	9.12	13.68	17.48	1039.68	16.72	-8.36	2593.88	-7.6	6.84	-16.72	4.56	6293.56
																													220	7.6	-28.88	709.08	0	-12.92	500.08	1513.16	2489	2381.84	696.92	-3.8	3340.2	1649.96	12.92	1802.72	-18.24	142.12	7.6	-12.92	5302.52
																													221	9.12	197.6	-15.2	13.68	9.88	553.28	2393.24	12.16	-11.4	773.68	-6.84	1250.96	1490.36	16.72	3368.32	3.8	14.44	4640.56	55.48	4602.56
																													222	469.68	465.88	-3.8	36.48	8.36	7.6	707.56	6850.64	302.48	4.56	-3.04	-10.64	72.96	621.68	-7.6	17.48	-9.88	5.32	5147.48	1099.72
																													223	5.32	379.24	-14.44	-6.84	3.8	679.44	69.92	5.32	19	13.68	1836.16	124.64	-12.92	559.36	4524.28	-15.96	-15.96	3.8	17.48	2277.72
																													224	4.56	394.44	-2.28	-19	-1.52	438.52	2785.4	-6.84	620.92	1310.24	1567.12	23.56	1389.28	2179.68	4454.36	-3.04	-19.76	22.04	20147.6	1587.64
																													225	-8.36	1074.64	730.36	-0.76	82.08	9.12	2.28	981.16	700.72	11.4	-20.52	-22.8	0.76	15.2	4503.76	6.84	-11.4	186.2	-29.64	-6.08
																													226	7.6	9.88	651.32	12.92	2.28	1.52	-15.2	-19	2177.4	57.76	31.92	-28.12	11.4	8.36	4.56	11.4	-48.64	6108.88	-3.8	5.32
																													227	-22.8	619.4	630.8	-6.08	15.2	544.16	12.92	-14.44	-5.32	2099.88	1774.6	-3.04	-9.12	-14.44	-22.04	1411.32	-6.84	1879.48	15.2	3283.2
																													228	-6.08	-2.28	71.44	-9.88	3.04	492.48	-17.48	33.44	1.52	-19	4943.8	-19	1558.76	14.44	6375.64	15.2	-13.68	16.72	8.36	64.6
																													229	-7.6	813.2	14.44	-13.68	9.88	494.76	825.36	-5.32	3707.28	2851.52	6162.84	1805	25.84	19.76	2085.44	-49.4	-12.92	0.76	-19	12.92
																													230	-13.68	997.88	407.36	6.08	449.92	35.72	1.52	-19.76	34.96	-3.8	3406.32	1769.28	2.28	14.44	-5.32	-28.12	4.56	-36.48	6072.4	-2.28
																													231	-1.52	6.84	775.2	9.88	296.4	1192.44	148.96	-19.76	3020.24	1800.44	5138.36	-7.6	-19	1602.08	3865.36	6.08	12.92	1.52	-34.2	-17.48
																													232	-22.04	-0.76	489.44	6.84	1548.88	413.44	11.4	953.8	-25.84	2998.2	20.52	-12.92	-1.52	-4.56	11.4	-0.76	4634.48	1530.64	22.8	25.08
																													233	6.84	608	449.16	-10.64	1011.56	-19	25.84	-5.32	-4.56	17.48	20.52	658.92	0.76	2191.84	1271.48	-7.6	11508.7	24.32	2612.12	7689.68
																													234	14.44	427.12	3.04	13.68	503.12	989.52	1575.48	11.4	6.84	4.56	3793.16	8.36	17.48	19	12.92	10.64	5696.2	408.12	16.72	31.16
																													235	9.12	705.28	1082.24	1.52	-9.88	496.28	15.96	1.52	9.88	1573.2	636.12	12.16	1784.48	78.28	-31.92	6.84	16.72	-23.56	2702.56	-4.56
																													236	-9.88	787.36	639.16	96.52	954.56	458.28	1298.08	8.36	2105.2	-41.8	-10.64	13.68	2389.44	34.2	431.68	-6.08	24.32	32.68	6520.04	-10.64
																													237	-0.76	639.92	414.96	-0.76	807.12	419.52	867.16	22.8	0	1532.16	2131.8	1745.72	1980.56	-7.6	6.08	17.48	170.24	6773.88	-3.04	3537.8
																													238	11.4	822.32	427.88	187.72	254.6	240.16	440.8	-2.28	6.84	123.88	6836.96	-0.76	-1.52	-19	-4.56	-16.72	17248.2	2005.64	-5.32	2720.8
																													239	-13.68	667.28	611.04	52.44	877.04	20.52	-22.04	53.2	-15.96	-3.8	-6.84	2755	-12.16	4028	3392.64	0	0.76	-35.72	6609.72	-19
																													240	-11.4	332.88	831.44	-8.36	969.76	3079.52	1007	2057.32	27.36	6.08	1.52	8588	-12.92	41.04	5044.88	3.04	-3.8	5240.2	-2.28	11650
																													241	-18.24	801.8	364.8	1.52	360.24	85.12	677.92	-20.52	25.08	20.52	4621.56	-9.12	1003.2	9.12	-2.28	0	792.68	7514.88	64.6	-4.56
																													242	10.64	866.4	10.64	10.64	1672.76	41.8	102.6	-11.4	8.36	-12.16	8.36	25.84	-9.12	14.44	23.56	-27.36	-0.76	-3.8	6.08	3683.72
																													243	6.84	813.2	471.2	-6.08	-10.64	696.92	-14.44	16.72	1643.88	1608.92	1402.96	-15.96	20.52	7.6	6519.28	-11.4	86.64	11403	-12.16	-10.64
																													244	12.16	652.08	14.44	22.04	478.04	9.12	4.56	-11.4	-6.08	-5.32	2114.32	140.6	5.32	120.08	4249.16	-0.76	-11.4	5178.64	12.16	2957.16
																													245	30.4	587.48	744.8	4.56	282.72	755.44	-19	11.4	879.32	1298.84	2998.2	2433.52	19	3.04	1070.84	-33.44	-19	-3.8	23.56	4439.16
																													246	-12.16	741	969	1.52	1599.04	234.08	-1.52	129.96	1204.6	-19.76	5035.76	-24.32	848.16	-21.28	2.28	-21.28	5428.68	9461.24	-4.56	-15.96
																													247	-12.16	642.2	389.88	-1.52	4098.68	584.44	883.88	3097.76	-26.6	-4.56	-0.76	0.76	1526.08	800.28	-15.2	32.68	28.12	10171.1	4626.88	2588.56
																													248	-19	1321.64	482.6	1.52	2356.76	454.48	-26.6	-14.44	8.36	8.36	-3.04	361.76	12.16	-13.68	2445.68	-6.08	1.52	-15.2	-14.44	8.36
																													249	-7.6	711.36	387.6	29.64	-9.12	1223.6	1665.92	2382.6	7.6	2768.68	7.6	9.12	1349.76	0.76	14.44	15.2	10.64	22.8	6.84	3120.56
																													250	-26.6	351.12	3622.16	3.8	513	2130.28	25.08	2.28	52.44	-27.36	627.76	1264.64	3430.64	9.88	-3.04	9.88	4873.12	3834.2	5873.28	-1.52
																													251	6.08	424.84	811.68	14.44	-3.04	618.64	785.84	4.56	1707.72	4778.88	2273.16	75819.1	-3.04	37.24	-2.28	4.56	3.8	10.64	19.76	17.48
																													252	-3.8	427.12	474.24	-15.2	354.16	472.72	-13.68	1.52	1817.16	38.76	4.56	-5.32	-3.8	2.28	5.32	15.96	3.8	2815.8	-2.28	5464.4
																													253	-18.24	399.76	747.84	15.2	516.8	1180.28	1346.72	8.36	668.04	-19.76	2101.4	9.12	-26.6	11.4	16.72	2904.72	-8.36	-15.2	-12.16	3700.44
																													254	-3.04	754.68	772.16	-16.72	3.8	661.96	6.08	16.72	3758.2	-1.52	2879.64	310.84	28.88	9287.2	12.92	4826.76	7.6	2853.8	5092	0
																													255	16.72	501.6	-3.8	12.16	436.24	642.2	2017.8	20.52	5.32	-9.88	-6.08	2356	-3.8	0	-24.32	1486.56	2072.52	-2.28	15.2	169.48
																													256	-12.92	1270.72	855	12.92	1841.48	726.56	-4.56	19.76	10.64	15.2	1621.08	2142.44	-6.08	1060.96	9.12	870.96	395.2	13278	16160.6	2344.6
																													257	-19	397.48	566.96	7.6	64.6	888.44	18.24	15.96	91.2	1399.16	2316.48	2813.52	306.28	2643.28	-22.04	8.36	3017.2	17690.5	1.52	-6.84
																													258	0.76	1559.52	597.36	-2.28	6.84	-6.84	717.44	8.36	16.72	1373.32	3815.96	419.52	15.2	5.32	3.04	12.16	6.84	11036	-6.08	4711.24
																													259	-19	842.08	8.36	8.36	-18.24	309.32	864.88	12.16	-6.84	1073.12	3463.32	14.44	9.88	-32.68	22.8	-14.44	-15.2	6.08	-0.76	-25.08
																													260	-9.88	420.28	529.72	-0.76	53.2	1145.32	537.32	7.6	2396.28	2223.76	3515.76	-12.92	-17.48	-18.24	10.64	6.84	-10.64	9.12	4636.76	66.88
																													261	22.04	687.8	0.76	39.52	0.76	490.96	1206.12	-20.52	-14.44	5.32	35.72	13.68	-3.8	42.56	40.28	15.2	-13.68	7634.96	3.8	-1.52
																													262	2745.12	1722.92	402.8	15.2	-6.84	1239.56	25.84	6.08	3347.04	21.28	-2.28	4.56	8.36	28.88	-17.48	15.96	-6.08	22.04	130.72	5.32
																													263	-6.08	368.6	459.04	-14.44	641.44	1535.96	503.12	21.28	282.72	-9.12	1874.92	72.2	1623.36	-3.8	-9.12	124.64	3.8	12.16	-6.08	5515.32
																													264	-0.76	725.04	1106.56	-6.08	1278.32	338.96	674.12	18.24	2372.72	2481.4	3822.04	6.08	11.4	17.48	-17.48	93.48	2396.28	80.56	-3.04	9699.88
																													265	0.76	538.08	353.4	-17.48	26.6	946.96	982.68	-6.84	2373.48	896.8	21.28	2431.24	3.8	0.76	9.12	456.76	5054.76	-12.92	1918.24	8755.96
																													266	19	437	26.6	-0.76	0	-22.8	3.8	6.08	642.2	1.52	861.84	1274.52	-9.12	-15.2	2.28	133	-3.8	-6.84	8.36	-22.8
																													267	-12.92	573.8	-10.64	-4.56	2.28	802.56	-16.72	-3.04	1429.56	-9.12	-5.32	2441.12	-4.56	10.64	30.4	5135.32	28.88	7.6	-19	5001.56
																													268	-6.08	917.32	-9.88	-3.04	-4.56	659.68	49.4	-19.76	-23.56	6.08	449.16	2395.52	13.68	2.28	171.76	15.96	57	238.64	-11.4	8.36
																													269	-6.08	583.68	304	1.52	848.16	13.68	55.48	0.76	0	-10.64	1324.68	1813.36	-6.84	-29.64	-0.76	10.64	35.72	11078.5	5361.04	3604.68
																													270	-3.04	934.8	540.36	-3.04	1318.6	500.84	404.32	19	2575.64	2061.88	1717.6	-19	-7.6	-6.84	3.8	54.72	-9.88	-0.76	5978.92	2764.88
																													271	0	687.04	477.28	114	1917.48	627.76	494.76	5.32	893.76	34.96	14118.5	-9.12	15.96	4231.68	1680.36	47.12	6158.28	-0.76	-10.64	6956.28
																													272	10.64	537.32	660.44	13.68	129.96	478.8	1561.8	6.08	918.84	-12.92	1418.92	25.84	2076.32	45.6	-6.08	-54.72	3.04	6324.72	-3.04	102.6
																													273	23.56	590.52	456.76	-8.36	740.24	1165.84	25.08	8.36	836	1273.76	-6.08	331.36	9507.6	-5.32	3126.64	4.56	8.36	24.32	0.76	11.4
																													274	-27.36	546.44	-11.4	-6.84	1.52	733.4	3885.12	-1.52	3090.16	71.44	5278.96	-9.12	-12.92	-7.6	9691.52	-14.44	-10.64	-4.56	-36.48	3111.44
																													275	12.16	576.84	490.96	-4.56	15.96	563.16	544.16	-1.52	-18.24	12.92	3381.24	13.68	22.8	17056.7	10956.9	12.92	3603.92	-1.52	1.52	9113.16
																													276	1.52	777.48	576.08	-6.84	84.36	644.48	2426.68	3.8	880.08	13.68	5486.44	2722.32	398.24	7629.64	31.16	6.08	-12.16	2.28	-13.68	7851.56
																													277	-24.32	1125.56	423.32	-22.8	16.72	13.68	613.32	-22.04	1714.56	-0.76	25.84	6299.64	1026.76	3277.88	5892.28	33.44	-35.72	5747.12	6.84	404.32
																													278	22.04	2088.48	674.12	-23.56	402.8	1089.84	-14.44	9.88	3276.36	1566.36	1702.4	113.24	1497.2	-7.6	991.04	-19	547.2	9124.56	6.08	200.64
																													279	-11.4	1600.56	736.44	-12.16	330.6	2259.48	2444.16	9.88	4011.28	6666.72	840.56	2455.56	0.76	3.8	1517.72	0	17.48	2640.24	12.92	-15.2
																													280	6.08	394.44	723.52	-24.32	19	886.16	10.64	-27.36	4.56	-46.36	1353.56	-19	-5.32	2628.84	2200.2	25.08	9.88	5453.76	-19.76	0.76
																													281	-3.8	1339.12	664.24	-5.32	1384.72	1255.52	760	-3.8	6.08	-7.6	-6.84	1829.32	7.6	-12.16	3690.56	-10.64	-0.76	2533.84	4110.08	16.72
																													282	12.16	678.68	582.16	-33.44	6859	867.92	3196.56	-7.6	-17.48	1070.08	-7.6	1556.48	230.28	-24.32	1572.44	812.44	-9.12	1.52	3270.28	-3.8
																													283	-9.12	531.24	689.32	-4.56	100.32	1127.84	29.64	-22.04	-14.44	640.68	-8.36	1141.52	440.04	6.08	1056.4	4401.92	-2.28	25.08	6.84	36653.3
																													284	11.4	2271.64	670.32	-4.56	560.88	1767.76	17.48	95.76	1755.6	16.72	861.84	1644.64	1388.52	42.56	-38	3108.4	9747.76	15.96	0	5527.48
																													285	-11.4	405.08	373.16	-13.68	530.48	468.16	394.44	304.76	4579	2454.8	1354.32	-2.28	3568.96	-12.92	-6.84	1398.4	0.76	46.36	18.24	8211.8
																													286	5.32	338.2	793.44	1.52	2318.76	1691.76	544.16	1.52	131.48	2235.16	3258.88	-8.36	1174.2	3.04	3735.4	8574.32	33.44	-7.6	12.16	8183.68
																													287	-13.68	920.36	280.44	-9.12	6.08	8.36	1019.92	7.6	-3.04	76.76	-3.04	3.04	-5.32	3.8	1212.2	228	5.32	9366.24	9.12	6019.2
																													288	23.56	401.28	447.64	10.64	848.92	617.12	3672.32	13580.4	-17.48	14.44	358.72	1906.84	20.52	-19	6.84	18.24	12.16	9458.96	8.36	-10.64
																													289	34.2	442.32	575.32	3.8	13.68	1609.68	1060.96	777.48	18.24	959.12	31.16	262.96	106.4	11.4	9157.24	-20.52	6.08	33.44	-8.36	-3.8
																													290	-9.88	340.48	887.68	3.04	-4.56	458.28	-20.52	924.16	3135.76	2225.28	6.08	6.08	264.48	3646.48	437.76	1.52	246.24	5034.24	6.84	14535
																													291	-1.52	12.16	1151.4	15.2	84.36	302.48	1.52	5101.12	795.72	934.8	23.56	-21.28	-10.64	69.16	2340.04	21.28	3.8	-20.52	0	8961.92
																													292	-3.8	-12.92	414.2	0.76	1029.8	17.48	-1.52	1447.8	1833.12	5.32	17.48	2.28	7.6	11937.3	8.36	3189.72	3.8	-10.64	-25.84	-12.16
																													293	20.52	-9.88	832.2	-4.56	1000.16	908.2	-22.8	1007	1187.12	-12.92	3947.44	-43.32	-7.6	21.28	12.92	-4.56	-15.2	4088.8	6.08	-4.56
																													294	47.88	89.68	576.08	5.32	1293.52	677.92	12.92	-2.28	829.16	812.44	15787.5	2236.68	-0.76	17.48	30.4	-1.52	-5.32	3937.56	9.88	-8.36
																													295	-12.92	160.36	1121	10.64	6.84	-6.08	47.12	-14.44	779	-3.8	1673.52	3464.08	1732.04	0.76	-10.64	3027.08	-13.68	6.84	6811.12	1951.68
																													296	-6.84	10.64	689.32	18.24	-18.24	8.36	33.44	-16.72	34.96	753.16	11.4	2674.44	-17.48	1.52	4674.76	-24.32	-19.76	2.28	25.08	8451.96
																													297	0.76	-0.76	703	-4.56	0.76	-1.52	62.32	-2.28	7.6	4.56	4100.96	-0.76	13.68	13.68	3190.48	513.76	16.72	7859.92	19	4238.52
																													298	9.12	15.96	848.92	14.44	19	125.4	897.56	6.84	-9.88	1915.96	15779.1	10.64	-26.6	12.92	-3.8	4.56	12.16	0.76	-12.92	2065.68
																													299	-17.48	1.52	1786	3.8	1073.88	1.52	25.08	-5.32	1908.36	1585.36	2379.56	4888.32	-19	8.36	69.92	3.04	8.36	2589.32	22.04	4.56
																													300	-6.84	408.12	1671.24	0	15.2	1338.36	3092.44	17.48	28.12	37.24	5655.92	4471.84	11.4	0	12.92	5741.04	9.88	1431.08	12.92	1968.4
																													301	-18.24	627.76	715.92	4.56	268.28	608	595.84	-17.48	278.92	11.4	7096.88	4306.16	649.8	4638.28	-1.52	0	-3.8	424.84	22.04	5.32
																													302	3.04	2387.16	634.6	-9.88	2419.84	2533.84	-0.76	-10.64	364.04	19	112.48	455.24	1057.16	-7.6	3.8	0.76	-20.52	34.96	-28.12	3.04
																													303	-6.84	438.52	5879.36	2.28	1858.96	329.84	698.44	-6.08	22.04	-0.76	2153.84	1573.96	2105.96	0	3.04	48.64	15.96	1.52	-3.04	14.44
																													304	0	567.72	630.8	-9.88	-19	245.48	933.28	35.72	47.88	-6.84	-0.76	835.24	-14.44	41.8	-17.48	-2.28	136.8	5278.2	3414.68	10687.9
																													305	-6.84	804.84	476.52	10.64	15.2	425.6	564.68	12.16	15.2	1811.84	693.88	3068.12	2590.84	-4.56	-29.64	11.4	31.92	1.52	9.88	8759
																													306	12.92	846.64	1109.6	-4.56	186.96	521.36	587.48	652.08	19	-15.96	4363.16	98.04	-19	9.12	39.52	14.44	6.08	8327.32	4247.64	2179.68
																													307	-12.16	780.52	566.2	-17.48	297.16	758.48	1808.8	37.24	1649.96	611.04	2583.24	3.8	23.56	3.8	-36.48	19	64.6	3734.64	7.6	37.24
																													308	-9.12	604.2	-19.76	-9.12	389.88	716.68	1518.48	20.52	3954.28	3012.64	9565.36	6.08	2124.2	13.68	3.04	2930.56	9.88	-15.96	18.24	23.56
																													309	10.64	573.8	783.56	-9.88	1702.4	376.96	472.72	426.36	2138.64	1.52	1425	22.04	8.36	21.28	125.4	361.76	-6.08	0	4.56	13.68
																													310	5.32	615.6	791.92	-3.04	2732.96	540.36	729.6	920.36	162.64	13939.9	5.32	4.56	7.6	0.76	-9.12	4.56	-22.8	0	-5.32	-3.04
																													311	22.04	673.36	849.68	-11.4	18.24	924.92	1000.16	12.16	-12.92	547.2	30.4	1730.52	752.4	3.04	0.76	26.6	8.36	8.36	2590.08	268.28
																													312	6.08	467.4	294.12	-0.76	0	1411.32	596.6	-6.08	-28.12	53.96	6.84	869.44	212.8	-9.88	28.12	0.76	3.04	3203.4	-17.48	15.2
																													313	13.68	416.48	651.32	-6.08	12.16	515.28	961.4	1666.68	13.68	975.84	15.96	2736.76	3.04	227.24	10.64	130.72	25.08	1754.08	4942.28	36.48
																													314	553.28	1025.24	816.24	-4.56	-2.28	738.72	-2.28	92.72	-3.8	2226.8	4529.6	2604.52	-7.6	-10.64	23.56	2172.08	68.4	22.04	8490.72	1.52
																													315	-7.6	704.52	635.36	29.64	2.28	534.28	1896.2	15.96	424.08	20.52	2660	5.32	500.08	-1.52	12.92	0	-4.56	-3.04	-19.76	-5.32
																													316	-11.4	401.28	393.68	12.92	-50.16	1786.76	634.6	202.92	-10.64	599.64	2166	3560.6	6.84	11.4	38	25.08	29.64	8104.64	2.28	0
																													317	-18.24	668.8	566.96	-9.88	3873.72	504.64	601.92	-31.16	668.04	978.12	2026.16	1441.72	114.76	25.84	34.2	1747.24	3.8	13054.5	9.12	3890.44
																													318	0.76	532	-11.4	16.72	1147.6	-1.52	805.6	21.28	-3.8	-5.32	3530.96	1730.52	9.12	2953.36	33.44	1.52	1.52	4034.08	3.04	2399.32
																													319	7.6	296.4	484.12	28.12	824.6	282.72	437	1149.88	-16.72	-3.8	3397.2	1320.12	25.84	31.92	6.84	2522.44	-8.36	9992.48	14.44	22.8
																													320	603.44	773.68	347.32	-9.88	1450.08	22.04	1193.96	73.72	0.76	242.44	2890.28	9693.04	-3.04	-5.32	4026.48	-12.16	3.8	-4.56	47.88	-5.32
																													321	297.92	20107.3	623.2	7.6	105.64	1067.8	1081.48	9.88	10454.6	239.4	-3.04	1777.64	28.88	-6.08	2299.76	2031.48	30.4	11780.8	-12.16	3980.12
																													322	-7.6	357.2	685.52	9.12	0	1424.24	509.96	156.56	-15.96	0.76	2.28	5.32	1156.72	-4.56	44.84	-3.8	22.04	5850.48	23.56	9872.4
																													323	-11.4	389.88	2811.24	-9.12	1530.64	1316.32	6004	75.24	27.36	-4.56	-25.08	8.36	0	26.6	129.96	19	-9.88	25.84	-9.12	7502.72
																													324	-15.2	606.48	413.44	3.04	499.32	911.24	813.96	2057.32	690.08	-3.04	5.32	336.68	31.16	17.48	3375.16	1385.48	13.68	-8.36	-9.88	14.44
																													325	-2.28	909.72	512.24	25.84	798	287.28	477.28	22.04	1059.44	-15.2	817	-10.64	365.56	-17.48	28.12	-14.44	-12.92	-22.04	13.68	8.36
																													326	-10.64	282.72	680.2	19	0.76	673.36	-9.88	-14.44	893.76	-0.76	-15.2	-29.64	28.88	4750.76	1945.6	-4.56	-3.04	12.92	-21.28	-5.32
																													327	-7.6	485.64	308.56	158.84	110.2	256.88	52.44	5238.68	3086.36	4.56	3160.08	28.88	31.16	-3.8	1558	3.04	-3.04	3201.12	-6.84	1.52
																													328	-12.92	275.12	519.08	0.76	19	1133.16	6443.28	317.68	507.68	6.08	2147	366.32	-7.6	975.84	2327.12	3521.84	13.68	3122.84	4091.84	-9.12
																													329	-9.88	387.6	598.12	-3.04	-8.36	221.16	1469.84	-16.72	-13.68	27.36	31.16	-0.76	-41.04	2035.28	7457.88	-5.32	-6.08	4875.4	34.96	-10.64
																													330	-19.76	345.8	-1.52	-15.2	123.12	9.88	562.4	107.16	-4.56	1415.88	0.76	934.04	30.4	3606.2	2096.84	26.6	19.76	4933.92	-28.88	3.8
																													331	22.8	652.08	371.64	-0.76	1480.48	701.48	1055.64	330.6	1498.72	2161.44	42.56	1691	11.4	4870.08	2159.92	2818.08	-20.52	-19	10.64	-9.12
																													332	9.12	395.2	383.04	-7.6	-28.88	-23.56	865.64	41.04	9.12	-11.4	18.24	9.12	50.16	0	920.36	6.08	-5.32	7.6	5513.04	-6.84
																													333	358.72	456.76	-11.4	25.84	7.6	-24.32	359.48	-5.32	1877.2	-9.12	1187.88	1920.52	19.76	1222.84	-4.56	2549.04	-19.76	5610.32	-17.48	3632.04
																													334	9.88	755.44	-10.64	5.32	15.2	484.12	1381.68	772.16	9.12	2.28	-3.04	1495.68	797.24	1751.8	4322.88	16.72	-7.6	4487.04	-22.04	7771
																													335	24.32	809.4	39.52	19	10.64	891.48	19.76	488.68	-3.8	1706.96	2547.52	23.56	-32.68	-12.92	5276.68	1627.16	6085.32	-2.28	-4.56	14024.3
																													336	7.6	443.08	623.96	-7.6	4.56	258.4	1229.68	12.92	59.28	5.32	6.08	17.48	7277.76	-23.56	21.28	1.52	3952	-2.28	9.12	2350.68
																													337	25.84	576.84	506.92	-8.36	84.36	789.64	2243.52	141.36	40215.4	3674.6	2306.6	3.8	-9.12	11.4	3413.16	-19.76	-0.76	6.08	34.2	4.56
																													338	10.64	724.28	560.88	3.04	-6.84	1038.92	1059.44	3.8	1023.72	3.04	-10.64	4761.4	-18.24	163.4	1751.04	164.16	7080.92	-0.76	-10.64	-28.12
																													339	4.56	760	795.72	38.76	785.08	1515.44	864.88	-19.76	665.76	-7.6	28.88	3.8	1205.36	6417.44	1431.84	-9.12	20.52	28.88	29.64	6.08
																													340	15.96	324.52	532	2150.04	1532.92	1117.96	-4.56	-3.8	0	-9.88	5500.88	2942.72	614.84	6.84	1567.88	6.08	2069.48	-5.32	4.56	7290.68
																													341	-7.6	481.84	431.68	669.56	270.56	1999.56	759.24	-9.88	33.44	6.84	6846.08	48.64	1613.48	7.6	984.2	5713.68	12.92	-15.2	34.96	6726.76
																													342	22.8	405.08	359.48	503.12	1462.24	-4.56	1773.84	3.04	15.96	579.88	-17.48	60.04	2044.4	85.88	3248.24	2.28	-8.36	4082.72	14.44	10827.7
																													343	4.56	313.12	956.08	850.44	1972.2	734.16	546.44	-6.84	88.92	8.36	-0.76	185.44	-24.32	3746.04	636.88	9.12	9.12	9435.4	-14.44	6784.52
																													344	-8.36	688.56	459.04	396.72	128.44	-9.88	1086.04	-2.28	-22.04	10.64	40972.4	15.96	171	1791.32	-15.2	3277.12	0.76	12.16	2.28	-3.8
																													345	7.6	28.12	14.44	7.6	692.36	19.76	19.76	625.48	1274.52	1.52	1108.08	-19	1361.92	27.36	5228.8	239.4	84.36	4305.4	3364.52	37.24
																													346	-28.12	500.84	636.12	393.68	210.52	-6.84	610.28	797.24	1231.96	-5.32	1136.2	1078.44	3863.08	8422.32	-4.56	206.72	-6.84	5163.44	-44.08	2085.44
																													347	15.96	457.52	180.88	324.52	959.88	449.92	600.4	5696.96	708.32	-9.88	-16.72	1646.16	-4.56	3.8	4763.68	0	-6.08	7.6	4176.96	-21.28
																													348	-24.32	777.48	414.96	509.2	1536.72	366.32	788.88	728.08	1520	-3.04	21.28	1167.36	15.2	4802.44	2524.72	8.36	2.28	-4.56	-12.16	15.96
																													349	19.76	427.12	400.52	6.84	499.32	1034.36	737.96	2416.8	0	1597.52	4.56	-3.8	818.52	-3.04	8365.32	3.8	5.32	12.92	6.84	15.96
																													350	9.12	538.84	437.76	1.52	1703.16	405.08	2371.2	19.76	-6.84	994.08	15.96	5.32	1847.56	33.44	3855.48	63127.9	-31.16	9.88	4.56	3971
																													351	-4.56	1132.4	471.2	19	5509.24	598.12	13698.2	762.28	3.04	1307.2	31.16	-6.08	2068.72	-3.04	9598.8	-12.92	9.88	-0.76	0.76	8193.56
																													352	-3.8	595.08	617.12	11.4	1083.76	756.96	6.84	2290.64	-14.44	784.32	27.36	155.8	323	-28.12	5314.68	14.44	14.44	13.68	4.56	117.8
																													353	1001.68	654.36	408.88	21.28	2.28	771.4	5.32	-20.52	547.2	1627.16	762.28	-2.28	164.92	703.76	4955.2	3731.6	15.2	75.24	1.52	-11.4
																													354	8.36	-2.28	498.56	6.84	1314.8	190	79.8	-6.84	4630.68	10.64	1066.28	-7.6	3.04	3266.48	3606.2	487.92	91.96	356.44	-9.88	9195.24
																													355	-6.08	366.32	529.72	-14.44	3174.52	0.76	4248.4	-11.4	1211.44	1256.28	1883.28	1041.2	3.04	-9.88	4761.4	56.24	3569.72	9.12	-3.04	-6.08
																													356	-35.72	9.88	-4.56	16.72	173.28	376.96	1050.32	4.56	15.96	276.64	-30.4	1706.2	6557.28	5324.56	5122.4	9.12	2542.2	19	-2.28	8491.48
																													357	2.28	1239.56	486.4	19.76	174.8	846.64	8.36	964.44	15.2	10.64	1408.28	-25.08	-16.72	6445.56	2441.12	3.8	1.52	9.88	-3.8	2851.52
																													358	-12.16	462.08	307.04	60.8	2321.8	79.04	-2.28	10.64	1667.44	3654.08	6520.8	831.44	-9.12	2819.6	1622.6	-46.36	3.04	2003.36	-15.96	4.56
																													359	4.56	1394.6	486.4	16.72	2086.96	654.36	15.2	-2.28	12.92	1074.64	1167.36	1148.36	-31.92	2088.48	2246.56	2919.92	185.44	0	-7.6	6656.08
																													360	4.56	-37.24	344.28	6.84	702.24	639.16	741.76	-12.16	4214.96	-0.76	12.92	2115.84	24.32	-22.8	3407.84	5157.36	3335.64	4054.6	-6.84	6158.28
																													361	12.16	20.52	989.52	-4.56	13.68	1878.72	1419.68	15.96	702.24	0.76	2025.4	69.16	25.08	0.76	3.8	5.32	-15.2	8489.2	5.32	-23.56
																													362	-20.52	326.04	50.92	-3.8	305.52	715.92	498.56	249.28	804.84	2096.08	2498.12	72.96	-18.24	15.2	15.96	-31.16	13.68	20.52	-5.32	124.64
																													363	-11.4	348.08	1223.6	-4.56	19.76	1310.24	490.2	-14.44	778.24	-3.8	1523.04	924.92	947.72	-7.6	12.16	-7.6	38.76	104.12	-8.36	-8.36
																													364	-6.08	572.28	763.8	-11.4	737.2	708.32	484.12	1392.32	6.08	12.16	-3.8	25.08	-34.96	2612.88	-3.8	15.96	-6.08	12.92	7.6	3600.88
																													365	8.36	1179.52	509.96	1.52	491.72	-8.36	560.88	19	2985.28	1870.36	1300.36	702.24	6.08	6263.16	-6.84	35.72	31.92	44.84	-12.16	5361.8
																													366	10.64	1592.2	11.4	15.2	10298	891.48	1056.4	2214.64	1412.08	5699.24	702.24	2959.44	-3.8	6592.24	102.6	19	3.04	4008.24	25.08	7277
																													367	3.04	496.28	375.44	15.96	-23.56	3.04	98.04	1387	2045.16	3217.84	3663.2	34.96	-6.84	44.84	2720.04	155.04	-18.24	-0.76	783.56	-6.84
																													368	475	2.28	1010.04	31.92	6.84	883.88	2056.56	-19.76	-3.8	17.48	-6.84	-27.36	27896.6	-22.04	8771.16	14.44	15.96	4.56	-3.04	1.52
																													369	634.6	-5.32	319.2	3.04	1153.68	1547.36	3.8	17.48	1598.28	-9.88	15.96	-2.28	22.04	-12.92	-3.8	12.92	-6.08	7454.84	0.76	5913.56
																													370	473.48	510.72	659.68	16.72	-6.08	1147.6	1468.32	9.12	1487.32	-0.76	7.6	19	4.56	6.84	6114.96	0.76	-16.72	-21.28	19	-18.24
																													371	21.28	552.52	396.72	-9.12	16.72	890.72	11.4	-9.12	773.68	-5.32	0	-14.44	7.6	13.68	169.48	19	1288.96	-20.52	-10.64	-3.8
																													372	3.8	785.84	646.76	-10.64	421.04	525.92	730.36	49.4	17.48	-5.32	107.92	417.24	-31.16	-8.36	3.8	-11.4	-22.8	-13.68	14.44	302.48
																													373	-8.36	1105.04	454.48	14.44	15.96	1224.36	1022.96	-9.88	22.04	0	1210.68	1907.6	187.72	0.76	-10.64	-3.8	6926.64	6788.32	9060.72	71.44
																													374	433.96	682.48	570.76	-19.76	16.72	7.6	1111.88	513.76	18.24	-5.32	22.8	3553	-16.72	2009.44	4.56	-4.56	-18.24	19.76	-12.92	1209.16
																													375	12.92	540.36	742.52	8.36	1444	735.68	1008.52	5.32	57.76	9.12	2223	8.36	1.52	0.76	3660.16	9.12	-4.56	2.28	6330.04	19
																													376	12.92	539.6	1438.68	-2.28	6.84	452.2	-20.52	1.52	0.76	1700.88	810.16	1.52	5491.76	5428.68	-5.32	13.68	-19	4352.52	24584.5	-19
																													377	-13.68	897.56	460.56	-0.76	1399.92	962.16	1166.6	817	1172.68	4423.96	769.12	-18.24	2468.48	-12.92	-17.48	-0.76	-5.32	15.96	-33.44	5.32
																													378	12.92	253.84	625.48	11.4	4.56	23.56	10.64	-3.8	-20.52	12.16	1500.24	2552.84	1407.52	-17.48	1919.76	15.96	-10.64	5067.68	-12.16	3036.2
																													379	-6.08	727.32	206.72	18.24	17.48	1033.6	738.72	15.2	-25.84	675.64	2095.32	6777.68	579.88	1026.76	2286.08	6.84	886.16	9.88	-15.2	5775.24
																													380	422.56	670.32	5.32	67.64	744.04	423.32	44.84	-6.84	-23.56	-25.84	1998.8	2368.16	158.08	270.56	3410.12	-3.04	-8.36	7.6	40.28	8036.24
																													381	20.52	-7.6	688.56	9.12	24.32	393.68	522.88	1019.16	11.4	-3.8	-14.44	1881	-14.44	12.16	3375.92	2669.88	-0.76	4664.88	50.92	5810.2
																													382	-11.4	19	609.52	4.56	-16.72	1744.96	674.88	-16.72	2088.48	3.04	5.32	-24.32	-0.76	-0.76	-10.64	5544.96	-15.2	114	9.88	4189.12
																													383	-32.68	3.8	371.64	24.32	10.64	874.76	377.72	57	481.84	2689.64	2.28	-14.44	17.48	738.72	-8.36	17.48	-29.64	3397.96	5444.64	4171.64
																													384	21.28	8.36	696.16	4.56	-16.72	608.76	15.96	12.16	-9.12	21.28	-5.32	-12.16	8.36	9409.56	-20.52	15.2	-4.56	5342.04	4.56	5497.08
																													385	8.36	-4.56	371.64	-0.76	1763.2	1909.12	754.68	-31.92	16.72	2008.68	-25.08	2341.56	38.76	5971.32	20.52	-5.32	-2.28	31.16	9.12	-10.64
																													386	-6.84	2032.24	477.28	0.76	-22.04	1289.72	-3.8	113.24	43.32	1076.16	-4.56	1877.2	21.28	-2.28	3655.6	96.52	-17.48	9.88	13062.9	10.64
																													387	19	-9.88	326.8	4.56	1435.64	911.24	2088.48	20.52	1961.56	4.56	1401.44	-24.32	2044.4	9.12	2821.88	-3.04	7.6	-9.88	50.16	-13.68
																													388	-21.28	-3.04	544.16	-11.4	363.28	592.8	2160.68	-6.84	-6.84	-12.16	2628.84	1706.2	3.04	-1.52	-0.76	-1.52	3.8	3172.24	10052.5	3870.68
																													389	-4.56	4.56	577.6	9.12	215.08	803.32	-13.68	1841.48	0	1878.72	3944.4	872.48	-17.48	6329.28	-14.44	-3.04	5325.32	-1.52	-9.88	3423.04
																													390	-9.12	-12.16	599.64	17.48	753.16	547.96	619.4	3185.16	1745.72	948.48	5.32	5785.88	3.8	-6.08	4697.56	-4.56	5742.56	-16.72	-3.04	5444.64
																													391	-3.04	-3.8	782.8	6.84	2742.84	1811.84	1472.12	120.84	3808.36	2514.84	96.52	6.84	1748	11.4	1402.96	4.56	-27.36	2585.52	9.88	4322.12
																													392	3.04	7.6	-8.36	1.52	528.96	1537.48	1032.08	4305.4	1045.76	1377.12	2314.96	2926.76	-8.36	24.32	22.8	-19.76	-10.64	2917.64	3.04	9311.52
																													393	-5.32	12.92	536.56	26.6	1159.76	5502.4	439.28	20.52	-15.2	1182.56	5315.44	31.16	1207.64	2581.72	1865.04	-1.52	2036.04	7916.92	4.56	209
																													394	3.04	-18.24	690.84	6.84	1811.84	60.04	668.8	2.28	-22.8	2328.64	0.76	2435.8	26.6	2599.2	1488.08	-20.52	-9.12	1893.16	-24.32	-33.44
																													395	16.72	7.6	779	21.28	439.28	601.92	2187.28	561.64	-8.36	-6.84	9.12	95	5.32	7992.92	-4.56	-12.92	0	19	37.24	-16.72
																													396	2.28	-15.96	260.68	3.8	311.6	-15.2	718.96	4322.12	-19.76	27.36	2.28	3214.04	153.52	4.56	-9.12	9.88	5014.48	-9.12	-20.52	6908.4
																													397	4.56	-3.04	988.76	-8.36	2318.76	1093.64	1455.4	245.48	868.68	2570.32	10.64	1347.48	735.68	-6.08	98.8	-12.92	-33.44	6.84	-13.68	-23.56
																													398	-13.68	37.24	657.4	22.04	1445.52	1025.24	1742.68	1188.64	1565.6	1951.68	16.72	1420.44	215.08	25.08	2.28	419.52	1.52	0.76	-6.08	1084.52
																													399	-2.28	12.92	457.52	497.04	-0.76	1754.84	37.24	-4.56	12.92	6388.56	3002.76	1454.64	-4.56	2770.96	140.6	-7.6	6394.64	-4.56	15.2	-29.64
																													400	3.8	-10.64	521.36	2622.76	102.6	1780.68	-1.52	10.64	-9.12	-0.76	16.72	1381.68	3519.56	-14.44	-10.64	17.48	11006.3	3883.6	-0.76	5952.32
																													401	28.88	-0.76	696.16	1466.8	671.84	675.64	-26.6	211.28	0.76	3186.68	-15.2	0	-9.12	-4.56	10.64	7.6	2212.36	17064.3	129.2	6689.52
																													402	2.28	114	1504.8	817.76	924.16	-12.92	1678.84	1060.2	-6.84	1933.44	10139.9	25.84	20.52	14.44	0.76	5.32	-6.84	1408.28	-12.16	5302.52
																													403	-12.16	53.96	425.6	14.44	718.2	501.6	1116.44	38.76	1480.48	3.04	2485.2	1330.76	-11.4	744.04	-4.56	15.2	-3.8	9145.08	-0.76	-18.24
																													404	13.68	8.36	497.8	-9.12	0	-6.08	1491.12	608.76	354.16	2359.8	-15.96	-15.2	-1.52	-12.92	9.12	-11.4	8899.6	10.64	-3.04	67.64
																													405	-1.52	-15.2	595.84	15.2	-9.88	3.04	503.88	7.6	60.04	0.76	9.88	6.08	-24.32	3622.16	-1.52	-12.92	2001.84	12.16	234.08	8.36
																													406	228.76	39.52	4.56	-3.8	102.6	-8.36	1061.72	6.08	-0.76	6.84	-16.72	909.72	1827.8	8074.24	11.4	-1.52	12.92	44.84	25.08	3339.44
																													407	1.52	-5.32	25.08	6.84	-10.64	532	782.04	-14.44	-21.28	1280.6	-5.32	180.12	8.36	-13.68	2618.96	1555.72	10.64	7.6	4502.24	17.48
																													408	-1.52	381.52	5.32	23.56	39.52	1032.08	-28.12	838.28	-0.76	3410.12	2340.04	95.76	-15.96	-12.16	25.84	-18.24	1.52	-25.08	143.64	11.4
																													409	-10.64	1320.12	504.64	147.44	1646.92	523.64	592.04	-4.56	-6.84	4819.92	1106.56	3843.32	-14.44	-11.4	1782.2	1084.52	-9.88	7649.4	1651.48	3666.24
																													410	1.52	757.72	464.36	0	12.92	998.64	1827.04	-9.12	10.64	9.12	2269.36	1778.4	219.64	18.24	3909.44	-0.76	15.96	10972.9	643.72	39.52
																													411	-27.36	493.24	775.96	13.68	1025.24	670.32	1514.68	22.04	9.12	-8.36	763.04	-11.4	202.16	-15.2	1320.12	-1.52	-22.04	12002.7	-117.04	-22.8
																													412	-9.12	326.04	461.32	13.68	-5.32	701.48	703.76	959.12	0.76	5.32	4801.68	16.72	4.56	1.52	3.04	-6.08	21.28	-2.28	11.4	4784.2
																													413	-11.4	1713.8	1679.6	-4.56	-22.8	954.56	-28.12	750.88	-7.6	15.96	1017.64	2846.2	-6.84	23261.3	10.64	-4.56	0.76	-4.56	-15.96	5129.24
																													414	9.88	2177.4	961.4	-7.6	17.48	723.52	487.92	18.24	-7.6	0	2269.36	1350.52	1074.64	-28.88	-8.36	-3.04	1.52	7796.08	-6.84	6707
																													415	0.76	682.48	730.36	-2.28	36.48	746.32	-2.28	-19.76	961.4	706.04	-0.76	1183.32	2169.04	35.72	40.28	292.6	6906.12	7190.36	14.44	5595.88
																													416	2.28	4299.32	407.36	-19.76	812.44	681.72	1106.56	26.6	1653.76	-10.64	-21.28	3543.88	2326.36	6386.28	9.88	7.6	-11.4	2960.2	1790.56	4254.48
																													417	967.48	555.56	6.84	4.56	2199.44	2048.2	1501.76	-16.72	1201.56	-9.88	4637.52	6394.64	20.52	-6.84	243.2	-28.12	41.8	-3.04	3533.24	5257.68
																													418	14.44	589	741	3.04	3641.92	1855.92	842.08	23.56	3774.16	6.84	5459.08	293.36	2.28	-5.32	7028.48	13.68	1203.84	17698.1	6115.72	1590.68
																													419	5.32	485.64	57.76	218.12	1493.4	4529.6	1110.36	4015.08	25.08	0.76	1010.04	1171.16	14.44	19	3146.4	34.2	12375.1	5610.32	4755.32	11652.3
																													420	-2.28	416.48	573.8	199.88	4414.84	369.36	1770.8	2033	532	-12.92	1832.36	4706.68	6.08	-3.8	0	6.84	-11.4	26.6	6168.92	3910.2
																													421	-0.76	299.44	272.84	-3.04	-22.04	2.28	1557.24	141.36	10.64	2397.8	-0.76	1424.24	-12.16	5465.16	16447.9	17.48	3.8	3498.28	5758.52	-26.6
																													422	-12.16	1359.64	525.16	-15.96	680.96	807.88	338.2	821.56	94.24	9.88	67.64	50.92	5142.16	9875.44	-14.44	6.08	95.76	13116.8	1543.56	9272.76
																													423	-8.36	1368	681.72	17.48	470.44	1852.12	2977.68	2130.28	25.08	15.96	1.52	-0.76	9.88	-11.4	8.36	98.8	7329.44	7.6	6823.28	6396.16
																													424	27.36	537.32	327.56	0.76	1210.68	1210.68	-4.56	3.8	19	1390.8	17.48	-5.32	-9.88	-15.2	36.48	-14.44	70.68	9.88	58.52	2181.2
																													425	9.88	604.96	620.92	-11.4	782.04	-2.28	10.64	13.68	25.84	4062.2	1447.8	1276.8	2227.56	-0.76	-12.92	199.88	-5.32	86.64	3.8	-15.2
																													426	16.72	582.92	708.32	-8.36	-6.84	-3.04	-4.56	11.4	12.16	5600.44	-14.44	4683.88	3973.28	9.12	11.4	1206.12	3.8	-2.28	-21.28	-2.28
																													427	4.56	1368	-14.44	110.2	28.12	-3.8	751.64	4865.52	-15.2	1162.04	2502.68	-44.84	2558.92	7.6	23.56	2932.08	9728	-10.64	3.04	107.92
																													428	3.8	596.6	0.76	560.88	860.32	5.32	1459.96	9.12	858.8	2902.44	-21.28	29.64	-4.56	-12.16	-6.08	25.08	-12.16	3595.56	-11.4	2.28
																													429	-19	3015.68	411.92	22.8	-29.64	1599.04	1462.24	10.64	693.88	1960.04	831.44	4.56	-28.88	-10.64	22.8	-22.04	12.16	8664.76	4308.44	6988.2
																													430	6.08	360.24	525.92	180.12	1958.52	-6.08	522.12	0	1948.64	725.8	3283.2	0.76	-3.04	-24.32	2850	9.88	7783.92	2.28	19.76	6350.56
																													431	9.88	663.48	-3.8	109.44	583.68	-1.52	429.4	20.52	3507.4	64.6	2.28	40.28	-1.52	-6.84	2685.08	27.36	1100.48	84.36	460.56	6.84
																													432	8.36	524.4	304	-15.2	400.52	9.88	760	801.04	778.24	2329.4	-27.36	-25.08	592.8	1257.8	3.8	25.08	9.12	1194.72	82.84	-0.76
																													433	23.56	440.8	500.08	9.88	875.52	-12.92	-9.88	2115.84	1260.84	10.64	14.44	5.32	308.56	5592.84	1447.04	15.96	803.32	-5.32	15.2	-2.28
																													434	4.56	831.44	-11.4	1338.36	1250.96	10.64	378.48	2077.08	43.32	102.6	28.12	-15.2	2.28	-22.04	42.56	2.28	6.84	26.6	6840.76	-14.44
																													435	53.96	316.16	803.32	174.8	2396.28	2655.44	753.16	4162.52	1976.76	15.2	2122.68	9.88	-3.8	-8.36	7394.8	-23.56	6.84	3505.88	12.92	-12.92
																													436	-10.64	1576.24	633.08	-2.28	947.72	15.96	3644.2	-15.2	4349.48	7.6	1428.8	1126.32	581.4	18.24	1385.48	19.76	-3.8	5690.88	-10.64	3.8
																													437	497.04	649.8	764.56	374.68	3.04	877.8	1807.28	15.2	2708.64	1105.04	661.2	4703.64	11.4	-1.52	-3.04	22.04	0	52.44	6864.32	-25.08
																													438	393.68	570	360.24	383.04	-4.56	524.4	-30.4	1383.96	23.56	91.2	8.36	2.28	-5.32	-15.2	-3.04	41.8	-11.4	-0.76	-9.12	82.08
																													439	-1.52	-6.84	630.04	2566.52	172.52	6.84	-17.48	-11.4	15.2	1048.04	-14.44	62.32	-11.4	-3.04	-3.04	-11.4	6.08	13.68	2975.4	49.4
																													440	-3.04	1494.16	893.76	450.68	392.92	649.04	-24.32	999.4	-12.16	-1.52	913.52	747.84	-6.84	3.8	-15.2	-8.36	13.68	6.84	-19.76	-23.56
																													441	8.36	964.44	12.16	-0.76	-5.32	11.4	34.2	1900	1672	1839.2	600.4	1519.24	266.76	3967.2	3163.88	21.28	12.16	-6.08	9.12	-2.28
																													442	-13.68	1047.28	37.24	-3.8	-26.6	4664.88	1854.4	107.92	5530.52	1127.08	1569.4	2166	1040.44	-5.32	-2.28	-24.32	123.12	1906.84	25.84	-9.88
																													443	-26.6	458.28	661.2	-9.88	567.72	764.56	1204.6	22.8	3545.4	581.4	1634	2610.6	0	2454.04	1813.36	-15.2	115.52	10861.2	20.52	8.36
																													444	-6.08	421.8	554.8	137.56	11.4	775.2	909.72	3.04	1642.36	1535.96	-3.04	4197.48	2638.72	2747.4	-21.28	604.2	18.24	6855.2	-14.44	47.88
																													445	20.52	729.6	-9.88	195.32	80.56	-4.56	1785.24	7.6	463.6	6.08	4955.96	2231.36	24.32	4874.64	3027.84	13.68	2131.8	-3.04	4012.8	181.64
																													446	-18.24	552.52	22.8	548.72	1408.28	-15.96	340.48	120.08	9.88	2311.16	5533.56	12.92	-17.48	1.52	6906.88	10.64	-10.64	12.92	5.32	589
																													447	1399.16	749.36	6.08	573.04	2423.64	759.24	883.88	7.6	1071.6	270.56	-3.8	4418.64	-14.44	4922.52	0.76	476.52	15.96	-10.64	25.84	11764
																													448	-15.2	468.16	0.76	535.8	6.84	1089.84	-3.04	1458.44	1125.56	2408.44	1861.24	1813.36	-13.68	0	-25.08	30.4	196.84	11.4	-19	4794.08
																													449	-13.68	570.76	619.4	624.72	-12.16	9.88	715.92	1007	193.04	19	1380.92	2315.72	-22.8	14.44	-3.8	1.52	-16.72	7204.8	-6.08	4610.92
																													450	-23.56	507.68	550.24	281.2	1398.4	0	908.96	2334.72	-3.8	3611.52	-5.32	1427.28	-0.76	35739	5205.24	3.04	6.08	4541	-3.8	4553.16
																													451	332.12	506.16	573.8	-2.28	1016.12	-24.32	228	21.28	87.4	1351.28	54.72	4.56	-28.88	35.72	-2.28	51.68	-22.8	17.48	4918.72	9451.36
																													452	6.08	528.96	378.48	-24.32	-9.12	1185.6	17.48	288.8	1588.4	-6.08	2237.44	93.48	9.88	60.8	-4.56	8186.72	-13.68	-6.08	3441.28	5610.32
																													453	825.36	471.2	531.24	3.04	-11.4	758.48	12.92	84.36	1643.12	1133.16	-6.08	32.68	-9.88	31.16	-19.76	38.76	15.96	8393.44	2693.44	3312.84
																													454	329.08	354.92	818.52	-4.56	0	-18.24	-0.76	-7.6	22.04	7992.16	1253.24	1197	1959.28	11773.2	366.32	2060.36	3.04	1468.32	6.84	7211.64
																													455	679.44	286.52	625.48	247.76	-2.28	28.88	-1.52	2934.36	2900.92	693.12	979.64	5.32	19	7687.4	-18.24	712.88	15.2	3682.2	10.64	5563.96
																													456	10.64	262.2	28.12	168.72	-14.44	583.68	152	673.36	28.88	-13.68	10063.9	7365.16	443.84	-11.4	4987.12	14.44	-18.24	-4.56	-12.16	11980.6
																													457	6.84	462.84	570	86.64	109.44	599.64	766.84	16.72	34.2	39.52	1635.52	1021.44	2867.48	8.36	3407.08	6.84	18.24	-12.92	4746.96	10.64
																													458	-18.24	12.16	411.16	82.84	2180.44	1497.2	-14.44	402.8	1900.76	-10.64	1611.96	3357.68	2358.28	1535.2	3773.4	6.08	4034.84	-15.96	3344.76	6910.68
																													459	-6.84	486.4	-0.76	39.52	1251.72	63.08	-7.6	2363.6	-7.6	-8.36	1640.84	3460.28	9075.16	-11.4	-9.88	-16.72	-25.84	5196.88	0.76	5342.04
																													460	-24.32	524.4	531.24	24.32	404.32	22309.8	3.8	-6.08	2702.56	11.4	9438.44	3253.56	158.08	0	100.32	2.28	-4.56	-13.68	5057.8	21408.4
																													461	3.04	424.84	35.72	29.64	61.56	4.56	1722.16	1279.08	7476.12	-15.2	-15.96	1142.28	79.04	0	-3.04	-12.16	-3.8	-25.08	3597.08	3952.76
																													462	-4.56	433.2	3.04	22.04	12.92	59.28	559.36	15.2	2010.2	157.32	-0.76	261.44	2272.4	2428.2	32.68	-6.84	7137.16	25.08	12662.4	7862.96
																													463	5.32	493.24	861.08	3.04	920.36	-13.68	18.24	2846.2	1557.24	2052.76	2759.56	45.6	30.4	73.72	-19	22.04	9278.84	-3.04	7581	5.32
																													464	7.6	647.52	1015.36	31.16	-3.04	10.64	1285.16	29.64	19.76	3124.36	11.4	0	-12.16	1259.32	3.04	-23.56	91.2	5217.4	601.92	5969.8
																													465	-9.12	-12.92	297.16	-4.56	1142.28	1136.96	1307.96	1818.68	-5.32	-11.4	60.8	2350.68	-0.76	8604.72	5576.12	3.8	-0.76	5402.08	2.28	2590.84
																													466	-10.64	643.72	373.16	-19	799.52	607.24	1539.76	1633.24	-0.76	9.12	1941.8	2071.76	-19	-28.12	2950.32	48.64	1032.84	14745.5	-11.4	3233.8
																													467	-1.52	243.2	6.08	12.16	-13.68	-2.28	336.68	-9.12	-0.76	-15.2	3096.24	1321.64	3773.4	-16.72	4566.08	-13.68	-6.08	9131.4	17.48	12.16
																													468	35.72	389.12	0.76	6.08	19	54.72	-6.84	13.68	862.6	-1.52	-17.48	-21.28	7825.72	2071.76	2466.96	4.56	5267.56	90.44	179.36	17.48
																													469	1.52	643.72	602.68	210.52	-9.12	10.64	3.8	1589.16	458.28	4791.8	1266.92	1559.52	35.72	1867.32	9062.24	-19	4187.6	-4.56	7.6	-13.68
																													470	6.84	785.08	15.2	0	888.44	19	4003.68	-0.76	9.88	2221.48	3018.72	-5.32	27.36	145.16	-16.72	21.28	2319.52	-15.2	-12.16	11.4
																													471	7.6	503.12	377.72	16.72	3.04	546.44	5.32	1898.48	3.8	4692.24	28.88	842.08	-14.44	160.36	23.56	7.6	5749.4	6.84	-16.72	8695.92
																													472	63.84	589.76	457.52	18.24	1083.76	521.36	896.04	-22.8	3.04	2170.56	-34.96	2438.84	-5.32	6.08	-9.12	16.72	-22.8	8543.16	6667.48	5000.04
																													473	90.44	0	760.76	9.88	-15.96	1556.48	-16.72	763.04	514.52	4031.8	5585.24	15.96	6.84	-6.84	9.12	-9.88	7.6	722.76	6.84	13068.2
																													474	4.56	402.04	540.36	215.08	848.92	2739.8	0	6.08	-6.08	-32.68	6047.32	1865.04	1120.24	-9.12	-0.76	-20.52	19	-1.52	6086.08	6989.72
																													475	-11.4	365.56	927.96	460.56	856.52	-3.8	790.4	10.64	-10.64	913.52	7.6	3407.08	4.56	-14.44	0	26.6	79.8	-18.24	-20.52	4998.52
																													476	-12.16	-7.6	25.84	1089.84	32.68	-10.64	105.64	12.16	846.64	4.56	41.04	1983.6	2561.96	22.04	4757.6	-9.12	19	-2.28	-7.6	3904.12
																													477	-6.08	412.68	699.2	9.88	994.84	-12.92	779.76	-21.28	3.04	1250.96	7.6	15.2	1.52	1873.4	-12.16	-8.36	1241.08	7338.56	-19	-13.68
																													478	1065.52	471.2	30.4	616.36	6.84	110.96	2039.84	-12.16	27.36	91.96	-2.28	-10.64	53.96	6590.72	4404.2	7493.6	-2.28	-40.28	53.2	138.32
																													479	583.68	9.12	463.6	-1.52	10.64	-21.28	1022.96	2.28	1014.6	-22.04	1.52	-8.36	15.96	68.4	4423.2	-4.56	4691.48	22.8	19	6.84
																													480	1092.12	703.76	-1.52	451.44	943.16	-6.08	1058.68	2249.6	4836.64	272.84	4.56	-0.76	712.88	2238.96	1644.64	810.16	-19.76	-16.72	19	85.12
																													481	482.6	16.72	329.84	10.64	760	17.48	519.08	-6.84	2211.6	2.28	-9.12	6614.28	810.16	2.28	89.68	15.96	-7.6	-0.76	6.08	-6.84
																													482	2086.96	546.44	304	306.28	824.6	770.64	26.6	12.92	-21.28	1974.48	3705	25.08	1213.72	-11.4	34.96	-16.72	44.84	4389.76	-3.04	45.6
																													483	113.24	14.44	810.16	12.16	278.16	-6.84	-4.56	2176.64	5.32	1352.04	12.92	3.8	1256.28	-13.68	387.6	-16.72	0	2693.44	0.76	0
																													484	384.56	-1.52	462.84	7.6	2185.76	560.88	9.88	1653	1611.96	10.64	5006.12	2031.48	1815.64	-15.96	-12.16	5298.72	-16.72	2.28	-21.28	-5.32
																													485	21.28	13.68	614.84	-19	1151.4	627	1371.8	887.68	702.24	3868.4	1586.88	10.64	3565.16	-37.24	-28.12	-29.64	-6.08	72.2	29.64	4967.36
																													486	7.6	7.6	14.44	11.4	17.48	623.96	518.32	12.16	-20.52	3684.48	26.6	3168.44	-1.52	7.6	3.8	-4.56	-19	-9.12	49.4	17496.7
																													487	362.52	25.08	472.72	5.32	1900	1456.92	345.8	33.44	4021.16	8.36	15.2	2037.56	29.64	6.08	9.88	-27.36	15.96	123.88	18.24	4.56
																													488	0	-7.6	-23.56	-10.64	-18.24	477.28	10.64	169.48	1501	1228.16	-7.6	2562.72	-6.84	1928.12	-16.72	118.56	-5.32	7.6	-13.68	-15.2
																													489	11.4	-5.32	936.32	4.56	1108.84	1656.8	946.2	3.04	75.24	37.24	1381.68	1065.52	25.08	-22.8	-12.16	22.8	8.36	3742.24	34.96	-0.76
																													490	15.2	409.64	2524.72	19.76	10.64	927.2	-2.28	23.56	-0.76	1288.2	3.04	6.08	6.08	91.96	1356.6	12.92	-2.28	19.76	-22.04	8.36
																													491	775.2	529.72	1292.76	-9.12	-12.92	4448.28	-5.32	12.92	15.2	2851.52	105.64	116.28	-41.8	-16.72	874	-1.52	-3.8	35.72	19	-3.04
																													492	-15.96	1279.08	717.44	18.24	-3.04	696.16	-18.24	676.4	1120.24	159.6	7063.44	4810.04	-0.76	-12.92	8.36	-15.2	-22.04	10364.9	-25.08	2482.92
																													493	-12.16	508.44	6.08	17.48	3.04	12.16	-18.24	1663.64	2946.52	1477.44	3343.24	26.6	158.84	1771.56	4480.2	31.92	-17.48	-22.8	350.36	5730.4
																													494	-5.32	466.64	554.8	3.8	5.32	-0.76	5231.84	507.68	16.72	1081.48	821.56	20.52	-19.76	-37.24	-3.8	-0.76	-6.84	2853.8	10930.3	129.96
																													495	0	709.08	1097.44	9.12	1394.6	-4.56	-1.52	2675.2	528.2	1628.68	-0.76	47.88	7.6	17.48	2823.4	-4.56	78.28	5769.92	9588.16	2728.4
																													496	-2.28	898.32	424.84	9.88	586.72	852.72	9.88	621.68	23.56	3.04	6.84	22.04	10.64	-22.04	-6.84	31.16	5080.6	5848.96	17548.4	20456.2
																													497	702.24	715.16	403.56	-6.84	43.32	730.36	1120.24	-6.08	2010.2	18.24	19.76	2999.72	256.88	4138.96	16.72	3.04	-6.08	-2.28	4398.88	-25.84
																													498	38	571.52	766.84	14.44	27.36	1601.32	0.76	4373.8	1920.52	2289.88	1068.56	2053.52	953.04	-0.76	-3.04	-3.8	4807.76	7276.24	5670.36	6167.4
																													499	27.36	332.12	28.12	3.8	19.76	536.56	780.52	1.52	1618.8	788.12	4322.88	3.04	1621.84	3061.28	5.32	-16.72	-30.4	12.92	82.84	3857
																													500	42.56	411.16	953.04	12.92	673.36	703.76	30.4	3290.04	-24.32	858.04	2026.16	1573.96	1323.16	6.84	-21.28	-22.04	151.24	-4.56	9501.52	7948.84
																													501	0.76	668.04	71.44	3.8	91.96	1515.44	481.84	136.8	4.56	1554.96	2876.6	-7.6	1168.88	21.28	35.72	12.92	-9.88	12.92	5187.76	12317.3
																													502	8.36	1370.28	67.64	38	1952.44	129.96	1550.4	1905.32	119.32	18389.7	7821.16	-1.52	991.04	66.88	2352.96	8.36	-6.08	4.56	5159.64	10546.5
																													503	-22.04	713.64	-8.36	13.68	1199.28	-22.04	803.32	1246.4	12.92	1655.28	2.28	852.72	2606.04	60.04	2449.48	-9.88	23.56	5846.68	2602.24	462.08
																													504	-3.04	578.36	-3.04	12.16	2567.28	490.96	676.4	-0.76	18.24	-11.4	16.72	1106.56	11.4	18.24	3853.2	3.04	-8.36	16.72	1691	11880.3
																													505	-10.64	867.16	535.04	-9.88	18.24	880.84	20.52	-15.96	650.56	3015.68	6.08	2859.88	6.84	-5.32	18.24	82.84	23.56	12.92	3415.44	7063.44
																													506	-18.24	468.16	414.2	9.88	-13.68	587.48	505.4	-13.68	-20.52	0.76	3.04	2908.52	121.6	15.96	2145.48	15.2	-30.4	5785.12	7603.8	2370.44
																													507	-4.56	5.32	610.28	-23.56	-5.32	381.52	-13.68	-3.04	-6.84	-15.96	12.16	1374.08	-7.6	19.76	5607.28	99.56	3.04	1209.92	67.64	6150.68
																													508	12.16	317.68	945.44	31.16	58.52	1072.36	110.2	27.36	840.56	4454.36	2087.72	4979.52	129.96	6263.92	1036.64	3.8	-0.76	13.68	-0.76	456
																													509	19.76	489.44	1448.56	26.6	829.16	16.72	953.04	3.8	0.76	2048.96	1185.6	212.04	-3.04	-9.88	130.72	-34.2	8.36	12.92	22.04	5128.48
																													510	-9.12	515.28	-3.8	14.44	3835.72	308.56	1900.76	28.88	96.52	4236.24	3880.56	5902.16	1092.88	16.72	2799.84	14.44	18.24	4.56	38	11449.4
																													511	-14.44	1292.76	-1.52	-6.84	878.56	446.12	18.24	13.68	1.52	2628.84	1252.48	15.96	57.76	7.6	3093.2	48.64	3872.2	5221.2	29.64	4527.32
																													512	6.08	626.24	463.6	-28.88	8.36	969.76	-8.36	1627.16	17.48	9.88	668.8	12.92	1953.2	32.68	12.92	9.12	3483.84	1703.92	-5.32	7.6
																													513	9.88	1292.76	471.96	-0.76	362.52	79.8	5.32	8.36	3.8	17.48	3254.32	827.64	1301.12	3.04	15.96	-7.6	-9.88	5131.52	113.24	-1.52
																													514	-1.52	558.6	15.96	4.56	1237.28	24.32	26.6	1425.76	-6.84	84.36	670.32	-34.96	2095.32	-3.04	-28.88	8.36	9.12	7205.56	13.68	3919.32
																													515	7.6	12.92	646	-12.16	2368.16	-3.8	51.68	1147.6	-6.84	170.24	1905.32	5.32	-20.52	2810.48	9.88	6.84	937.84	3584.16	31.92	3184.4
																													516	-9.12	92.72	320.72	-7.6	4.56	550.24	-3.04	82.08	5915.08	-3.04	8977.88	2763.36	5194.6	1028.28	-1.52	-8.36	17.48	-10.64	16.72	3711.84
																													517	-16.72	34.96	449.92	-12.16	-7.6	924.16	-12.16	306.28	1995	1049.56	8008.88	332.88	-34.96	7324.88	-18.24	2.28	0.76	2.28	25.84	553.28
																													518	-10.64	-4.56	510.72	-22.8	309.32	3606.96	867.16	12.92	3144.12	3087.88	3.04	1905.32	-25.08	21.28	2.28	15.96	6986.68	1443.24	-9.12	3233.04
																													519	-8.36	37.24	3.04	22.8	614.08	735.68	1365.72	7.6	4767.48	237.88	12.92	6742.72	-3.04	1.52	-15.2	5.32	-13.68	4072.84	7.6	1444
																													520	-29.64	-1.52	908.96	-23.56	889.2	590.52	2059.6	-1.52	0	2027.68	2608.32	2337.76	107.16	25.84	-12.16	5005.36	-9.12	4946.08	-17.48	12.92
																													521	3.8	19	12.16	0.76	631.56	1886.32	831.44	1827.04	-9.88	3516.52	186.96	6598.32	69.16	357.2	2.28	9.88	-31.16	2653.92	20.52	10273.7
																													522	0.76	710.6	310.84	0.76	0.76	1628.68	2074.04	-6.08	-22.04	5809.44	4310.72	6.08	1048.04	1181.04	-1.52	-32.68	5078.32	15957	16.72	-24.32
																													523	-7.6	614.84	481.08	-15.2	10.64	614.08	2491.28	765.32	3765.04	730.36	616.36	3627.48	5.32	6.08	-13.68	1218.28	-22.8	3607.72	-25.08	-6.84
																													524	333.64	763.8	729.6	0	28.12	-2.28	16.72	2590.84	-6.08	615.6	22.04	10.64	52.44	109.44	2474.56	25.08	-29.64	25.08	23.56	98.04
																													525	21.28	1033.6	0.76	-20.52	20.52	831.44	59.28	7977.72	8727.84	-9.88	2227.56	2305.08	713.64	6.08	-31.16	9.12	78.28	5.32	35.72	-1.52
																													526	7.6	539.6	-14.44	9.12	420.28	1171.16	-25.08	-9.12	-23.56	0.76	-14.44	4324.4	1180.28	3.04	27.36	1912.92	10.64	2928.28	-3.8	6.08
																													527	-3.04	840.56	-3.8	-17.48	8.36	802.56	908.2	9.88	8.36	-26.6	20.52	837.52	991.8	-9.12	0.76	5.32	-20.52	15.96	34.2	-20.52
																													528	-12.92	537.32	824.6	-1.52	9104.04	585.96	661.96	-22.8	1549.64	2068.72	2879.64	3039.24	5079.84	0	-1.52	-12.16	12.16	-6.84	17.48	-6.08
																													529	500.08	585.96	6.84	-5.32	1354.32	651.32	7.6	25.08	2821.88	1577.76	4449.8	-1.52	53.96	2.28	3523.36	3.04	-6.08	3.04	351.12	6988.96
																													530	16.72	585.2	-11.4	5.32	1737.36	1291.24	8.36	-9.12	129.96	167.2	2295.2	1149.88	-6.84	0	2.28	-2.28	25.08	0.76	31.16	832.2
																													531	-0.76	535.04	1203.84	13.68	2.28	1052.6	-6.84	2.28	2925.24	19	9301.64	1029.8	-26.6	19	7812.04	7.6	19.76	3.04	2.28	-18.24
																													532	255.36	1535.2	776.72	6.08	185.44	-15.96	-23.56	1369.52	5098.08	28.88	15.2	2840.88	138.32	2631.88	6146.88	27.36	113.24	10.64	249.28	-15.2
																													533	376.2	914.28	1757.88	7.6	12.16	0	1430.32	14.44	1307.2	-6.84	0.76	2250.36	8.36	0	566.2	2419.84	34.2	807.12	2816.56	-41.8
																													534	-26.6	782.8	528.2	151.24	1367.24	2.28	3625.96	11.4	1908.36	22.04	1853.64	4252.96	252.32	-6.84	2314.96	69.16	598.12	1532.16	6974.52	10704.6
																													535	-6.84	870.96	-3.04	71.44	8.36	580.64	1345.96	9.88	896.8	427.88	4441.44	-22.04	-18.24	6.08	28.88	6.08	4.56	193.8	2691.16	5233.36
																													536	-11.4	1236.52	1145.32	20.52	27.36	753.92	447.64	19	7902.48	1320.12	-7.6	8.36	-1.52	2010.2	1387	17.48	-18.24	10.64	0.76	14946.9
																													537	-16.72	842.08	15.2	29.64	-3.8	1690.24	79.8	568.48	3937.56	14.44	969	1545.84	172.52	3781	16.72	-7.6	7788.48	123.12	11391.6	5015.24
																													538	39.52	803.32	606.48	15.96	-3.8	621.68	1055.64	-11.4	2782.36	-14.44	7.6	1180.28	2003.36	3074.96	-31.16	-6.84	9549.4	455.24	3274.08	2029.96
																													539	595.08	372.4	0.76	11.4	585.96	996.36	1418.16	-3.04	-6.08	-0.76	19	3087.12	1126.32	-16.72	1.52	919.6	-9.88	22.8	2666.08	5815.52
																													540	187.72	5.32	442.32	28.12	9.88	981.92	684.76	2644.8	768.36	706.8	6.08	0	1852.88	44.08	1901.52	8.36	3.8	-7.6	180.88	0.76
																													541	4.56	-12.16	662.72	12.92	258.4	-15.2	0.76	36.48	-18.24	969.76	1052.6	538.84	4476.4	15.96	-8.36	1165.08	158.84	6066.32	1.52	22.04
																													542	7.6	-0.76	461.32	32.68	405.08	755.44	880.84	82.84	2094.56	2009.44	3083.32	870.96	-9.88	-15.2	831.44	-3.8	-13.68	-3.04	3.04	-6.08
																													543	9.88	837.52	623.2	3.04	873.24	677.16	1083	17.48	1066.28	0.76	4255.24	-18.24	-16.72	3.04	-28.88	1417.4	12.16	3215.56	8.36	1.52
																													544	642.2	391.4	829.92	21.28	6.84	0.76	9.12	-12.92	-4.56	2148.52	3092.44	804.84	-9.88	-10.64	17.48	-3.04	3.8	6.08	457.52	155.8
																													545	9.88	640.68	1874.92	6.08	926.44	-3.04	855.76	874	12.92	19	798.76	1339.12	14.44	1155.96	2.28	4215.72	5.32	-18.24	4526.56	9777.4
																													546	1439.44	470.44	250.04	0.76	-21.28	1048.8	98.04	2.28	828.4	1926.6	2428.2	14.44	86.64	-11.4	0.76	10.64	144.4	-8.36	-6.84	15.2
																													547	381.52	307.04	544.16	-20.52	-9.88	6.84	5.32	2118.88	811.68	1539.76	3564.4	1712.28	761.52	-4.56	35.72	-0.76	15.96	6881.8	-3.04	7927.56
																													548	462.84	337.44	893.76	-12.16	-4.56	620.92	22.04	-6.08	-29.64	25.08	1428.8	-5.32	3023.28	-4.56	2444.16	1687.96	-9.88	14775.9	504.64	21.28
																													549	381.52	341.24	128.44	0.76	0.76	1558.76	-8.36	2.28	-15.2	1.52	3.04	1927.36	307.8	11.4	-17.48	-15.2	2028.44	22.8	2314.96	6591.48
																													550	15.2	15.2	478.04	-32.68	-14.44	489.44	252.32	-22.04	6355.12	496.28	188.48	55.48	779	-13.68	-12.92	442.32	10.64	36.48	6.84	6350.56
																													551	-5.32	385.32	531.24	-29.64	1290.48	824.6	508.44	120.84	-26.6	177.08	8163.92	1190.92	-4.56	7.6	6778.44	3.8	21.28	8.36	-2.28	22.8
																													552	-5.32	362.52	814.72	-12.16	50.16	1522.28	2779.32	-19	13.68	1194.72	-4.56	435.48	-17.48	9.12	4123.76	586.72	18.24	7.6	-8.36	31.16
																													553	9.12	157.32	684.76	3.8	505.4	19	490.96	8.36	4852.6	1871.88	5307.84	2408.44	12.16	44.84	4350.24	31.16	38.76	6372.6	877.8	11.4
																													554	-12.16	735.68	1966.12	-8.36	1202.32	686.28	1349.76	2656.2	446.12	-23.56	1475.92	4471.84	22.8	3.8	6765.52	-31.16	19	4623.08	5799.56	10155.1
																													555	-22.8	552.52	2685.08	-2.28	116.28	1052.6	1454.64	31.92	837.52	-8.36	-9.88	18.24	1086.8	3.04	1840.72	21.28	10.64	4525.04	35.72	132.24
																													556	-19	563.92	16.72	4.56	2181.2	1206.88	1471.36	1781.44	19	1542.8	21.28	427.12	2684.32	-10.64	1009.28	1903.04	9754.6	-19.76	-14.44	-25.08
																													557	1.52	14.44	-6.84	20.52	107.92	123.88	7.6	961.4	1869.6	28.88	17.48	-15.2	8686.04	26.6	-23.56	0	-13.68	4262.08	10381.6	6.08
																													558	22.8	437	76	19	471.2	-9.12	1512.4	3.8	-12.92	101.08	23.56	804.08	19.76	34.2	-25.08	1.52	6.84	10661.3	-4.56	6.08
																													559	19.76	1187.88	719.72	-27.36	74.48	1073.12	3.8	3.8	1589.16	1120.24	4767.48	3.04	-9.88	-16.72	7.6	-7.6	1.52	14591.2	-13.68	4.56
																													560	-1.52	29.64	230.28	-6.84	7.6	15.96	-7.6	-5.32	27.36	-3.04	4116.92	3330.32	-12.16	2470.76	1213.72	25.84	60.8	4799.4	-8.36	-18.24
																													561	34.96	239.4	1129.36	12.16	-6.84	976.6	574.56	1790.56	-5.32	994.08	1051.84	977.36	142.12	22.04	2027.68	2976.16	-23.56	5552.56	1.52	3.04
																													562	710.6	680.2	580.64	1.52	6061	896.04	503.12	-7.6	-0.76	3738.44	1126.32	627	4132.12	11.4	4211.16	8.36	1752.56	2962.48	12.16	3980.12
																													563	369.36	256.12	751.64	19.76	-16.72	709.84	649.8	1499.48	1532.16	-22.8	-25.08	1468.32	-19	-6.84	2095.32	22.04	15.96	2065.68	-12.16	12616.8
																													564	-25.84	533.52	333.64	-7.6	227.24	9.88	1128.6	1.52	1128.6	11.4	-7.6	871.72	1204.6	1.52	179.36	4.56	1704.68	9601.08	-18.24	473.48
																													565	498.56	364.8	496.28	12.92	693.88	1766.24	317.68	-4.56	7.6	17.48	12.16	12.16	129.2	1874.92	3.04	19	-17.48	2777.8	0	4981.04
																													566	-1.52	600.4	492.48	5.32	889.96	1016.12	1163.56	24.32	720.48	2386.4	2046.68	-12.16	843.6	1909.12	-9.12	-0.76	2.28	3780.24	-7.6	1596.76
																													567	-8.36	615.6	434.72	-3.8	1991.2	2029.96	682.48	405.08	1673.52	1247.92	1270.72	-2.28	5712.92	-0.76	4075.12	15.96	-9.12	-6.08	2270.88	5602.72
																													568	15.2	18.24	362.52	1.52	1561.8	7557.44	2974.64	85.12	1211.44	6184.88	4.56	1415.88	5.32	-9.12	5766.88	-5.32	44.84	14319.9	398.24	3515.76
																													569	419.52	693.88	-14.44	-5.32	841.32	4775.08	193.04	10.64	2999.72	2476.84	-7.6	3792.4	1709.24	-16.72	7311.96	264.48	6.84	12.16	-16.72	4944.56
																													570	-17.48	4.56	528.2	-25.84	-15.96	430.92	535.04	1285.92	17.48	1461.48	1748.76	9.88	1.52	5253.12	1358.12	-3.04	24.32	15682.6	-3.04	15782.9
																													571	-2.28	-5.32	360.24	-14.44	-11.4	1805	759.24	1909.88	16.72	2173.6	7.6	1.52	21.28	167.96	-26.6	16.72	0	342.76	1160.52	12.16
																													572	7.6	522.12	3.04	-25.84	1.52	1350.52	494	1203.08	47.12	981.92	4440.68	-4.56	896.04	-18.24	9.88	11.4	-29.64	3603.16	10.64	-27.36
																													573	-8.36	709.84	974.32	13.68	1569.4	1339.12	402.04	1999.56	1262.36	1801.2	-13.68	41.04	117.04	7287.64	11.4	11.4	6.84	3831.16	3811.4	12831.8
																													574	-1.52	10.64	-15.2	-0.76	-22.8	991.04	1222.08	-12.92	1003.96	6176.52	25.84	5918.88	973.56	-1.52	20.52	29.64	6.08	4787.24	5.32	664.24
																													575	18.24	4.56	107.16	-12.16	276.64	2939.68	684.76	982.68	-10.64	1819.44	15.2	12.16	906.68	12.92	1262.36	9.88	6.84	3328.04	-8.36	1648.44
																													576	-12.16	234.08	597.36	-19	2002.6	11242.7	1034.36	-9.12	15.2	15.2	4.56	-19	5394.48	15.96	7.6	10.64	-31.92	9.12	-14.44	3050.64
																													577	-18.24	12.16	5.32	5.32	2191.08	1001.68	1236.52	14.44	1830.08	2582.48	-11.4	7922.24	1073.12	3.04	-22.04	-9.12	-1.52	-6.84	6.08	5091.24
																													578	-8.36	617.12	817	5.32	6330.8	-29.64	871.72	675.64	463.6	3.8	192.28	2082.4	8977.88	7.6	8.36	72.96	3.8	1152.92	-0.76	1896.2
																													579	9.88	624.72	1.52	11.4	25.84	832.96	548.72	27.36	1117.96	-9.88	1485.04	8971.8	4358.6	66.88	-22.04	63.08	5.32	10596.7	-3.8	22.8
																													580	686.28	1627.92	690.84	18.24	-6.08	1194.72	918.08	-13.68	13.68	-9.88	1542.8	25.84	4.56	4.56	0.76	862.6	639.16	-17.48	-20.52	83.6
																													581	-9.88	3.8	503.12	-7.6	-9.88	37.24	878.56	5.32	1584.6	881.6	3558.32	10196.2	-33.44	4.56	-9.12	-22.04	50.16	37.24	-5.32	12.16
																													582	-10.64	-10.64	-6.84	12.16	0	1422.72	1846.8	4.56	13.68	880.84	1392.32	5032.72	-5.32	2154.6	3.8	9.88	2427.44	4350.24	0.76	1369.52
																													583	-25.08	481.08	441.56	20.52	-20.52	861.08	1162.8	-6.84	13.68	-6.84	3309.04	-15.2	858.8	2333.96	2577.92	-7.6	9.88	5041.08	-15.2	-3.04
																													584	4.56	991.04	421.04	6.08	2372.72	727.32	684	13.68	476.52	18.24	1817.16	-28.88	142.88	-16.72	3166.92	-0.76	7667.64	10824.7	18.24	2.28
																													585	15.2	724.28	732.64	-7.6	851.96	579.88	946.96	112.48	-15.96	20.52	12.16	3679.16	290.32	4716.56	4021.92	18081.2	4891.36	-21.28	-3.8	-26.6
																													586	11.4	725.04	690.84	-3.8	3641.92	836	1901.52	2546	1691.76	-2.28	2373.48	586.72	1474.4	5804.12	-28.12	12.92	9547.12	9715.84	16.72	2407.68
																													587	254.6	233.32	270.56	839.8	29.64	532.76	3.04	6.84	1372.56	1014.6	693.12	1323.16	941.64	4.56	15.96	15.2	858.8	14146.6	0	1697.84
																													588	167.2	620.16	310.08	1.52	5087.44	4.56	1459.96	1461.48	1758.64	693.88	1884.04	528.96	5761.56	13.68	-8.36	4604.08	6431.88	16266.3	1033.6	-4.56
																													589	-2.28	462.08	762.28	-9.12	4718.08	1108.84	728.84	487.16	-3.8	1648.44	11561.1	74.48	2351.44	16.72	-8.36	28.88	2655.44	5.32	-6.84	14530.4
																													590	7.6	1624.12	50.16	1302.64	232.56	1155.96	1.52	1198.52	37.24	-3.8	-1.52	-6.08	4946.84	6019.96	2762.6	38.76	3571.24	3361.48	-2.28	5318.48
																													591	-3.8	8.36	451.44	-13.68	449.16	1394.6	942.4	6.08	473.48	-11.4	2426.68	-16.72	69.92	-15.96	871.72	-6.84	-6.84	7422.16	15.96	5138.36
																													592	-3.04	-6.08	408.12	-28.88	5.32	-1.52	1712.28	-0.76	-28.12	155.04	3012.64	929.48	-1.52	-3.04	7.6	7.6	3195.8	11027.6	3.04	9648.96
																													593	-3.04	610.28	104.88	336.68	1179.52	576.08	1550.4	-12.92	-14.44	-2.28	3353.12	4.56	2076.32	-1.52	19.76	-10.64	8026.36	8765.84	-6.08	259.16
																													594	5.32	606.48	377.72	-6.84	15.2	822.32	1075.4	-16.72	12.16	1219.8	4.56	6004.76	32.68	-12.16	-6.08	3.8	15.96	2.28	22.8	2932.08
																													595	770.64	541.88	768.36	22.8	1132.4	540.36	595.84	1319.36	2.28	98.8	2147	1571.68	-0.76	14.44	19	15.96	-23.56	12.92	27.36	4770.52
																													596	-4.56	924.92	589.76	-2.28	471.2	414.96	-17.48	1615.76	-6.08	1456.92	2584.76	874	973.56	24.32	3.8	1.52	845.88	-12.16	9716.6	4.56
																													597	949.24	-15.96	865.64	22.04	3.04	1272.24	3.8	1340.64	1461.48	6.08	2121.16	1807.28	419.52	8.36	95	16.72	321.48	5.32	1150.64	37.24
																													598	-1.52	933.28	633.08	38	1503.28	1086.8	12.16	-7.6	3.8	4452.08	-20.52	2022.36	2843.16	219.64	246.24	-9.88	-17.48	2.28	0	-28.88
																													599	-3.8	564.68	521.36	38	-24.32	874	7.6	2612.88	6.84	1.52	-21.28	8341	17.48	2375	-4.56	8.36	-10.64	245.48	-1.52	-3.8
																													600	3.8	747.84	-15.96	37.24	2176.64	1836.92	1378.64	818.52	-29.64	-6.84	1482.76	-1.52	-1.52	3914	11.4	18.24	60.04	-9.88	11.4	5525.2
																													601	-12.16	1052.6	-23.56	28.12	20.52	686.28	689.32	40.28	684	9.12	-2.28	2185	6.08	-21.28	-3.04	-5.32	-3.04	7147.04	67.64	4043.96
																													602	25.08	653.6	425.6	12.16	4.56	771.4	3655.6	1396.88	20.52	155.8	41.8	-10.64	-1.52	0	4080.44	-10.64	21.28	6.08	16.72	101.84
																													603	2.28	1304.92	449.92	8.36	206.72	1824	1884.8	2088.48	1364.2	5101.88	-12.92	2998.2	1345.2	4733.28	6623.4	15.96	1122.52	8128.2	-12.92	13.68
																													604	-14.44	753.16	880.08	11.4	1040.44	1020.68	609.52	9.12	2479.88	874	-3.04	-11.4	111.72	8819.8	9014.36	5.32	-20.52	8975.6	-15.96	254.6
																													605	-20.52	740.24	0	9.88	1069.32	1146.08	1124.04	3.8	970.52	11.4	1649.96	6.08	14.44	10.64	7486.76	19.76	-8.36	9582.84	12.92	3.04
																													606	1.52	740.24	9.12	19.76	1062.48	823.84	3822.04	6.84	1517.72	24.32	3083.32	6.84	1870.36	3630.52	12.92	13.68	-28.12	-18.24	14.44	0
																													607	404.32	817	69.92	234.08	-21.28	7.6	1.52	2.28	2121.92	102.6	7524.76	1182.56	10.64	3427.6	-2.28	0.76	30.4	2029.2	85.88	-7.6
																													608	469.68	6.84	456.76	19	589.76	67.64	1341.4	66.88	2006.4	-13.68	7106.76	798	4.56	5.32	5038.04	335.92	7.6	8149.48	9.12	5306.32
																													609	335.16	506.92	1683.4	32.68	606.48	2965.52	15.96	228	0	1019.16	1767.76	-6.84	72.2	6764	3217.84	341.24	3043.8	-14.44	24.32	5672.64
																													610	-7.6	28.88	1.52	-3.04	-9.88	-16.72	740.24	820.8	-2.28	10.64	1980.56	2397.04	0	15.2	-6.08	307.8	-7.6	-5.32	11.4	0.76
																													611	19.76	0	9.88	13.68	1865.04	1073.88	1555.72	1621.08	9.12	2061.12	3826.6	3502.84	1771.56	16.72	1048.04	351.88	-14.44	291.08	12364.4	3980.12
																													612	16.72	376.96	675.64	14.44	382.28	590.52	2344.6	19.76	19445.4	4227.12	9033.36	3477	7125	3.8	5216.64	178.6	0	16.72	-6.08	11542.1
																													613	9.88	26.6	396.72	-20.52	1130.88	-2.28	9.88	936.32	-17.48	1675.8	0.76	3432.92	1959.28	3.8	8214.84	103.36	-20.52	23.56	3.8	4829.8
																													614	-6.84	677.92	1032.08	2.28	823.84	1512.4	662.72	121.6	16.72	3166.16	28.88	-12.16	303.24	79.04	1490.36	33.44	-15.2	-3.8	-38	9563.84
																													615	521.36	557.08	1127.84	10.64	4.56	1347.48	657.4	-3.8	473.48	9.88	7796.08	1539	2211.6	18.24	4579.76	415.72	8.36	181.64	6016.92	4494.64
																													616	-18.24	1211.44	528.2	25.08	565.44	1390.8	2153.08	175.56	2055.04	24.32	15.2	1672.76	6042.76	-0.76	4885.28	3334.12	24.32	3850.16	8359.24	2290.64
																													617	438.52	497.04	570	39.52	3.8	1545.08	1296.56	1446.28	2308.88	-19.76	-7.6	3008.08	800.28	-9.12	6562.6	12930.6	-7.6	2616.68	6.84	69.92
																													618	-5.32	399.76	405.08	27.36	15.96	-25.08	905.92	5364.84	6.08	96.52	41.8	3258.88	1720.64	26.6	18168.6	509.96	12.92	9.88	-9.12	8376.72
																													619	-11.4	342.76	450.68	533.52	-6.84	867.16	11.4	4110.84	1203.08	3.04	15.2	2371.2	32.68	4152.64	23758.4	53.2	-4.56	5534.32	-12.92	-9.12
																													620	-19.76	609.52	2372.72	17.48	107.16	64.6	68.4	6.08	1431.84	2224.52	1217.52	2492.8	100.32	0	99.56	96.52	5492.52	5214.36	6454.68	-19
																													621	16.72	314.64	427.88	-10.64	-19	15.96	288.04	44.08	-4.56	9.12	21814.3	1671.24	6102.04	-0.76	12.16	252.32	-10.64	-8.36	12.92	-20.52
																													622	24.32	405.84	148.96	-5.32	-17.48	-8.36	-3.8	346.56	940.88	-17.48	1974.48	1031.32	1.52	1858.96	-12.16	22.04	12020.2	-6.08	2271.64	3506.64
																													623	-18.24	439.28	499.32	-10.64	-9.12	6.84	1791.32	19.76	1959.28	21.28	5442.36	12.16	-7.6	1998.04	-5.32	99.56	-1.52	9.88	-16.72	-1.52
																													624	17.48	448.4	553.28	-9.12	542.64	14.44	674.88	262.2	4.56	3462.56	1306.44	4.56	2435.8	-0.76	12.92	90.44	-1.52	-22.04	72.2	39.52
																													625	3.8	467.4	492.48	12.16	-19.76	88.16	372.4	-0.76	38.76	39.52	2154.6	-5.32	1452.36	1392.32	7.6	-6.08	9.12	1365.72	14.44	-17.48
																													626	-1.52	515.28	857.28	-15.2	426.36	3.8	1383.2	13.68	15.96	14.44	3396.44	5186.24	4747.72	1178	-2.28	8.36	-4.56	6.84	6916	6105.08
																													627	41.04	386.84	440.8	-2.28	1560.28	15.2	696.16	-8.36	1216	2365.12	12527.8	142.88	12.92	8.36	3.8	-0.76	-16.72	15.2	1608.16	8564.44
																													628	-0.76	705.28	26.6	-4.56	770.64	-3.8	626.24	3821.28	1948.64	68.4	46103.1	-12.92	3.8	-0.76	6.08	-8.36	11.4	-3.8	41.8	15.2
																													629	-6.84	377.72	464.36	-18.24	-9.12	302.48	1839.2	167.2	1288.96	2936.64	962.92	1114.16	2.28	2336.24	2450.24	8.36	79.8	1199.28	118.56	5815.52
																													630	-0.76	639.16	451.44	-24.32	-7.6	283.48	1149.12	2688.88	631.56	-3.8	-15.96	25.84	-19	0.76	7880.44	-12.92	-8.36	6197.8	701.48	2161.44
																													631	12.92	421.04	1286.68	-10.64	608.76	202.16	6.84	566.2	6.08	50.16	-10.64	8.36	-11.4	7.6	1.52	59.28	9884.56	-12.92	123.12	2243.52
																													632	-2.28	1478.2	-19.76	-9.12	2540.68	50.16	101.08	-8.36	3.8	656.64	-12.16	2.28	30.4	-9.12	21.28	1364.96	5.32	76.76	4.56	6.08
																													633	5.32	712.12	508.44	-6.08	1466.8	275.12	-6.84	5.32	287.28	4180.76	12.92	72.2	6.08	6148.4	-12.92	4807.76	-2.28	0.76	-20.52	202.92
																													634	32.68	1083.76	-4.56	7.6	-10.64	17.48	889.96	1844.52	-10.64	1557.24	278.92	1973.72	9.12	14.44	-23.56	3347.04	4.56	-19	33.44	4515.92
																													635	13.68	791.92	1307.2	-6.84	878.56	477.28	900.6	5129.24	-19.76	1378.64	7.6	-9.88	29.64	3494.48	-22.04	4429.28	10760.8	-10.64	10.64	5964.48
																													636	475.76	801.8	739.48	3.8	654.36	632.32	1513.16	-6.08	-16.72	7.6	81.32	1947.88	-1.52	-19	3.8	427.88	7.6	13610.8	-2.28	97.28
																													637	623.2	-3.8	800.28	-16.72	307.8	1219.8	4.56	4015.84	-8.36	-6.84	-15.96	1931.92	1.52	7227.6	22.04	-3.8	36.48	1085.28	4.56	-6.84
																													638	456.76	483.36	518.32	0	511.48	2444.16	972.04	-19.76	42.56	17.48	3.8	0	90.44	-4.56	5027.4	1.52	17.48	2897.88	-7.6	2451.76
																													639	738.72	721.24	550.24	-18.24	1809.56	2311.16	8.36	743.28	1085.28	0.76	3.04	-1.52	80.56	12.16	9.12	-5.32	22.04	8008.12	1.52	7049.76
																													640	-21.28	658.16	462.08	-4.56	4049.28	953.8	1111.88	161.12	4660.32	2707.88	-8.36	565.44	3934.52	6.84	128.44	-23.56	-8.36	40.28	-11.4	6369.56
																													641	26.6	836	335.92	7.6	5740.28	12.16	1221.32	1390.8	643.72	5734.96	-16.72	2001.08	977.36	9.12	17.48	-23.56	-11.4	16.72	10497.9	5984.24
																													642	17.48	309.32	989.52	27.36	19.76	2599.96	694.64	7815.84	1058.68	3173	-6.84	5997.92	85.12	8880.6	2.28	828.4	-16.72	28.12	359.48	17.48
																													643	11.4	25.08	411.92	9.88	17.48	677.92	-17.48	8.36	513	2901.68	2121.16	11.4	3060.52	-5.32	7.6	31.16	4759.88	6895.48	22.8	-9.12
																													644	31.92	491.72	194.56	11.4	-22.04	88.16	-19	4.56	836	6.08	2090.76	26.6	47.88	-14.44	-20.52	-12.92	38	10527.5	8439.04	285
																													645	17.48	1143.04	527.44	14.44	-3.04	-10.64	-22.04	4.56	7.6	-8.36	5212.08	1.52	154.28	14.44	4851.08	7586.32	-12.16	2724.6	3859.28	-1.52
																													646	-22.04	39.52	328.32	-1.52	1021.44	-13.68	4.56	839.8	1633.24	5298.72	1827.04	2056.56	7090.04	-21.28	-5.32	15.96	8.36	2235.92	-19	-10.64
																													647	-9.88	559.36	486.4	3.04	17.48	117.04	6.84	1299.6	-16.72	1634.76	4607.12	701.48	-3.04	21.28	3.04	15.96	-21.28	3757.44	11.4	9115.44
																													648	9.12	443.84	533.52	7.6	11.4	1.52	257.64	12736.8	21.28	2419.08	-16.72	342.76	-19.76	5.32	4023.44	18.24	16.72	11978.4	11.4	129.2
																													649	-15.96	512.24	357.96	8.36	2.28	7.6	21.28	0	498.56	1788.28	2821.12	1018.4	48.64	13.68	9513.68	9.88	-0.76	9992.48	3.8	386.08
																													650	9.12	1987.4	262.2	7.6	-17.48	473.48	1014.6	11.4	2010.96	1199.28	-16.72	3.8	970.52	-3.8	4.56	11.4	-8.36	1383.2	-3.04	7273.2
																													651	30.4	833.72	399	-1.52	1387	-13.68	810.92	0	2884.2	23.56	1949.4	-3.8	395.2	1818.68	5224.24	15.2	393.68	45.6	9.12	2701.04
																													652	16.72	442.32	876.28	-15.2	0.76	12.92	2130.28	15.2	32.68	368.6	656.64	4059.92	1370.28	1648.44	-19.76	246.24	-0.76	-9.12	33.44	3288.52
																													653	-4.56	620.16	568.48	9.88	3454.96	-7.6	-5.32	1952.44	12.92	9.88	165.68	1708.48	319.96	11.4	146.68	-13.68	13.68	2057.32	-9.12	2627.32
																													654	9.88	-9.12	-3.04	-3.8	794.2	6.08	462.08	2106.72	-19.76	2547.52	1942.56	61.56	91.96	-12.92	1497.96	6.84	9.12	12164.6	-8.36	9863.28
																													655	414.2	918.84	146.68	-15.2	19.76	480.32	1228.16	2461.64	-16.72	4091.84	921.88	1490.36	-19.76	-6.84	1065.52	-13.68	22.04	3637.36	6309.52	31.16
																													656	6.08	717.44	1101.24	-12.92	617.12	822.32	632.32	-19	1373.32	2457.84	7.6	3420.76	430.92	-4.56	19.76	16.72	5379.28	1779.16	33.44	1725.2
																													657	-14.44	264.48	947.72	16.72	9.88	-3.04	2116.6	-3.04	2173.6	65.36	9485.56	1847.56	28.88	38.76	27.36	1686.44	5774.48	-8.36	-20.52	9041.72
																													658	36.48	718.96	503.12	22.04	1039.68	12.92	1192.44	899.84	1729	-27.36	1727.48	2961.72	-21.28	6377.16	1378.64	-8.36	74.48	-4.56	515.28	19
																													659	-17.48	506.92	433.96	15.96	2688.12	1051.08	17.48	1874.92	981.16	7917.68	1855.92	801.8	16.72	6.08	6.08	-10.64	38.76	3183.64	1361.16	25.08
																													660	380.76	749.36	578.36	16.72	959.88	-8.36	1219.8	3306.76	879.32	2479.88	3231.52	2147	-14.44	331.36	4092.6	0.76	19	69.92	-31.92	-12.92
																													661	13.68	944.68	344.28	33.44	1247.92	6.08	1694.8	-28.12	-3.8	28.12	27.36	1412.08	22.8	-6.84	7593.92	8.36	7796.08	-4.56	-4.56	0
																													662	20.52	-24.32	814.72	18.24	439.28	1.52	521.36	1387.76	20.52	-4.56	0	1.52	-11.4	2935.88	-4.56	-5.32	27.36	6.08	66.88	4558.48
																													663	27.36	962.16	467.4	15.2	1240.32	2.28	536.56	262.2	1062.48	-19.76	163.4	6.08	1431.08	4559.24	2330.92	-15.96	7127.28	3135.76	133.76	7601.52
																													664	-9.12	660.44	700.72	7.6	665	-13.68	1235	1788.28	1802.72	-4.56	1169.64	-4.56	-15.2	12.16	-4.56	-19.76	26.6	-19	-25.08	-22.04
																													665	-4.56	518.32	584.44	9.88	652.84	263.72	979.64	-7.6	20.52	12.92	4850.32	984.96	9.12	-22.8	6.08	10.64	-5.32	7.6	3648.76	12278.6
																													666	361.76	1400.68	18.24	-11.4	-8.36	28.88	632.32	2140.92	1075.4	3729.32	118.56	2948.04	-2.28	6.84	3432.92	2267.84	35.72	12223.1	-6.08	-0.76
																													667	-3.8	429.4	-14.44	1.52	573.8	31.16	718.2	3681.44	3204.92	3132.72	2.28	3065.08	-12.92	-11.4	5855.04	21.28	3.8	-12.16	-4.56	13886.7
																													668	5.32	468.92	375.44	10.64	533.52	224.96	1378.64	-8.36	2565.76	2213.88	1472.88	4245.36	-2.28	3.8	2997.44	15.2	1691.76	4543.28	-9.12	0
																													669	1.52	937.84	1217.52	-9.12	28.12	12.92	4152.64	343.52	2154.6	33.44	2.28	-16.72	33.44	-18.24	6289	7650.92	4.56	5531.28	26.6	3312.08
																													670	-15.2	728.84	348.84	27.36	1104.28	898.32	-22.04	1774.6	1580.04	1511.64	1561.8	-29.64	26.6	19.76	11735.2	9.12	23.56	15.2	8.36	4.56
																													671	5.32	392.16	418.76	-2.28	-6.84	25.84	-7.6	1982.84	2246.56	1197	3484.6	7.6	2.28	-15.2	2098.36	2.28	9.12	-10.64	4783.44	1014.6
																													672	-8.36	943.92	449.92	0.76	-13.68	-10.64	1307.2	-0.76	789.64	1938	9.88	3534.76	-6.08	11.4	4.56	8.36	-15.96	5506.96	9683.92	6017.68
																													673	662.72	372.4	300.2	-7.6	-17.48	-3.8	827.64	3.8	0.76	3961.12	6.08	2568.8	756.2	-1.52	-6.84	3.8	-6.08	142.12	-5.32	17.48
																													674	544.16	346.56	1.52	19.76	438.52	37.24	4610.16	63.84	3050.64	3964.92	26.6	1638.56	-8.36	-5.32	2.28	3655.6	-0.76	7654.72	-15.2	6554.24
																													675	-7.6	655.12	506.16	-16.72	644.48	3.8	15.2	7.6	995.6	-12.92	-4.56	4214.2	-8.36	-15.2	-22.04	-22.8	-6.84	93.48	19.76	10377.8
																													676	-10.64	-3.04	398.24	-10.64	36.48	-13.68	11.4	5513.8	2020.84	1846.04	2476.08	1183.32	-22.04	10.64	6.84	1514.68	468.92	2338.52	3.04	532.76
																													677	-4.56	800.28	6.08	11.4	-9.12	40.28	-8.36	2.28	32285.6	3465.6	4242.32	1483.52	1590.68	-10.64	2294.44	3365.28	293.36	9.12	483.36	15.2
																													678	-6.08	22.04	516.8	12.92	430.92	19.76	480.32	4.56	1.52	14.44	1944.84	-8.36	2023.88	3.8	2685.08	4120.72	6.84	3667.76	8117.56	-22.8
																													679	8.36	466.64	425.6	-12.92	-4.56	77.52	1282.12	-3.04	1231.2	3.04	-28.12	2273.16	836.76	-6.08	56.24	-1.52	-28.88	3530.2	5.32	5.32
																													680	19	9.88	760	10.64	1352.8	96.52	809.4	-15.2	1554.96	-9.88	3724.76	1575.48	37.24	2119.64	19	146.68	14177.8	4546.32	6710.04	4354.8
																													681	-1.52	60.04	555.56	-3.04	1469.08	9.88	3616.84	7.6	2532.32	-4.56	3693.6	3539.32	-0.76	2812	4.56	155.8	13.68	3.04	32.68	-13.68
																													682	-13.68	-11.4	724.28	-6.84	1333.04	17.48	2447.96	-28.12	1039.68	1.52	818.52	3355.4	-10.64	5060.84	105.64	3.04	-11.4	15700.1	-15.96	-1.52
																													683	-4.56	27.36	931.76	-28.12	161.12	19.76	1235.76	1581.56	83.6	-28.88	58.52	32.68	-14.44	4043.96	6056.44	5.32	905.16	12393.3	6976.04	35.72
																													684	9.88	785.84	548.72	3.8	937.84	165.68	2842.4	686.28	2004.12	4.56	716.68	-12.92	-9.88	-8.36	-25.08	-19	12.16	-12.16	31062	117.04
																													685	-6.08	448.4	332.12	12.92	658.16	4.56	1018.4	1371.8	0.76	961.4	3.04	0.76	-22.8	0	-12.92	21.28	-21.28	-31.92	3.8	1900.76
																													686	97.28	403.56	649.8	-10.64	921.88	83.6	3176.04	2539.92	2.28	-19.76	3701.2	-5.32	20.52	-17.48	4696.8	-3.8	3325	9117.72	4211.92	3694.36
																													687	475	642.2	2866.72	-6.84	1148.36	0.76	218.12	2132.56	-1.52	1084.52	264.48	371.64	-10.64	0	-3.8	5706.08	15.96	8631.32	34.96	5735.72
																													688	3.04	-2.28	297.16	14.44	563.92	1256.28	2681.28	-6.08	1716.08	-12.92	1294.28	5.32	-13.68	6441.76	-8.36	7713.24	-30.4	2619.72	6.08	37.24
																													689	360.24	764.56	13.68	-17.48	877.04	1217.52	570	59.28	2276.2	909.72	3672.32	11.4	14.44	-3.04	620.92	8930	18.24	17448.1	9.88	-18.24
																													690	448.4	8.36	592.04	-11.4	100.32	11.4	412.68	61.56	1172.68	6.84	2485.2	5584.48	13.68	-19.76	57	21.28	15.96	2559.68	-23.56	409.64
																													691	-3.04	11.4	13.68	-9.88	22.04	188.48	3089.4	355.68	19.76	0.76	2.28	-10.64	-11.4	-2.28	27.36	6.84	5164.96	4306.92	6.84	-21.28
																													692	8.36	490.96	1834.64	-12.16	1561.04	-25.84	1705.44	15.96	814.72	-12.92	22.8	2168.28	-22.8	-1.52	8.36	5808.68	1284.4	3240.64	6276.84	7519.44
																													693	0.76	387.6	145.92	0.76	12.92	19.76	915.8	-12.16	2556.64	-2.28	681.72	1387	9416.4	-0.76	19	4359.36	2353.72	-13.68	3.04	75.24
																													694	-7.6	679.44	623.2	21.28	564.68	127.68	5.32	2086.96	1787.52	58.52	1694.04	4651.2	1248.68	-19	73.72	-15.2	-3.8	2938.92	-15.96	6099.76
																													695	390.64	632.32	716.68	18.24	-20.52	913.52	4060.68	333.64	1266.92	-30.4	11.4	5734.96	5690.88	22.04	1266.92	-6.08	-6.08	-22.04	-6.84	3246.72
																													696	-3.8	381.52	-1.52	27.36	-24.32	362.52	661.96	1516.2	1274.52	15.2	4202.8	1358.88	-30.4	518.32	4139.72	1159	9.12	4487.04	19	12649.4
																													697	2.28	493.24	9.12	3.8	3.8	676.4	4378.36	15.96	2327.12	-41.04	1410.56	972.04	9.88	25.84	-13.68	24.32	-1.52	8575.84	-3.04	2875.08
																													698	-4.56	481.08	9.88	1.52	-4.56	10.64	-33.44	-12.92	6.08	3.8	2140.92	29.64	7.6	6.08	15.96	-1.52	1478.2	-3.8	15.96	5928.76
																													699	1.52	960.64	7.6	4.56	-15.2	9.12	5.32	1002.44	1003.96	-3.04	1378.64	4089.56	50.16	12590.2	4291.72	122.36	6966.92	5.32	34.96	9723.44
																													700	-9.88	1070.84	27.36	-7.6	74.48	-4.56	2704.08	-21.28	-15.96	-16.72	5895.32	1135.44	-18.24	2.28	126.92	11668.3	5206	8.36	-6.08	2058.08
																													701	-20.52	643.72	604.96	11.4	674.88	3.8	23.56	-15.96	454.48	3.04	20.52	-3.04	-15.2	4571.4	-3.04	7647.88	11988.2	-38.76	5931.04	-32.68
																													702	-25.84	449.92	939.36	382.28	-9.88	413.44	1315.56	-13.68	2233.64	69.92	27.36	-11.4	1499.48	9.88	4461.96	-0.76	4.56	-2.28	12.92	-15.2
																													703	813.2	1811.84	-16.72	53.96	1722.16	44.08	1458.44	17.48	44.08	366.32	1066.28	21.28	7263.32	12518	-12.92	-13.68	28.12	14.44	1299.6	270.56
																													704	19.76	660.44	41.04	-6.08	3.04	23.56	474.24	7.6	31.92	79.8	10634.7	733.4	1894.68	3059.76	-18.24	1.52	17.48	5289.6	161.88	30.4
																													705	2.28	1098.96	4.56	-4.56	179.36	16.72	554.04	0	2441.88	136.04	3587.2	2599.2	14.44	1.52	9.12	8097.8	85.12	7.6	9943.08	18.24
																													706	-5.32	-22.04	519.84	-15.2	205.96	114.76	4847.28	829.16	1126.32	-6.84	-16.72	2280.76	-19	206.72	3530.2	-9.88	-6.84	-6.84	0.76	6409.08
																													707	-14.44	13.68	483.36	0.76	925.68	46.36	1079.2	3018.72	1670.48	558.6	3840.28	5997.92	0.76	-12.16	2387.92	4.56	6.08	-2.28	0	4318.32
																													708	-1.52	548.72	3910.96	-28.12	1901.52	2630.36	1236.52	1364.96	2270.88	390.64	1109.6	8640.44	1.52	-2.28	3.04	6314.84	4147.32	0	16.72	1.52
																													709	-23.56	442.32	525.16	2.28	376.2	26.6	2240.48	1111.88	11.4	715.92	2.28	91.96	2010.2	9699.12	3176.04	5729.64	-25.84	1.52	36.48	11056.5
																													710	48.64	497.04	570.76	-2.28	1474.4	9.88	974.32	148.2	1228.92	-18.24	85.88	5949.28	829.92	-6.84	13844.9	-27.36	7.6	-6.84	1048.04	1.52
																													711	239.4	569.24	542.64	0	1010.8	91.2	491.72	3.04	74.48	1092.12	663.48	-8.36	0	9097.2	10630.1	0.76	16.72	6859.76	-26.6	19.76
																													712	412.68	797.24	759.24	12.92	1.52	4.56	2698.76	15588.4	1186.36	5339.76	710.6	457.52	-13.68	76.76	3770.36	6.08	81.32	6147.64	5017.52	10277.5
																													713	19	468.16	706.8	227.24	1008.52	6200.84	1073.88	0.76	613.32	2628.84	1779.92	12.92	180.88	9.12	-3.04	-6.08	-15.2	5041.84	5120.12	34.2
																													714	-6.08	2150.8	449.16	1903.04	1817.16	993.32	1422.72	-9.12	-15.96	5353.44	5510	2285.32	6.08	1176.48	2289.12	15.96	-10.64	7230.64	-2.28	275.88
																													715	827.64	395.96	1160.52	32.68	37.24	1057.92	1045.76	-0.76	-9.12	3553	2079.36	-2.28	4051.56	-6.08	-12.92	10.64	1.52	6429.6	7891.08	2484.44
																													716	703	418	454.48	-5.32	8.36	-6.08	785.84	-12.16	29.64	765.32	4.56	1453.12	46.36	-9.12	29.64	-3.04	4.56	28.88	-1.52	25.08
																													717	-10.64	16.72	635.36	-8.36	982.68	376.2	977.36	-10.64	1367.24	1887.84	15.2	3799.24	3201.88	25.84	4.56	-9.88	1513.16	101.08	0	22.8
																													718	1.52	9.12	844.36	-6.84	9.12	155.8	314.64	1290.48	3.04	873.24	-15.2	-12.16	-0.76	0	6631	19.76	16.72	5.32	-12.16	7395.56
																													719	6.84	467.4	592.8	-24.32	559.36	69.92	1792.08	801.04	-3.04	1606.64	698.44	2281.52	-16.72	15.2	16.72	-3.8	-1.52	6671.28	1.52	-15.2
																													720	1.52	660.44	371.64	-7.6	604.2	742.52	793.44	-26.6	469.68	0	1490.36	1317.84	14.44	2235.92	101.08	-9.88	6309.52	149.72	-2.28	34.2
																													721	16.72	468.16	501.6	-22.8	448.4	22.04	-7.6	4977.24	534.28	5684.8	2626.56	22.8	1942.56	4582.04	-10.64	-11.4	5351.16	15.96	-6.08	310.08
																													722	3.8	-0.76	550.24	-2.28	-5.32	-4.56	14.44	21.28	-1.52	4523.52	128.44	14.44	-3.8	12.92	3.04	-1.52	-21.28	-3.8	6.08	8144.92
																													723	-5.32	612.56	6.08	-30.4	1012.32	-4.56	4.56	-5.32	1675.8	1203.84	-24.32	-15.2	-11.4	7.6	10792	57.76	103.36	-1.52	46.36	-15.96
																													724	-23.56	7.6	609.52	19	1230.44	-28.12	852.72	-5.32	1026	812.44	2252.64	3228.48	14.44	-3.8	2672.16	20.52	7.6	-27.36	-15.96	17.48
																													725	1.52	26.6	494	12.92	704.52	-3.04	826.12	259.92	119.32	11.4	9304.68	3058.24	-18.24	29.64	2099.88	-15.2	37.24	180.12	151.24	9.88
																													726	181.64	-6.84	866.4	-4.56	39.52	-9.88	-27.36	237.88	9.12	1336.08	-2.28	8248.28	-4.56	860.32	5028.92	1.52	9.88	-1.52	2.28	23.56
																													727	-11.4	-19.76	2248.08	32.68	0.76	10.64	536.56	196.08	1069.32	9.88	16.72	1622.6	-9.88	3.8	-13.68	9.88	16.72	7181.24	23.56	-12.92
																													728	-12.16	9.88	19.76	-1.52	-7.6	152.76	931	1405.24	2077.08	749.36	-6.08	3779.48	3.04	-22.8	948.48	-9.88	10.64	2669.12	39.52	2.28
																													729	6.84	308.56	397.48	25.08	49.4	-3.8	3356.92	-34.96	2208.56	1881	5.32	1090.6	38	-2.28	7.6	0	3.04	-6.84	4.56	379.24
																													730	642.2	969	847.4	-13.68	12.16	3.8	8.36	-25.08	12.92	2440.36	278.92	-12.92	-18.24	-6.84	-23.56	25.08	20.52	31.92	18.24	3375.92
																													731	33.44	372.4	365.56	-29.64	6.08	1193.96	6.84	69.92	5.32	1818.68	4004.44	8.36	136.04	-4.56	-13.68	173.28	-8.36	151.24	-19.76	17.48
																													732	-16.72	0	660.44	1.52	2.28	38	122.36	3742.24	-40.28	28.88	16.72	-25.08	11.4	-18.24	10.64	216.6	41.8	1789.8	14.44	38.76
																													733	7.6	269.8	932.52	-14.44	-8.36	110.2	154.28	257.64	606.48	28.12	3.8	1944.08	10.64	35.72	1791.32	24.32	4509.84	7188.08	3115.24	3.04
																													734	541.12	373.16	661.96	28.88	11.4	1959.28	-38.76	298.68	846.64	-12.92	2771.72	2.28	1757.88	1.52	2420.6	36.48	9.88	6328.52	6993.52	12.92
																													735	-9.88	328.32	521.36	-6.08	865.64	922.64	237.88	1299.6	1322.4	983.44	34.2	1698.6	2888.76	-16.72	-22.04	9.88	9.12	14359.4	20817.2	148.96
																													736	7.6	589	326.8	5.32	15.2	-24.32	3292.32	229.52	981.16	383.8	216.6	3543.88	1494.16	4.56	-15.96	60.04	4150.36	-11.4	16627.3	2603
																													737	-9.12	428.64	468.16	-1.52	364.8	-3.8	779	205.96	2911.56	40.28	21.28	-19.76	9.88	-12.92	10.64	-47.12	-5.32	23.56	2692.68	5083.64
																													738	-6.08	3.04	-12.92	702.24	1485.8	-3.04	1463.76	-12.16	2510.28	369.36	1086.8	2310.4	6.08	5.32	-11.4	1117.96	-16.72	6.08	7574.92	176.32
																													739	1.52	854.24	258.4	546.44	-15.96	342.76	-3.04	934.04	977.36	-7.6	7.6	863.36	1171.16	0	128.44	67.64	38.76	21.28	4879.96	7852.32
																													740	-19.76	463.6	653.6	-1.52	957.6	372.4	617.88	136.04	85.12	497.8	4.56	4841.96	-12.92	1720.64	0.76	-4.56	8.36	6833.16	6033.64	6669
																													741	-3.8	-4.56	401.28	-2.28	813.96	3.04	-17.48	5.32	617.88	78.28	0.76	745.56	3.04	3841.8	171	-14.44	3.8	-6.08	-15.96	0
																													742	-4.56	623.96	2.28	1095.92	477.28	1196.24	1163.56	5.32	1816.4	229.52	5090.48	3625.2	2058.84	-25.08	29.64	1454.64	8.36	4.56	5854.28	31.92
																													743	-30.4	815.48	-17.48	15268.4	497.04	373.92	1076.92	2656.2	2295.2	1446.28	1626.4	2571.84	-18.24	2.28	18.24	-18.24	5319.24	-17.48	177.84	9204.36
																													744	858.8	446.88	829.92	3.8	925.68	444.6	696.92	-10.64	5.32	-13.68	-10.64	-19.76	-15.96	2.28	-24.32	-57	13.68	22.04	22.04	4.56
																													745	14.44	1172.68	28.88	3.04	668.04	850.44	523.64	15.2	1257.8	79.8	693.12	1273	6.08	24.32	9460.48	200.64	-0.76	275.88	-12.16	10032.8
																													746	3.04	733.4	430.92	12.16	17.48	2526.24	1029.04	200.64	574.56	176.32	6041.24	1929.64	-11.4	30.4	571.52	4178.48	8854.76	8873.76	0.76	2390.96
																													747	21.28	267.52	367.08	3.8	948.48	1286.68	1282.12	230.28	2919.92	111.72	2725.36	5260.72	0.76	38.76	7767.96	77.52	9116.2	5140.64	4961.28	7438.88
																													748	7.6	61.56	653.6	780.52	41.04	1353.56	941.64	237.88	1028.28	113.24	4268.92	2880.4	-8.36	2136.36	2116.6	3644.96	962.16	9.88	22.04	3123.6
																													749	15.2	342.76	504.64	-10.64	-18.24	654.36	0	215.08	-12.16	243.96	31.92	4.56	27.36	3964.16	6625.68	240.16	7653.2	4428.52	380.76	4321.36
																													750	7.6	1063.24	578.36	20.52	443.84	625.48	630.8	-1.52	-1.52	1139.24	4.56	23.56	-4.56	0	1543.56	144.4	13902.7	16283	-41.8	41.04
																													751	-26.6	22.04	942.4	18.24	0	4813.84	772.92	5701.52	2823.4	1.52	12.16	218.88	4.56	-22.04	3790.12	-21.28	-0.76	6209.2	-19.76	2.28
																													752	25.08	548.72	-3.8	-13.68	573.04	792.68	598.88	25.08	1768.52	912	2499.64	-3.8	34.96	-16.72	15304.1	328.32	15.96	7954.92	5672.64	117.04
																													753	942.4	-30.4	21.28	-13.68	728.84	2308.88	4968.12	19	1466.04	-2.28	-15.2	924.16	89.68	2847.72	1447.8	297.16	-37.24	-26.6	5023.6	2700.28
																													754	-1.52	22.8	-12.16	16.72	39.52	801.04	661.2	1286.68	1684.92	100.32	15084.5	3359.96	4.56	-32.68	3262.68	248.52	44.08	13658	-15.96	4043.2
																													755	7.6	6.08	13.68	30.4	8.36	0.76	1111.12	2017.04	3359.96	96.52	-1.52	2851.52	918.08	-3.8	4.56	-16.72	8.36	-18.24	19	16717
																													756	17.48	507.68	589	-6.84	3.8	528.2	12.92	4893.64	-28.88	72.2	1186.36	1710.76	95	-18.24	142.12	-6.08	-8.36	-28.88	31.92	6510.92
																													757	27.36	497.04	731.88	6.08	-1.52	35.72	15.96	886.92	1517.72	14.44	1171.16	725.04	-28.88	981.16	-2.28	2.28	0	-3.8	9.12	-6.84
																													758	332.88	630.04	-2.28	15.96	1817.16	6.84	-2.28	-10.64	213.56	19	2175.12	224.2	2507.24	-12.16	14.44	10.64	16.72	-7.6	3.04	7683.6
																													759	14.44	9.12	307.04	9.12	2254.92	-18.24	817	2721.56	0.76	3964.16	11.4	-3.8	2413	4839.68	21.28	6.08	6.08	8083.36	8055.24	-15.2
																													760	918.84	540.36	34.96	0	634.6	69.92	96.52	-12.92	949.24	40.28	-26.6	2155.36	-19.76	6078.48	7.6	-14.44	-4.56	15389.2	0.76	14.44
																													761	592.04	586.72	329.84	-4.56	569.24	-2.28	650.56	11.4	1992.72	1431.08	-4.56	788.12	-3.8	2.28	17.48	9.88	-5.32	4224.84	12657.8	0.76
																													762	6.84	471.2	409.64	12.92	983.44	0	-2.28	12.92	1241.84	28.12	53.2	22.04	-37.24	4.56	2949.56	52.44	-16.72	2289.12	-11.4	4021.16
																													763	6.84	497.8	708.32	34.96	308.56	22.8	2447.2	3058.24	-12.16	0	6.08	44.08	851.2	34.96	3975.56	708.32	-4.56	3055.2	-1.52	-3.8
																													764	3.04	840.56	1057.92	-13.68	4581.28	3.04	594.32	3.04	616.36	246.24	-4.56	5.32	294.12	10102.7	2035.28	1121.76	7.6	3.8	11.4	8.36
																													765	2.28	443.84	612.56	-12.16	101.08	-18.24	1001.68	158.08	1308.72	47.88	2523.2	6103.56	11.4	-3.8	-5.32	11.4	19.76	-9.88	6.08	-6.08
																													766	-19	659.68	302.48	23.56	4861.72	14.44	5.32	3014.92	652.08	-6.84	-22.04	1558	85.88	-1.52	1181.8	73.72	-22.04	5873.28	2390.96	3958.84
																													767	18.24	923.4	25.08	141.36	2790.72	-13.68	31.92	4.56	47.88	39.52	947.72	1254.76	10.64	-10.64	-15.96	13.68	105.64	4633.72	-4.56	2892.56
																													768	-12.16	421.04	473.48	33.44	899.84	-5.32	807.12	38	6.08	22.04	7643.32	2002.6	8.36	-1.52	-31.16	283.48	25.08	4537.2	-25.08	5577.64
																													769	3.8	363.28	589	16.72	28.12	-4.56	53.96	33.44	-12.92	59.28	-5.32	3956.56	-5.32	570.76	-18.24	370.88	-31.16	-4.56	13.68	5.32
																													770	-7.6	2233.64	690.08	32.68	18.24	927.96	564.68	190	1876.44	-6.08	9.12	3486.12	5.32	50.92	-17.48	22.8	-114.76	2653.16	0.76	40743.6
																													771	4.56	904.4	601.92	38	881.6	50.92	67.64	5757.76	1857.44	197.6	0.76	4525.8	-4.56	-19	24.32	271.32	871.72	133.76	2792.24	17423
																													772	-3.04	435.48	668.8	18.24	6.84	38.76	652.08	1340.64	-8.36	31.16	2.28	2816.56	18.24	34.96	13996.2	14.44	-55.48	-3.04	15.2	10.64
																													773	-10.64	743.28	556.32	30.4	-2.28	29.64	589.76	5456.8	861.08	76.76	7.6	3.8	4.56	-25.08	811.68	649.8	44.84	-46.36	7.6	3.04
																													774	6.84	69.92	754.68	51.68	10.64	4.56	1023.72	38.76	-4.56	74.48	-2.28	4418.64	1716.84	-32.68	-9.88	791.92	486.4	2744.36	-11.4	-27.36
																													775	-3.8	524.4	374.68	34.96	15.96	570	-15.2	25.84	79.04	18.24	2.28	2361.32	14.44	-19	68.4	228.76	34.2	12195	9.12	3654.84
																													776	1.52	869.44	597.36	57.76	160.36	-47.12	1966.88	8.36	3068.88	3.8	2402.36	1637.8	12.92	-15.2	2229.08	14.44	-70.68	22.8	1.52	7177.44
																													777	6.84	17.48	2640.24	31.16	-25.08	180.88	402.04	2665.32	1375.6	52.44	896.04	6507.88	36.48	4338.08	-7.6	341.24	53.2	5010.68	2.28	3876
																													778	573.8	23.56	297.92	12.16	-0.76	116.28	669.56	-22.04	813.96	63.08	4555.44	1280.6	1905.32	2563.48	-18.24	-13.68	-41.04	5129.24	-14.44	2923.72
																													779	244.72	2015.52	967.48	14.44	25.08	-16.72	-9.12	207.48	482.6	10.64	10963.8	4079.68	-4.56	3523.36	22.8	935.56	6.84	91.96	-6.08	15257
																													780	-14.44	598.12	778.24	28.12	16.72	560.88	5.32	-10.64	11108.9	22.04	2004.12	2103.68	-3.04	3030.88	16.72	37.24	-64.6	3520.32	190.76	2632.64
																													781	-16.72	468.92	451.44	26.6	-3.8	-1.52	604.96	1497.96	2289.88	64.6	899.08	-13.68	14.44	3065.08	3828.88	196.84	-4.56	3947.44	6232	-13.68
																													782	-7.6	13.68	11.4	28.88	4183.04	862.6	-7.6	1367.24	-2.28	43.32	5889.24	2687.36	-31.92	6.08	41.8	-46.36	9524.32	208.24	10073	4727.96
																													783	22.8	291.08	331.36	-6.84	9.88	957.6	611.04	9816.92	-3.04	46.36	1435.64	3124.36	2607.56	-3.8	18.24	25.84	15.2	101.84	2442.64	6679.64
																													784	8.36	-8.36	616.36	43.32	1192.44	590.52	-4.56	-3.04	9.88	1.52	2010.2	2421.36	-8.36	8.36	-6.84	-1.52	-25.84	25226.7	3210.24	6174.24
																													785	-10.64	1.52	693.88	29.64	5.32	75.24	-18.24	189.24	-12.16	79.04	6726	14.44	1989.68	-25.84	12.16	-1.52	27.36	4400.4	-25.84	109.44
																													786	29.64	8.36	934.8	20.52	490.2	857.28	9.12	-23.56	15.2	60.04	195.32	-9.88	139.08	-2.28	-1.52	243.2	2106.72	7945.04	9.88	6.84
																													787	3.8	-11.4	374.68	43.32	2.28	1222.08	-8.36	1893.16	665.76	142.88	3596.32	61.56	332.12	16.72	5.32	207.48	98.04	133.76	0	-10.64
																													788	8.36	237.88	1817.16	424.84	-8.36	1496.44	13.68	206.72	-3.04	123.88	18.24	790.4	1038.16	0	-8.36	-34.96	4535.68	3489.16	-11.4	4.56
																													789	-5.32	3.8	7.6	256.12	14.44	1728.24	97.28	1140.76	1215.24	50.92	161.88	13.68	6488.88	-6.08	-20.52	21.28	5272.88	7245.84	-12.16	-7.6
																													790	611.04	404.32	665	9.88	-19.76	26.6	1488.08	-4.56	2208.56	36.48	-25.08	671.84	4898.96	8474.76	3998.36	12.92	4092.6	3277.88	6602.12	25.08
																													791	-12.16	14.44	0.76	15.2	789.64	644.48	1599.8	25.84	1356.6	34.96	725.04	475.76	-9.12	20.52	969.76	216.6	6574.76	-13.68	54.72	9.12
																													792	-22.8	760	602.68	17.48	0.76	869.44	-23.56	1593.72	2452.52	90.44	3929.96	6.84	0.76	12.16	4472.6	123.12	7840.16	183.92	3669.28	47.88
																													793	576.08	870.96	736.44	31.92	10.64	1941.04	996.36	3.04	-7.6	90.44	-19	0	8.36	7607.6	3896.52	3.8	6294.32	212.8	4388.24	-15.96
																													794	2.28	547.96	462.08	28.12	26.6	365.56	800.28	-3.8	-6.84	13.68	-10.64	1306.44	1710	2903.2	19	2031.48	7156.16	17.48	-14.44	21.28
																													795	-14.44	467.4	766.08	28.88	1104.28	2501.92	49.4	56.24	1665.16	69.16	2035.28	1744.96	-7.6	-13.68	19.76	2751.2	8794.72	31.92	20273.8	12.16
																													796	420.28	435.48	984.2	52.44	712.88	2044.4	1389.28	1.52	17.48	14.44	1615.76	1480.48	-16.72	262.2	3112.2	4530.36	5.32	3099.28	17.48	6688.76
																													797	511.48	574.56	433.2	23.56	570	1222.84	2272.4	0.76	-1.52	91.2	0.76	3.8	858.8	11.4	6749.56	1488.08	19	3052.92	8.36	5028.16
																													798	-9.88	1098.96	331.36	25.84	26.6	452.2	1266.16	1088.32	25.84	31.92	19	18.24	6.84	19	368.6	6599.84	5.32	1602.08	-16.72	136.04
																													799	-5.32	462.84	1193.2	50.92	1647.68	359.48	1936.48	1.52	1.52	-7.6	10.64	2489	1047.28	21.28	0	2295.2	5.32	152.76	-5.32	-16.72
																													800	-18.24	433.2	465.88	28.12	66.88	473.48	782.04	129.96	-3.8	66.88	27.36	1512.4	5899.12	3705.76	7506.52	1293.52	1719.12	17.48	2.28	11.4
																													801	484.88	732.64	596.6	9.12	744.8	165.68	566.96	99.56	1.52	41.04	2.28	6662.16	1228.92	-28.12	-10.64	108.68	-25.84	6.84	8.36	6119.52
																													802	16.72	611.8	-2.28	21.28	-3.8	1314.8	1585.36	25.08	874	-25.08	2.28	2158.4	-5.32	-7.6	1984.36	102.6	128.44	1864.28	47.88	22.04
																													803	8.36	464.36	589	25.08	916.56	1513.92	100.32	201.4	908.2	88.92	27.36	3527.92	6.08	1.52	3202.64	1941.04	249.28	25.08	-19	-12.16
																													804	-19.76	-15.2	3.8	22.04	655.12	69.92	4848.8	2827.2	3346.28	43.32	4123	2312.68	1391.56	-25.84	5344.32	39.52	28.88	2521.68	5.32	-24.32
																													805	0	250.04	-2.28	23.56	2103.68	288.04	-13.68	0	1359.64	17.48	6.84	2.28	3365.28	19.76	759.24	24.32	66.12	59.28	5910.52	237.88
																													806	-4.56	883.88	421.8	-3.8	1225.12	1319.36	-27.36	171	7.6	76	10.64	198.36	2631.12	3511.2	338.2	-22.04	-3.8	597.36	-18.24	-19.76
																													807	-9.88	6253.28	439.28	4.56	-16.72	111.72	82.84	643.72	-10.64	60.04	5334.44	38.76	-0.76	-4.56	5.32	516.8	6.84	-3.04	8.36	3367.56
																													808	548.72	734.16	6.08	40.28	1466.8	408.12	730.36	1892.4	711.36	261.44	1369.52	23.56	82.84	2713.96	6241.88	40.28	-10.64	140.6	153.52	16.72
																													809	642.2	615.6	11.4	24.32	3675.36	719.72	826.88	2004.12	5418.8	307.04	5687.84	215.08	6592.24	4755.32	-9.12	-35.72	-9.12	12343.9	0	-15.2
																													810	0	17.48	553.28	41.04	-18.24	507.68	481.84	27.36	652.08	-3.8	3349.32	16.72	-15.96	28.88	19	-13.68	-10.64	1703.92	-11.4	10242.5
																													811	19	-2.28	1064.76	56.24	20.52	2126.48	2726.12	1912.92	17.48	3179.08	316.16	-3.8	2.28	2.28	-2.28	87.4	29.64	4875.4	5.32	-25.08
																													812	15.2	566.96	516.04	34.96	13.68	13.68	883.12	15.2	1858.2	6684.96	1596	997.12	10574.6	-19.76	9.12	2.28	1.52	-21.28	5.32	-13.68
																													813	8.36	1035.88	572.28	18.24	65.36	361.76	1605.12	1760.92	6311.8	687.8	1297.32	6.08	7829.52	25.08	0.76	11.4	150.48	7410	4015.84	25.84
																													814	-3.8	403.56	1393.08	5.32	-0.76	3.8	-3.8	25.84	1061.72	1871.12	1735.08	-23.56	17.48	5434	-3.8	231.8	-17.48	2590.84	7268.64	15.96
																													815	-11.4	243.96	764.56	45.6	890.72	925.68	411.16	2532.32	859.56	2591.6	-3.04	452.2	-2.28	212.8	22.8	6.08	281.2	98.8	9952.2	401.28
																													816	2.28	2.28	519.08	18.24	9.88	-28.12	2067.96	5286.56	2.28	6808.08	2387.16	4453.6	-15.96	-16.72	-3.8	9.12	439.28	3.04	9336.6	-11.4
																													817	471.96	417.24	561.64	12.92	671.08	0.76	2.28	-19	3.04	1386.24	25.84	1745.72	7.6	7973.16	6.08	-13.68	193.04	5796.52	-21.28	-5.32
																													818	483.36	518.32	-9.12	9.12	935.56	734.16	571.52	9.88	-12.92	743.28	-15.96	2815.8	-4.56	-18.24	3641.92	13.68	52.44	788.12	-24.32	28.12
																													819	-5.32	-3.04	604.96	35.72	5.32	62.32	1607.4	-7.6	1449.32	2449.48	1180.28	-6.84	79.8	15.2	3243.68	34.2	-0.76	10194.6	1724.44	5186.24
																													820	5.32	565.44	249.28	20.52	-3.8	414.2	2.28	-4.56	1354.32	1589.92	2318	13.68	164.92	-2.28	1162.8	-9.88	-9.12	29.64	97.28	-24.32
																													821	-10.64	681.72	400.52	6.08	390.64	2055.04	1345.96	-4.56	1307.96	1399.92	-2.28	2482.16	8253.6	2.28	31.92	69.16	266.76	126.92	-22.8	9.88
																													822	-18.24	-1.52	31.16	2.28	-4.56	1197.76	3322.72	9.88	-3.8	1865.8	-25.08	6.84	1518.48	9.12	26.6	5.32	63.08	19282	-3.04	6232
																													823	641.44	563.92	548.72	1.52	1558.76	1077.68	-9.12	-9.88	7.6	3980.12	0.76	2893.32	1164.32	3.8	12.92	-22.04	-5.32	123.88	5.32	11.4
																													824	-23.56	773.68	6.08	30.4	544.92	21.28	20.52	-0.76	5.32	1328.48	-12.16	3682.2	734.16	35.72	3337.92	9.12	205.2	104.12	32.68	2169.8
																													825	-2.28	754.68	505.4	-9.12	42.56	-13.68	675.64	10.64	15.96	2962.48	25.84	12.16	17.48	-6.84	1159.76	-6.08	219.64	7.6	154.28	5551.04
																													826	603.44	0.76	507.68	5.32	19	-25.08	-22.04	256.88	9.12	762.28	-15.2	2937.4	1319.36	1.52	2793	111.72	166.44	2721.56	-19	14346.5
																													827	664.24	478.8	491.72	22.8	16.72	-28.88	2555.88	0.76	1894.68	988.76	2168.28	446.88	-12.16	-14.44	10.64	410.4	178.6	3920.84	13.68	107.92
																													828	-41.04	566.96	434.72	15.96	31.92	538.08	13.68	17.48	-12.16	2610.6	781.28	545.68	-12.92	14.44	2389.44	276.64	849.68	162.64	3343.24	9148.88
																													829	15.96	-3.8	-34.96	25.08	731.88	-13.68	1469.08	900.6	1065.52	1218.28	3.8	2124.2	2288.36	-15.2	5.32	69.16	786.6	-11.4	2929.8	10619.5
																													830	-21.28	541.12	19.76	25.08	1737.36	-1.52	1123.28	-23.56	41.04	1159.76	-17.48	4066	-1.52	16.72	-3.04	37.24	110.2	2.28	9.12	-2.28
																													831	-35.72	25.08	891.48	7.6	2947.28	1263.88	-9.12	19.76	561.64	1381.68	4088.8	1563.32	6.84	-5.32	-24.32	331.36	-26.6	-18.24	40.28	5766.88
																													832	-0.76	419.52	-10.64	1.52	810.16	-22.8	1004.72	173.28	982.68	853.48	4567.6	41.8	-19.76	134.52	-0.76	180.12	1320.12	-5.32	7.6	5701.52
																													833	-15.2	497.04	-15.96	2.28	-9.88	2403.88	1793.6	3673.08	960.64	1523.04	1085.28	4287.16	2.28	19	-14.44	93.48	0	-6.08	13.68	11290.6
																													834	22.8	-28.12	15.2	-6.08	12.16	911.24	1940.28	38	1148.36	2823.4	10.64	6969.96	-13.68	23.56	9.88	88.92	4382.92	13.68	-12.92	-16.72
																													835	-3.04	552.52	4.56	19.76	11.4	12.92	1516.2	11.4	9.88	-5.32	0.76	108.68	219.64	6.84	-9.88	475.76	2185.76	8509.72	-373.92	-23.56
																													836	31.16	412.68	-6.08	-16.72	1330.76	1429.56	2145.48	8.36	-8.36	5038.8	-18.24	1793.6	4468.8	3005.04	5.32	894.52	-8.36	69.92	224.2	-9.88
																													837	2621.24	1129.36	-8.36	-1.52	-13.68	-10.64	2912.32	-29.64	725.8	680.96	1045.76	3066.6	7353.76	15.2	6.08	1003.2	-15.2	2074.8	-43.32	7243.56
																													838	9.88	519.84	27.36	2.28	4.56	6.08	682.48	-15.96	127.68	2328.64	-1.52	17.48	-12.16	1336.08	-0.76	1882.52	28.12	6924.36	39.52	5.32
																													839	-18.24	870.2	16.72	1.52	3145.64	756.96	2678.24	162.64	2151.56	1493.4	17.48	2147.76	8.36	1337.6	-6.84	0.76	184.68	7028.48	66.88	453.72
																													840	-0.76	569.24	152.76	3.8	616.36	19.76	434.72	1128.6	1687.2	1216	2222.24	3915.52	3029.36	2111.28	3.8	91.96	59.28	3829.64	-34.2	6575.52
																													841	-25.08	-6.84	779.76	17.48	1504.04	4.56	12.92	2585.52	1019.92	1316.32	2751.96	-16.72	2879.64	3.8	-4.56	1691	-1.52	60.8	-19	-14.44
																													842	798	840.56	839.8	-9.12	981.16	-8.36	9.12	1438.68	1252.48	2099.88	2488.24	15.96	12.16	0.76	3694.36	3330.32	26.6	38.76	-29.64	6722.2
																													843	-0.76	487.16	445.36	-17.48	1193.2	9.12	-17.48	5.32	3969.48	1110.36	-1.52	2242.76	3632.8	10.64	47.12	665	71.44	8266.52	3.04	-7.6
																													844	7.6	406.6	433.96	-24.32	549.48	7.6	3.8	-2.28	2092.28	22.8	1136.2	-7.6	0	-3.04	6405.28	2612.12	-11.4	1322.4	-14.44	0.76
																													845	5.32	0.76	686.28	-35.72	486.4	33.44	-4.56	899.84	15.96	4326.68	5.32	28.88	-2.28	239.4	10480.4	6969.96	10.64	4228.64	-2.28	5.32
																													846	11.4	-9.88	386.84	-4.56	582.16	-2.28	6.84	2.28	1099.72	3061.28	3.8	12.92	5.32	8.36	2570.32	266.76	25.84	59.28	2086.2	2948.04
																													847	3.04	374.68	373.92	-7.6	232.56	-15.2	-17.48	41.04	811.68	2191.84	-12.16	1706.2	4099.44	105.64	4980.28	7489.8	-5.32	4942.28	5515.32	28.12
																													848	5.32	737.96	828.4	-27.36	9.12	8.36	-24.32	76	0	2044.4	135.28	1029.04	-5.32	4562.28	1487.32	142.88	83.6	25528.4	111.72	9112.4
																													849	-15.2	1092.12	376.96	4.56	10.64	2.28	-10.64	68.4	2394	437	-12.16	1581.56	92.72	-27.36	2169.8	2365.88	19514.5	2.28	168.72	20.52
																													850	15.96	755.44	680.96	-3.04	-30.4	10.64	1651.48	-1.52	528.96	80.56	31.92	869.44	-33.44	50.92	-31.16	5993.36	3.04	7180.48	85.12	15865.8
																													851	20.52	560.12	595.84	-6.84	676.4	-12.92	1193.96	1248.68	932.52	123.88	3942.12	3192	14.44	20.52	22.04	4915.68	111.72	-14.44	4.56	3693.6
																													852	-20.52	10.64	505.4	6.84	724.28	-25.08	3805.32	1163.56	10.64	429.4	2194.12	1433.36	3055.96	1.52	1143.04	10554.1	-15.96	0	10.64	-15.96
																													853	6.84	513	712.88	-6.84	682.48	0.76	9.88	1500.24	7.6	1425	2972.36	3548.44	2749.68	3.04	-7.6	3236.84	359.48	8.36	95.76	147.44
																													854	0.76	3.8	469.68	7.6	2.28	-5.32	474.24	1389.28	1700.12	-12.16	2761.84	4356.32	2841.64	12.92	5649.08	233.32	3784.8	8477.8	-22.8	-9.12
																													855	-2.28	592.04	1056.4	2.28	537.32	4.56	1971.44	620.16	2559.68	-19.76	931	3166.16	2544.48	2184.24	8.36	174.8	1529.88	291.84	4.56	2876.6
																													856	25.84	298.68	479.56	3.8	1240.32	-3.04	1289.72	974.32	2149.28	28.88	-21.28	3621.4	-9.12	3764.28	1853.64	352.64	6612	-15.2	-117.04	-4.56
																													857	7.6	465.12	596.6	0	5543.44	-5.32	718.96	2.28	1309.48	1868.84	719.72	0	8.36	12.92	7679.04	283.48	12046	3705	-32.68	19545.7
																													858	-13.68	503.88	1378.64	1.52	1131.64	-19	940.12	1187.12	-15.96	5.32	3.04	526.68	9.88	7189.6	19.76	266.76	8800.8	15.96	69.92	9.12
																													859	13.68	-16.72	764.56	0.76	1640.84	3.8	756.2	-3.04	2810.48	3.8	3.04	1401.44	114.76	-6.08	5735.72	247	6743.48	5418.8	20.52	-15.96
																													860	-24.32	467.4	602.68	-18.24	9.12	-29.64	5212.08	-2.28	-28.88	-9.12	135.28	11.4	4481.72	34.2	2884.2	3830.4	6750.32	8.36	21.28	6.08
																													861	7.6	-12.16	419.52	-12.92	316.92	0	1046.52	105.64	3366.8	1996.52	11.4	722	60.04	31.16	-3.04	8436	5392.2	5.32	48.64	15.96
																													862	9.12	414.2	805.6	-9.88	646.76	11.4	427.88	2304.32	1215.24	163.4	143.64	-16.72	2401.6	72.2	-6.84	8128.2	7723.88	10566.3	130.72	153.52
																													863	9.88	434.72	728.84	5.32	288.8	0	96.52	3083.32	6.84	10.64	2092.28	5055.52	12.92	3161.6	4119.2	5253.88	203.68	3843.32	335.16	479.56
																													864	36.48	832.96	700.72	7.6	1703.92	-24.32	3.04	2116.6	-23.56	-25.08	-6.08	6285.2	-7.6	3635.84	6.08	182.4	-4.56	34.96	154.28	561.64
																													865	-4.56	10.64	684	-1.52	-9.12	-9.88	576.08	3.04	3.8	-4.56	9.88	-20.52	4270.44	1871.88	-17.48	144.4	293.36	-3.04	4921.76	-7.6
																													866	-8.36	12.16	537.32	-22.8	16.72	-10.64	10.64	11.4	25.08	9.88	15254.7	2576.4	-24.32	-7.6	5324.56	5117.84	4425.48	31.16	38.76	10982
																													867	3.04	-5.32	534.28	21.28	2318.76	-7.6	981.16	2418.32	9.12	219.64	3151.72	1543.56	11.4	19	5747.88	128.44	17.48	30.4	6.84	8.36
																													868	8.36	9.12	437	0	-15.96	253.84	0.76	-0.76	4.56	2812.76	-12.92	2694.96	186.96	-14.44	1182.56	349.6	50.92	-13.68	741.76	-30.4
																													869	-7.6	12.16	368.6	15.2	980.4	-0.76	1674.28	115.52	-6.84	1966.12	6054.92	96.52	2345.36	11.4	91.96	209	7.6	107.16	34.96	1.52
																													870	14.44	543.4	16.72	6.08	3037.72	-72.96	658.16	1516.96	1537.48	2105.2	1443.24	-9.88	1309.48	24.32	259.16	398.24	12.16	2677.48	11492.7	13.68
																													871	-3.8	546.44	-9.12	-8.36	-12.92	-15.96	1995.76	531.24	964.44	-7.6	2276.96	961.4	8.36	2422.88	-12.16	136.8	4721.12	6.84	5265.28	2802.88
																													872	7.6	703	167.2	19.76	1105.8	2708.64	1662.88	1707.72	23.56	2382.6	-9.12	7604.56	8900.36	1142.28	-16.72	3493.72	18.24	30.4	5855.8	3556.04
																													873	25.08	1539.76	356.44	27.36	1766.24	430.92	656.64	-20.52	1995	15.2	1580.04	6.08	116.28	3727.8	21.28	4017.36	445.36	1259.32	38.76	-6.84
																													874	-9.12	535.04	54.72	12.92	1267.68	555.56	506.92	-12.92	1773.08	3328.04	342	-2.28	-6.84	11.4	123.12	2793.76	22.04	70.68	79.8	4102.48
																													875	27.36	1317.84	-9.12	-20.52	1846.8	1081.48	-24.32	2.28	651.32	2256.44	2029.96	-3.8	3306	16492	3328.8	152	-12.16	-2.28	-7.6	5.32
																													876	-22.8	516.04	560.12	8.36	3.8	652.08	117.8	931.76	28.88	32.68	27.36	34.96	-4.56	5.32	133	187.72	9.88	63.84	-19	9.12
																													877	-21.28	4.56	7.6	8.36	-15.2	3.04	8.36	6.84	44.08	-3.8	-11.4	37.24	4005.96	15.2	-14.44	3716.4	4.56	2295.2	1130.88	3851.68
																													878	30.4	900.6	297.92	-7.6	0	686.28	734.92	-12.92	1754.84	0	12.16	95	24.32	15.96	-14.44	8241.44	1755.6	77.52	-11.4	24.32
																													879	-12.16	-6.08	787.36	-19	7.6	1095.92	1426.52	15.96	61.56	12.92	4964.32	932.52	16.72	-3.04	4647.4	299.44	3.8	4267.4	7090.8	32.68
																													880	2.28	809.4	2.28	-6.08	28.12	378.48	-17.48	1684.92	-15.96	169.48	3962.64	3407.08	198.36	-1.52	19	2553.6	9161.8	67.64	-9.12	8033.2
																													881	33.44	566.2	230.28	9.12	4.56	-6.08	-12.16	291.08	-11.4	1387	2506.48	1184.08	141.36	9.12	3378.96	357.2	1296.56	112.48	-6.08	-1.52
																													882	-29.64	95.76	275.12	4.56	20.52	74.48	1143.8	1.52	0	-22.8	51.68	3208.72	683.24	18.24	7787.72	124.64	4740.12	2.28	9059.2	-4.56
																													883	12.16	1605.12	116.28	-21.28	5.32	11.4	-11.4	-4.56	-9.12	8.36	12.92	11.4	-38.76	823.84	1899.24	8657.92	20.52	-12.92	-8.36	58.52
																													884	2.28	592.04	9.88	-14.44	-13.68	44.08	186.2	1.52	477.28	-3.04	791.92	1.52	11487.4	-10.64	25.08	1005.48	0.76	115.52	22.8	-23.56
																													885	25.84	380.76	555.56	-11.4	-15.96	14.44	2243.52	12.16	1441.72	21.28	4552.4	-6.84	1.52	14.44	5718.24	19911.2	12.16	117.8	-4.56	5928
																													886	-6.84	756.2	1114.92	-11.4	1.52	11.4	1234.24	1073.88	948.48	20.52	2989.84	3.8	145.92	34.96	-19.76	6707	9807.8	107.92	116.28	-9.12
																													887	-12.92	497.04	28.88	15.2	-0.76	-3.04	-15.96	106.4	10.64	-7.6	724.28	5179.4	-15.96	7.6	-11.4	191.52	4924.8	9275.04	6.84	14.44
																													888	-0.76	635.36	16.72	-33.44	18.24	-0.76	-16.72	-4.56	95	22.8	1255.52	1332.28	1757.12	-10.64	-17.48	161.88	14.44	130.72	12300.6	50.16
																													889	3.8	295.64	9.12	5.32	-30.4	50.92	-18.24	16.72	1030.56	89.68	41.8	5565.48	15276	8.36	5756.24	14017.4	8236.88	1.52	19	-4.56
																													890	-12.92	309.32	644.48	-17.48	6.08	-2.28	1748	7.6	-6.84	4510.6	-29.64	4164.04	3271.04	-8.36	34.96	7688.92	41.04	119.32	6.08	-18.24
																													891	-11.4	248.52	-15.96	0	14.44	29.64	-20.52	-6.08	1661.36	957.6	2249.6	-4.56	3546.16	-15.2	3192.76	503.88	9.12	-17.48	477.28	12.92
																													892	-3.8	1549.64	9.88	-27.36	35.72	944.68	-8.36	-5.32	1995.76	215.08	9031.84	4417.12	5636.16	2101.4	1209.16	4658.8	29.64	26.6	161.12	-0.76
																													893	-2.28	733.4	-17.48	-0.76	-12.16	1030.56	727.32	5.32	960.64	-3.8	1219.04	3337.92	-21.28	5383.08	174.8	10466	8996.12	15.96	38	-12.92
																													894	28.12	391.4	0	6.08	288.8	1895.44	861.84	-9.88	2256.44	125.4	0	3600.12	378.48	-11.4	-29.64	113.24	-11.4	5442.36	104.88	-26.6
																													895	209	926.44	570	-3.04	266.76	1138.48	4.56	4.56	-3.04	618.64	12.92	-3.8	36.48	-14.44	-1.52	325.28	3.04	57.76	367.84	23.56
																													896	78.28	1.52	513.76	2.28	2.28	4.56	3683.72	-5.32	715.16	176.32	19.76	21.28	1570.16	18.24	9235.52	7590.88	50.92	509.2	174.04	11.4
																													897	180.12	54.72	855	-12.92	-41.04	693.88	1057.16	-6.84	10488	319.2	1686.44	4474.12	43.32	187.72	-20.52	1272.24	10.64	341.24	1698.6	224.2
																													898	177.84	4.56	0.76	-13.68	-21.28	-7.6	-1.52	-21.28	5909	65.36	16.72	579.12	28.12	2127.24	-22.04	6152.2	354.16	87.4	28.88	24.32
																													899	399.76	-18.24	529.72	-22.04	-215.84	1777.64	581.4	11.4	2468.48	1979.04	-6.84	1790.56	1272.24	13272.6	2777.04	731.88	5381.56	2.28	2.28	3.04
																													900	57	56.24	594.32	554.04	2314.96	22.8	676.4	28.12	2216.16	42.56	50.92	4366.2	24.32	6825.56	4966.6	132.24	3238.36	3.8	732.64	561.64
																													901	-8.36	0.76	550.24	174.04	19	932.52	2457.84	3.04	-15.96	1874.16	3559.08	965.2	1789.8	4859.44	-3.04	9686.96	-9.12	27.36	-15.2	8956.6
																													902	52.44	532.76	652.84	1722.92	2968.56	3300.68	1782.96	0.76	1517.72	11599.1	-20.52	3916.28	6.08	-5.32	5.32	3499.04	-25.08	4047	3823.56	1971.44
																													903	-14.44	365.56	720.48	8.36	577.6	-19	880.08	2.28	1111.88	1176.48	1179.52	563.16	1272.24	9.12	123.88	5445.4	15.2	3716.4	9.12	671.84
																													904	164.16	936.32	-3.8	-12.92	1451.6	680.2	688.56	14.44	1452.36	15.2	1350.52	5.32	210.52	9.88	-4.56	554.04	4.56	171.76	85.88	8915.56
																													905	191.52	8.36	552.52	17.48	701.48	-2.28	0.76	30.4	4769	37.24	2300.52	10.64	2691.92	4.56	-9.12	92.72	22.04	1965.36	31.16	10738.8
																													906	218.88	300.2	9.88	-0.76	1299.6	3.8	498.56	0.76	1403.72	-14.44	16.72	6.08	2158.4	4.56	2879.64	4007.48	836	32.68	27.36	2994.4
																													907	275.88	35.72	23.56	-1.52	7424.44	65.36	2.28	262.2	2211.6	2423.64	-16.72	7645.6	10.64	-27.36	706.8	175.56	253.84	200.64	37.24	5931.8
																													908	178.6	540.36	792.68	-6.84	1257.04	-15.2	1324.68	317.68	1781.44	13.68	2350.68	-9.12	204.44	-0.76	11.4	1763.2	14158	38	-12.92	7286.88
																													909	91.2	-9.88	41.04	8.36	577.6	-12.16	651.32	505.4	1444.76	1.52	-9.88	-6.08	3556.8	13613.9	72.2	133.76	12.16	1106.56	-13.68	2349.16
																													910	23.56	529.72	737.96	14.44	947.72	-6.08	877.04	19	-28.12	2159.92	1532.16	-6.08	3413.92	3095.48	0	255.36	6722.2	128.44	-8.36	9237.04
																													911	7.6	-9.12	-2.28	447.64	2745.88	27.36	823.84	64.6	-14.44	1995.76	5310.12	-22.8	1045.76	0	2542.2	21950.3	3060.52	78.28	10.64	3902.6
																													912	6.08	-3.8	11.4	11.4	2015.52	19	1519.24	257.64	473.48	-10.64	2523.2	1632.48	7.6	3318.92	18.24	694.64	-8.36	0	1.52	557.08
																													913	600.4	-1.52	306.28	8.36	1644.64	12.16	1281.36	388.36	4.56	78.28	0	4268.16	173.28	-36.48	3342.48	3470.92	-8.36	-0.76	6.08	1833.12
																													914	636.12	4.56	104.88	11.4	1280.6	14.44	668.8	124.64	810.16	3075.72	4.56	-16.72	147.44	0	-8.36	167.2	9914.2	10.64	0	9024.24
																													915	282.72	564.68	576.84	8.36	1226.64	5.32	114	29564.8	5171.8	1434.12	1051.08	2541.44	2758.04	16.72	20273	3603.92	1383.2	17.48	48.64	-10.64
																													916	684.76	645.24	7.6	6.08	771.4	-15.2	1055.64	1048.04	2859.88	104.12	6608.2	4270.44	12.16	-5.32	-32.68	2849.24	-8.36	8868.44	-18.24	-4.56
																													917	408.88	851.96	644.48	-3.04	2447.96	0.76	6.08	3974.8	1956.24	-11.4	2457.84	3073.44	475	-16.72	4.56	7134.88	-15.96	6.84	22.04	866.4
																													918	-3.8	710.6	-5.32	-19.76	810.92	3.04	790.4	4320.6	3114.48	42.56	2596.92	3.8	7349.2	9.88	33.44	1545.84	34.2	-13.68	-5.32	2965.52
																													919	-4.56	687.04	-3.8	25.08	1529.12	-4.56	-14.44	763.04	668.8	18.24	2979.96	-18.24	-19	281.2	3358.44	3135	46.36	-28.88	262.96	155.04
																													920	478.8	785.08	24.32	-3.04	635.36	2.28	9.88	997.12	1283.64	37.24	-0.76	51.68	8.36	3.8	1742.68	1819.44	-6.84	1193.96	368.6	16.72
																													921	-8.36	770.64	705.28	150.48	582.16	2.28	65.36	38.76	7625.84	2240.48	-12.92	0.76	-6.08	-0.76	3726.28	467.4	8708.08	6238.08	2.28	19.76
																													922	9.88	695.4	-19.76	112.48	2656.2	21.28	1879.48	1269.2	1777.64	765.32	33.44	2984.52	277.4	-19	3923.12	6251	-9.12	15404.4	326.04	130.72
																													923	-16.72	538.84	285.76	14.44	1362.68	-17.48	496.28	423.32	0.76	75.24	4338.84	4494.64	3487.64	4.56	-4.56	169.48	-12.92	17869.9	1406	3316.64
																													924	5.32	418.76	3.04	-10.64	2924.48	12.16	1590.68	644.48	-9.88	63.84	2979.96	1332.28	990.28	-1.52	8244.48	500.84	23.56	0.76	7.6	3070.4
																													925	-19.76	940.88	503.12	-4.56	585.2	9.12	1766.24	262.2	-15.96	76.76	-20.52	19.76	5790.44	3.8	332.88	2454.8	11344.5	4987.12	3525.64	-3.04
																													926	43.32	1178	23.56	-7.6	1112.64	12.16	768.36	1167.36	-15.96	55.48	-6.08	0.76	-14.44	-24.32	17.48	166.44	2938.92	-5.32	228	189.24
																													927	-11.4	-29.64	3.04	-31.16	965.2	1.52	1079.96	756.2	-22.04	2125.72	4.56	6.84	2032.24	8965.72	-6.08	130.72	-4.56	26.6	382.28	1509.36
																													928	23.56	563.92	-18.24	-17.48	1513.16	-0.76	-7.6	153.52	-12.16	1013.84	1124.04	1812.6	-9.88	-17.48	276.64	10239.5	25.84	21.28	-2.28	213.56
																													929	2.28	453.72	389.88	10.64	1784.48	-14.44	908.96	47.12	-18.24	1396.88	1430.32	114.76	21.28	2.28	-17.48	4557.72	80.56	321.48	20.52	2806.68
																													930	-3.8	477.28	18.24	193.04	3065.08	25.08	19.76	49.4	2114.32	-0.76	3368.32	0	14.44	-6.84	3826.6	3229.24	1780.68	3784.04	4697.56	4.56
																													931	12.92	12.16	662.72	63.84	1035.12	45.6	16.72	741	947.72	1169.64	1200.04	1370.28	3262.68	21.28	1252.48	156.56	20.52	5402.08	63.08	-2.28
																													932	14.44	3.8	745.56	13.68	1928.88	57.76	1.52	26.6	2248.08	37.24	-3.04	672.6	385.32	5.32	8.36	4802.44	5584.48	-4.56	103.36	-16.72
																													933	-3.04	821.56	31.16	2.28	1548.12	51.68	-3.04	269.8	2952.6	27613.1	4683.88	3732.36	-12.92	-12.92	3.8	91.2	472.72	7851.56	123.88	23.56
																													934	15.96	375.44	12.16	-36.48	557.84	56.24	1450.08	143.64	1668.96	776.72	875.52	-12.92	7.6	5438.56	639.92	95	15389.2	-13.68	218.12	3.8
																													935	-9.12	2.28	40.28	-7.6	583.68	46.36	711.36	202.16	1513.92	5410.44	12.92	4173.16	4635.24	24287.3	3.04	3255.08	-8.36	15.96	148.2	16.72
																													936	-7.6	462.08	-12.92	-9.12	1007	43.32	1955.48	24.32	646	1295.04	10.64	598.12	1852.12	17.48	5340.52	1358.88	-12.16	4882.24	287.28	16.72
																													937	-6.84	944.68	664.24	12.92	921.88	19	997.12	1140	297.16	-11.4	866.4	-8.36	3584.92	27.36	22.04	167.96	3040.76	10654.4	212.8	3438.24
																													938	6.84	1019.16	360.24	-10.64	528.2	63.84	1273	188.48	-15.2	12.92	5137.6	21.28	-6.08	3990.76	3325	1928.12	-12.92	1937.24	5602.72	-16.72
																													939	0.76	-16.72	-4.56	7.6	986.48	402.04	0	30.4	1.52	9.88	1491.88	-20.52	3277.88	7932.88	-15.96	9957.52	-0.76	-20.52	145.92	-24.32
																													940	5.32	3.8	534.28	-10.64	2040.6	595.08	921.12	996.36	1205.36	119.32	-7.6	1640.08	-4.56	1478.96	4477.92	55.48	12.16	7.6	-28.88	161.12
																													941	-6.08	537.32	506.92	17.48	975.08	11.4	1811.08	115.52	-14.44	6510.16	9.12	-19	27.36	15.96	2.28	7381.12	-6.08	340.48	91.2	6392.36
																													942	-6.08	672.6	7.6	-4.56	1686.44	-2.28	600.4	-20.52	1981.32	-32.68	658.92	-9.88	3.8	-9.12	16.72	59.28	26.6	24.32	97.28	-4.56
																													943	-22.8	872.48	482.6	52.44	1304.16	69.16	836	-13.68	2763.36	-9.88	4456.64	655.88	2.28	9.12	4778.88	1235.76	76.76	-3.04	17.48	-23.56
																													944	-12.92	-9.88	16.72	-12.92	733.4	-7.6	-6.08	489.44	1724.44	1010.04	9425.52	3747.56	-6.08	297.92	1806.52	984.2	21.28	88.16	29.64	53.96
																													945	-12.16	692.36	22.8	-2.28	467.4	-17.48	1193.96	9.12	6603.64	-19	2564.24	1997.28	-34.2	3165.4	20.52	788.88	14.44	1180.28	192.28	3.8
																													946	8.36	608.76	9.12	-1.52	3762	-7.6	6.84	-4.56	1935.72	5.32	224.2	1627.92	28.12	18.24	85.88	6111.16	1330	0	292.6	4021.16
																													947	-7.6	1946.36	311.6	459.8	1181.8	-12.92	893.76	1.52	5952.32	-6.08	829.16	851.96	-25.84	595.08	41.8	2270.12	11.4	-23.56	3.8	-17.48
																													948	7.6	390.64	6.08	1079.96	1293.52	-18.24	760	197.6	1347.48	-5.32	4066.76	3120.56	2356	10.64	14.44	154.28	-12.16	109.44	51.68	7.6
																													949	-7.6	-1.52	16.72	0.76	2080.12	-3.8	-12.16	12.92	1898.48	93.48	5216.64	144.4	4.56	8158.6	4311.48	158.84	5038.04	-16.72	50.92	50.16
																													950	-2.28	3.8	-15.96	536.56	1242.6	-15.96	724.28	15.96	1470.6	819.28	38	1108.08	4.56	-27.36	9374.6	4423.96	59.28	10934.9	45.6	-6.08
																													951	63.84	364.04	37.24	8.36	1586.12	12.16	765.32	-18.24	780.52	602.68	726.56	12.16	60.8	91.96	2666.08	79.8	20.52	2554.36	338.96	-3.04
																													952	22.04	403.56	7.6	699.2	726.56	2.28	1811.08	-17.48	1406.76	1625.64	4877.68	136.8	6435.68	-7.6	1537.48	10731.2	4624.6	34.2	30.4	-19.76
																													953	28.88	793.44	459.04	10.64	471.2	-13.68	1645.4	11.4	1453.12	660.44	2918.4	-7.6	13.68	9.12	50.16	705.28	9134.44	-6.84	114	-21.28
																													954	-10.64	674.88	492.48	-4.56	40.28	-6.84	3853.2	22.04	1060.96	1815.64	8.36	1124.8	1814.88	-1.52	-2.28	11146.2	22.04	39.52	28.88	2.28
																													955	51.68	532	15.96	3.8	520.6	12.92	586.72	244.72	19	1618.8	-2.28	3749.08	104.88	10.64	6.84	5690.88	206.72	12.16	19.76	6.08
																													956	11.4	554.8	601.16	12.16	3672.32	3.8	135.28	15.2	1205.36	41.8	871.72	41.04	185.44	-12.92	1435.64	6627.96	89.68	80.56	7974.68	196.08
																													957	-0.76	1562.56	969.76	12.16	145.92	6.08	4.56	-5.32	-0.76	8.36	6.84	-3.04	101.84	-21.28	2669.88	2478.36	11.4	3367.56	5468.2	12.16
																													958	-0.76	1073.88	408.12	-10.64	2.28	-14.44	-12.16	10.64	15.96	50.92	25.84	15.96	1678.84	49.4	3.8	135.28	14.44	3071.16	3458	-53.2
																													959	-6.84	530.48	219.64	9.12	92.72	-5.32	659.68	124.64	130.72	6339.92	-8.36	0.76	3332.6	0	2881.16	24993.4	22.8	7750.48	8097.8	-63.08
																													960	-3.8	769.88	809.4	-4.56	1875.68	-1.52	889.96	-14.44	0	3298.4	2334.72	3222.4	2913.08	13.68	7.6	2337.76	-6.08	9737.12	2522.44	34.96
																													961	-6.08	576.08	2299	-15.96	183.92	18.24	838.28	22.8	98.8	-2.28	-36.48	2169.04	2070.24	-25.08	-20.52	17.48	-1.52	1411.32	3392.64	318.44
																													962	0	925.68	-2.28	-9.12	530.48	14.44	600.4	32.68	23.56	0	4803.2	1342.92	4671.72	3.8	-10.64	2020.84	-3.8	2799.08	3879.04	1193.96
																													963	-12.92	629.28	226.48	-12.16	-6.84	-1.52	19	-17.48	1773.84	-3.8	9753.08	-2.28	22.04	7929.84	4100.96	6128.64	4.56	1568.64	5155.84	620.16
																													964	3.04	3212.52	514.52	0.76	6012.36	-4.56	3.04	7.6	781.28	3.04	808.64	60.04	5919.64	2777.04	2498.12	579.12	-3.8	2223.76	2150.04	85.12
																													965	-2.28	1432.6	0	-9.12	3844.08	8.36	146.68	145.92	-7.6	-11.4	4012.04	981.92	-19	729.6	3450.4	59.28	3.8	4446.76	259.16	26.6
																													966	1.52	-25.08	0	6.08	865.64	-9.12	4902.76	5.32	2460.12	903.64	546.44	-6.84	722	23.56	37.24	728.84	-9.12	12768	1405.24	1045.76
																													967	-9.88	677.92	-10.64	500.84	-14.44	-4.56	2780.84	158.84	1426.52	4764.44	931	717.44	1958.52	-3.04	4833.6	48.64	9344.96	-3.04	14.44	3163.12
																													968	-12.92	499.32	20.52	18.24	-6.08	-1.52	877.04	7.6	11.4	8.36	1468.32	2894.84	6347.52	2590.84	2.28	3204.92	21.28	110.96	38.76	72.2
																													969	1.52	1251.72	599.64	3.04	-31.16	-4.56	464.36	10.64	3558.32	-12.16	1033.6	-8.36	4453.6	-10.64	22.04	6270.76	2470	-1.52	13.68	3952.76
																													970	671.84	1650.72	878.56	17.48	19.76	-1.52	80.56	-6.84	23.56	2124.2	2049.72	827.64	9.88	163.4	84.36	-33.44	345.8	20636.3	-19.76	4537.96
																													971	-9.12	380	-5.32	24.32	796.48	11.4	-2.28	98.8	-5.32	-9.88	3181.36	8046.12	-6.08	2479.12	6.84	17.48	6.84	3473.96	-28.88	-6.84
																													972	-20.52	12.92	613.32	13.68	782.8	-7.6	-5.32	41.04	-7.6	20.52	5514.56	-9.12	3578.84	1160.52	-25.08	6678.88	15.96	-18.24	9.88	14.44
																													973	-3.04	-15.2	557.08	23.56	9.12	-4.56	3.04	-6.08	1.52	3862.32	2668.36	15.96	97.28	-2.28	-11.4	69.92	-6.08	-5.32	9.12	898.32
																													974	-12.16	611.8	346.56	-1.52	3.04	6.08	79.04	37.24	1846.04	14.44	3.8	-6.84	10.64	14.44	-13.68	751.64	117.04	19.76	-5.32	1864.28
																													975	-12.92	-11.4	550.24	26.6	412.68	15.96	13376.8	875.52	1804.24	-12.92	2.28	17.48	170.24	12.16	8018.76	2555.12	50.16	6.84	-28.88	-6.84
																													976	-1.52	777.48	-12.16	234.08	0	-7.6	1280.6	49.4	19	11.4	7.6	5.32	161.12	118.56	4582.8	134.52	-0.76	1.52	657.4	-15.96
																													977	-21.28	371.64	646	31.92	1630.96	-14.44	247.76	43.32	19	13.68	977.36	430.92	2998.96	-29.64	4.56	1885.56	-35.72	16.72	-13.68	464.36
																													978	9.88	804.84	718.2	-7.6	18.24	-31.16	0.76	558.6	22.04	25.84	1351.28	-5.32	3669.28	2350.68	7.6	3898.8	-0.76	4.56	35.72	6.08
																													979	-6.08	-15.96	414.2	39.52	-0.76	-3.8	-2.28	3909.44	0.76	1672.76	2634.16	-6.84	3481.56	-8.36	19	3378.96	15.96	71.44	0.76	49.4
																													980	-0.76	776.72	505.4	60.04	584.44	-5.32	20.52	1044.24	-19.76	4884.52	1668.96	6.84	184.68	14.44	26.6	240.92	3.8	116.28	1684.16	75.24
																													981	-7.6	741.76	754.68	19.76	202.16	-3.04	513.76	1156.72	2974.64	-3.04	7072.56	52.44	-0.76	19	6196.28	541.88	-6.84	4029.52	-9.12	158.08
																													982	6.84	357.2	702.24	39.52	3.04	-5.32	386.84	2365.12	742.52	41.8	1913.68	2938.92	-4.56	4.56	1264.64	420.28	41.04	2.28	-5.32	149.72
																													983	24.32	392.16	555.56	34.96	-1.52	-39.52	769.88	1076.16	1148.36	-0.76	1357.36	597.36	1324.68	279.68	6946.4	9336.6	-15.96	-2.28	5.32	28.12
																													984	19	1290.48	-9.12	4.56	-6.84	19	591.28	2069.48	4249.92	1271.48	4.56	3505.12	5485.68	1296.56	9.88	3537.8	-9.12	10.64	-6.08	174.04
																													985	-13.68	1219.04	11.4	-0.76	-18.24	-9.12	8.36	2236.68	-9.12	-6.84	1803.48	6751.84	5361.8	-39.52	1330	7231.4	3.04	12.16	11.4	-29.64
																													986	4.56	826.12	824.6	29.64	1174.2	-5.32	481.84	541.12	1409.04	-11.4	9.88	2277.72	5.32	6790.6	136.8	2027.68	8.36	-11.4	3.04	180.12
																													987	3.04	652.84	563.92	-28.12	408.12	12.92	-0.76	499.32	-3.04	-9.12	5060.08	1399.16	-18.24	2.28	5891.52	5648.32	8.36	79.8	-13.68	40.28
																													988	5.32	409.64	428.64	-16.72	903.64	79.04	42.56	1891.64	4999.28	43.32	2411.48	7499.68	10.64	4931.64	1746.48	4012.04	0.76	-15.2	-0.76	167.96
																													989	-4.56	932.52	522.88	-2.28	1329.24	-6.84	575.32	1.52	988.76	6384.76	7137.16	2643.28	66.12	-32.68	1748	17.48	34.2	2043.64	-11.4	33.44
																													990	39.52	519.84	724.28	6.08	2.28	-18.24	-0.76	6.08	1779.16	598.88	706.8	1.52	9.12	-12.92	9.12	717.44	-26.6	85.88	6.84	-15.96
																													991	5.32	730.36	544.16	12.16	551.76	729.6	13.68	74.48	1022.96	165.68	7244.32	59.28	1078.44	-14.44	6.84	3088.64	6.84	2376.52	-12.16	-26.6
																													992	-34.96	509.96	345.04	22.04	237.88	-8.36	579.88	999.4	1756.36	424.84	3839.52	9.12	-3.04	4092.6	4741.64	237.88	-29.64	1728.24	4.56	1767.76
																													993	-14.44	-3.04	573.8	15.96	5.32	1995.76	1712.28	-24.32	9584.36	1115.68	5.32	2131.04	14.44	-5.32	1493.4	-23.56	1.52	7.6	0	3112.2
																													994	25.08	554.04	10.64	-6.84	1942.56	127.68	879.32	76	8.36	494.76	2066.44	4749.24	4.56	5865.68	-1.52	42.56	276.64	1414.36	-19.76	5683.28
																													995	17.48	668.04	-15.96	25.08	-6.84	6.08	1411.32	46.36	1545.08	798.76	1658.32	-12.92	19	3.04	51.68	2813.52	60.04	1630.96	-23.56	11415.2
																													996	-5.32	978.88	690.84	11.4	-10.64	7.6	1624.12	1567.88	2110.52	2495.08	-3.8	-8.36	41.8	1350.52	39.52	12562	304.76	124.64	104.88	21171.3
																													997	0	-1.52	498.56	7.6	0	147.44	122.36	316.16	5861.12	6.08	70.68	6.08	9.88	-2.28	1290.48	5643	496.28	155.8	-30.4	9648.2
																													998	-14.44	-2.28	1650.72	-1.52	18.24	997.12	-6.84	-19	1194.72	1.52	33.44	0.76	990.28	22.8	61.56	7416.84	4.56	-5.32	-26.6	16079.3
																													999	6.84	6.84	474.24	-4.56	8.36	936.32	897.56	115.52	3549.2	449.16	1026	2855.32	700.72	9910.4	18.24	10875.6	-11.4	-3.04	-23.56	1251.72
																													1000	6.84	3.8	505.4	-15.96	-6.08	686.28	-3.8	-26.6	1915.96	-18.24	6874.96	1504.04	4.56	3673.08	3042.28	3529.44	-11.4	6038.2	95	881.6
																													1001	-7.6	3.04	347.32	3.8	753.16	809.4	32.68	1613.48	5.32	41.8	3867.64	680.2	8.36	5638.44	19.76	3700.44	29.64	72.96	-2.28	1567.12
																													1002	-4.56	525.16	764.56	12.92	750.12	145.16	182.4	2230.6	5386.12	-17.48	3016.44	1576.24	-2.28	-12.16	-16.72	8029.4	6570.2	-11.4	272.84	8850.96
																													1003	-3.8	622.44	299.44	18.24	47.88	1298.84	1585.36	-9.12	2318	82.08	838.28	-0.76	-19	-30.4	14.44	10117.9	2900.92	6298.12	158.08	1054.12
																													1004	1.52	3.04	10.64	12.92	-12.16	12.92	1615.76	1456.92	0	2742.08	-9.88	1316.32	-13.68	-9.12	2457.08	1589.16	4023.44	16.72	119.32	37.24
																													1005	-11.4	749.36	451.44	25.84	18.24	40.28	2160.68	6.08	708.32	6282.92	2832.52	10.64	-22.04	-3.04	82.84	1012.32	11584.7	19	221.92	163.4
																													1006	31.92	296.4	0.76	25.84	269.8	29.64	1519.24	98.8	2164.48	1700.88	2659.24	975.08	-17.48	-9.12	6422.76	23.56	7649.4	3.04	50.16	41.8
																													1007	-11.4	538.08	446.12	-8.36	-10.64	-12.16	1326.2	0	1591.44	11.4	3824.32	2360.56	-15.96	22.8	-21.28	-2.28	7513.36	-25.84	285.76	-19
																													1008	11.4	591.28	410.4	29.64	933.28	9.88	-6.08	2979.96	168.72	-23.56	7118.92	-11.4	-4.56	-3.8	4.56	177.84	5910.52	-23.56	45.6	3.04
																													1009	-2.28	12.92	364.04	6.84	1368.76	15.96	-12.92	499.32	1059.44	2166.76	1369.52	5443.88	-4.56	1914.44	8063.6	2364.36	9500	0.76	2332.44	1.52
																													1010	-15.2	584.44	628.52	-6.08	10.64	-13.68	2658.48	1717.6	3876	15.2	14.44	126.92	-7.6	-16.72	33.44	6631	4987.88	-28.88	5893.04	12.92
																													1011	18.24	3.8	473.48	-0.76	2416.04	9.88	9.88	-21.28	2538.4	-22.04	3.8	3941.36	-0.76	-7.6	-5.32	101.84	4138.96	4674	4889.08	-6.84
																													1012	10.64	6.08	22.04	7.6	1361.92	-24.32	9.88	-30.4	2.28	888.44	6510.16	1673.52	-4.56	9.12	4294.76	231.8	1618.8	3830.4	2061.12	-14.44
																													1013	3.04	72.2	892.24	11.4	-6.84	-11.4	950	12.92	-3.04	1167.36	2127.24	598.12	15.96	3107.64	5.32	3920.84	1138.48	88.92	1646.92	101.84
																													1014	-14.44	84.36	-7.6	3.04	11.4	12.16	-15.2	192.28	6.08	2437.32	3651.04	63.84	73.72	-11.4	-2.28	304	8822.08	9.12	7173.64	2.28
																													1015	-0.76	604.2	577.6	-12.16	-0.76	943.92	0	196.84	798	-15.2	-4.56	6206.92	16.72	39.52	686.28	601.92	15.2	500.08	6747.28	-9.12
																													1016	-6.84	2.28	640.68	13.68	-7.6	15.2	0	6269.24	1776.12	-6.08	2924.48	-4.56	807.12	-12.92	-18.24	1953.2	-12.16	-3.8	1960.8	-2.28
																													1017	0.76	0	-19.76	-6.84	-6.84	8.36	0	1236.52	3894.24	823.08	1349.76	195.32	2853.8	114.76	2088.48	51.68	-2.28	3.04	15158.2	-9.88
																													1018	-7.6	-30.4	684.76	21.28	12.16	487.92	-13.68	189.24	116.28	0	1046.52	7833.32	13563	-18.24	2340.8	1669.72	-31.92	5703.8	4059.92	146.68
																													1019	2.28	-12.92	620.92	12.16	4306.92	899.08	-2.28	15.96	60.8	13.68	1900	1606.64	-13.68	19.76	22.8	15421.9	15.2	-4.56	5558.64	2.28
																													1020	-10.64	-1.52	702.24	12.16	-24.32	1207.64	-10.64	791.92	3.8	28.12	2607.56	-4.56	11.4	-4.56	1344.44	30.4	13436.8	17.48	2356	-6.84
																													1021	19.76	5.32	74.48	15.96	12.92	1018.4	2173.6	2157.64	-5.32	7.6	-23.56	23.56	224.96	0.76	-9.12	0	-9.12	15.2	2.28	-13.68
																													1022	19	0.76	-12.16	34.96	20.52	762.28	7.6	66.12	46.36	26.6	7.6	-7.6	25.08	11.4	1311.76	40.28	5.32	-1.52	22.04	14.44
																													1023	-15.2	-9.12	345.04	2.28	-3.04	11.4	554.04	-8.36	-5.32	9.12	-2.28	94.24	-5.32	25.08	12.92	6172.72	3.04	2416.04	5.32	959.12
																													1024	-3.04	481.08	411.92	7.6	2472.28	79.04	-2.28	207.48	1.52	-22.04	116.28	3076.48	370.12	-2.28	-0.76	825.36	40.28	735.68	193.8	61.56
																													1025	20.52	26.6	338.2	18.24	92.72	-12.16	483.36	115.52	9.12	0.76	-17.48	-4.56	212.8	3.04	-0.76	1009.28	-0.76	-16.72	5985.76	62.32
																													1026	-8.36	335.16	493.24	-35.72	760.76	15.96	729.6	3.8	1463.76	19.76	481.84	4141.24	193.04	-1.52	1887.84	3858.52	8.36	-31.92	0	31.92
																													1027	-6.84	53.96	454.48	-3.8	-5.32	-3.8	735.68	1.52	2989.84	-14.44	11.4	1044.24	969	-3.04	3738.44	1449.32	22.8	7382.64	726.56	196.08
																													1028	-9.88	64.6	846.64	15.2	-3.8	8.36	13.68	-24.32	15.2	1.52	-7.6	2415.28	27.36	-3.8	-0.76	5939.4	-12.92	7.6	3287	-18.24
																													1029	15.96	297.92	309.32	11.4	31.16	0	-9.88	202.92	2734.48	15.96	15.96	22.04	7354.52	-8.36	-4.56	3011.88	-18.24	27.36	122.36	-56.24
																													1030	-0.76	21.28	334.4	13.68	-12.92	18.24	8061.32	5.32	-2.28	-31.92	-10.64	2966.28	565.44	-16.72	3318.16	132.24	-12.92	6.84	12.92	-34.2
																													1031	8.36	276.64	4.56	-14.44	10.64	-20.52	-11.4	91.96	3739.2	19.76	-5.32	1359.64	17.48	-27.36	3822.04	8831.96	-1.52	7221.52	3.8	426.36
																													1032	13.68	12.92	452.96	15.2	-6.84	-5.32	-31.16	-16.72	-34.2	8.36	25.08	1403.72	4710.48	-18.24	-11.4	2493.56	-8.36	15.2	33.44	7.6
																													1033	10.64	91.2	373.92	22.04	-1.52	3.04	787.36	0.76	22.04	18.24	180.12	2688.88	3505.12	30.4	15.2	-8.36	15.96	120.84	-22.8	211.28
																													1034	-4.56	4.56	1.52	6.84	1018.4	191.52	1510.12	9.12	988.76	29.64	-24.32	2769.44	3021.76	-44.08	909.72	547.96	1782.2	123.12	5.32	270.56
																													1035	6.84	4.56	16.72	16.72	2425.16	25.08	2755.76	96.52	-20.52	-17.48	-41.8	7634.2	4394.32	69.16	57	170.24	-6.84	98.04	10925	370.12
																													1036	-6.84	690.84	529.72	20.52	13.68	45.6	4079.68	14.44	-3.04	-6.84	44.84	0	3922.36	178.6	7.6	-37.24	16.72	10.64	1773.84	23.56
																													1037	6.08	579.88	456.76	22.04	-14.44	22.8	-19.76	-17.48	11.4	6.08	42.56	1309.48	2919.16	63.08	-5.32	4475.64	6.08	9962.84	9.88	436.24
																													1038	16.72	582.16	667.28	-6.84	449.16	14.44	18.24	-13.68	1065.52	0.76	90.44	1765.48	912	3958.08	20.52	25.84	-3.8	185.44	9.88	264.48
																													1039	-25.08	970.52	424.84	15.96	17.48	-18.24	26.6	-15.2	-15.2	286.52	-0.76	1169.64	6727.52	5472	4704.4	32.68	-4.56	61.56	-4.56	298.68
																													1040	6.08	925.68	1717.6	15.2	0	12.92	1.52	3.8	26.6	231.8	-1.52	4197.48	1586.12	5244.76	4740.88	2793.76	84.36	8698.96	7255.72	106.4
																													1041	-22.04	1210.68	-22.8	29.64	33.44	6.84	3.8	-17.48	5054.76	-1.52	140.6	5570.8	-11.4	-24.32	3116.76	171	-9.88	72.2	1.52	-33.44
																													1042	3.04	877.8	-22.8	17.48	-11.4	28.12	-10.64	-14.44	-11.4	32.68	60.04	-3.04	183.92	4575.2	4385.2	1370.28	-5.32	5171.8	6.84	291.08
																													1043	-12.92	906.68	373.16	19	-19.76	-19	695.4	6.08	9.12	139.08	1131.64	-31.92	21.28	298.68	0.76	8.36	-3.04	81.32	-3.04	129.96
																													1044	-12.92	818.52	696.92	11.4	1009.28	2.28	1979.8	10.64	3671.56	12.16	2346.88	1815.64	-5.32	80.56	-8.36	-15.2	-7.6	6323.2	-8.36	586.72
																													1045	7.6	635.36	566.2	-15.2	-9.88	-3.04	2920.68	-19	-13.68	73.72	1225.88	2503.44	255.36	6.84	-13.68	18.24	9.88	9358.64	0.76	22.8
																													1046	-22.8	532	734.16	16.72	-16.72	1601.32	742.52	19	14.44	172.52	1408.28	1335.32	4851.84	-2.28	7053.56	8037.76	-20.52	5285.04	-8.36	192.28
																													1047	380	651.32	3.8	-12.92	449.16	3677.64	530.48	3.04	16.72	22.8	2048.2	19.76	-6.84	38	3078	12.92	-3.8	4167.84	-1.52	16.72
																													1048	4.56	507.68	839.8	-19	1028.28	2557.4	2051.24	57.76	725.8	-15.2	2992.88	17.48	286.52	87.4	-13.68	3744.52	15.2	8508.96	-0.76	186.96
																													1049	-18.24	1041.2	323	-19	-3.04	8067.4	1306.44	98.04	-8.36	1346.72	3611.52	1751.8	-22.8	-22.8	3.8	3325.76	118.56	-13.68	-3.8	163.4
																													1050	370.12	361.76	490.96	-9.88	-3.8	4117.68	1459.96	-13.68	3.8	1558	969.76	846.64	4526.56	-37.24	5146.72	11837.8	-3.04	7.6	10577.7	219.64
																													1051	-6.84	362.52	471.96	0	855.76	1022.96	-13.68	6.84	0.76	508.44	10853.6	1507.08	-13.68	-5.32	-15.2	4894.4	-21.28	8917.08	13.68	94.24
																													1052	34.2	730.36	1225.88	1.52	-10.64	1744.2	-13.68	66.12	2159.92	1330	4657.28	943.16	1075.4	4.56	209.76	1287.44	7.6	4627.64	-29.64	183.92
																													1053	-7.6	-17.48	687.8	5.32	4131.36	1803.48	569.24	-2.28	956.84	2029.2	2058.08	2511.04	-9.12	3.04	3040	105.64	8.36	8865.4	-28.88	2207.8
																													1054	-28.12	262.96	892.24	17.48	544.92	526.68	527.44	-17.48	801.8	907.44	5672.64	-3.8	10.64	4.56	17.48	11155.3	31.16	3629.76	9449.08	4224.84
																													1055	4.56	726.56	60.04	1577.76	0.76	3977.08	4568.36	-3.8	2023.88	43.32	3351.6	127.68	87.4	47.88	-1.52	6180.32	21.28	10.64	23.56	4889.08
																													1056	-8.36	549.48	453.72	887.68	12.92	805.6	659.68	25.08	7348.44	676.4	1022.96	452.96	-15.96	91.96	1822.48	6366.52	183.92	5.32	-14.44	3.8
																													1057	7.6	348.84	481.08	1282.12	9.12	1322.4	1336.08	242.44	105.64	1324.68	3789.36	2084.68	9.88	15.2	86.64	450.68	-15.2	8615.36	-13.68	6488.12
																													1058	19	13.68	696.16	86.64	-0.76	1744.96	7.6	343.52	19.76	1130.12	4333.52	6.84	2877.36	24.32	2.28	3577.32	3.04	-5.32	145.16	17369.8
																													1059	-14.44	43.32	452.2	403.56	-6.08	1208.4	906.68	-4.56	-43.32	316.16	2850.76	556.32	611.8	-10.64	9.12	6160.56	12.92	38.76	8.36	1402.96
																													1060	4.56	350.36	772.92	144.4	1117.96	903.64	1849.84	184.68	-2.28	51.68	1805	4416.36	3.04	100.32	-8.36	16330.9	132.24	4.56	-3.8	509.96
																													1061	5.32	410.4	494	35.72	1925.84	1513.92	716.68	14.44	33.44	101.84	1975.24	718.2	4498.44	-11.4	-19.76	25.08	-5.32	7875.12	5.32	2619.72
																													1062	0	458.28	645.24	0	2.28	1687.2	777.48	12.92	235.6	15.2	1574.72	1486.56	2.28	288.8	9.88	229.52	4225.6	0.76	-16.72	2098.36
																													1063	-2.28	446.12	813.2	-10.64	1092.12	706.04	1847.56	1722.16	-8.36	488.68	1634	1187.12	-12.92	40.28	4528.84	103.36	260.68	4867.8	23.56	256.12
																													1064	0	28.12	638.4	-11.4	15.2	825.36	-16.72	-3.8	57.76	31.92	1494.92	2703.32	-14.44	54.72	8773.44	47.88	33.44	14563.9	126.16	-19.76
																													1065	7.6	35.72	344.28	-24.32	-5.32	1580.04	5.32	6.08	570.76	21.28	3469.4	1543.56	1569.4	72.96	2099.12	13.68	3872.96	-0.76	12.92	9.12
																													1066	22.04	456	-1.52	3.04	917.32	489.44	506.16	741.76	514.52	12.16	1451.6	164.92	-25.84	10.64	0	872.48	12.16	3349.32	28.88	5.32
																													1067	10.64	690.84	-12.16	9.88	-9.88	1586.12	5.32	58.52	2519.4	0	3076.48	2032.24	1846.04	56.24	18.24	221.92	44.84	2.28	1.52	10.64
																													1068	-6.08	-4.56	335.92	6.84	2505.72	2398.56	1004.72	19.76	1108.08	-28.88	-15.2	1364.96	99.56	109.44	28.88	3344	3.8	12084.8	44.84	-25.08
																													1069	-15.96	707.56	626.24	18.24	11.4	1022.96	2583.24	65.36	183.92	-22.04	16.72	19	0.76	12.92	-7.6	2745.12	66.88	129.2	-9.12	27.36
																													1070	0	851.96	787.36	13.68	-28.12	2118.12	918.08	25.84	424.08	-6.08	405.84	-2.28	-17.48	244.72	2963.24	5150.52	63.08	5826.92	14.44	-12.16
																													1071	-44.08	155.04	433.96	-11.4	-9.88	782.8	516.04	-19.76	2362.84	215.08	848.16	-1.52	-9.88	0	2390.96	-5.32	-3.8	97.28	-1.52	25.08
																													1072	-2.28	1250.96	570.76	-1.52	-19	34.2	-25.08	25.08	1.52	-20.52	4087.28	104.88	-1.52	35.72	12309.7	503.12	176.32	5.32	172.52	18.24
																													1073	0.76	15.2	136.8	12.92	870.2	488.68	122.36	369.36	-4.56	120.84	950.76	-7.6	-9.12	1453.88	12020.2	83.6	12.16	123.88	4.56	-15.96
																													1074	-12.92	-28.12	562.4	-14.44	21.28	3273.32	484.12	13.68	12.16	12.92	1726.72	1634.76	-15.96	5646.8	110.2	63.08	25.08	8096.28	102.6	-21.28
																													1075	-17.48	584.44	383.8	-31.92	0.76	486.4	8.36	30.4	-28.88	291.84	2601.48	1022.2	3777.2	8483.88	6.84	83.6	7.6	6165.88	-9.12	-6.84
																													1076	-18.24	-3.8	532.76	-7.6	91.2	1116.44	2296.72	-41.04	53.2	4.56	51.68	157.32	-2.28	6374.88	-28.88	-40.28	4669.44	7307.4	25.08	123.12
																													1077	-1.52	1365.72	532	20.52	14.44	1451.6	2448.72	291.84	1062.48	13.68	355.68	6.84	-21.28	7267.88	-35.72	11.4	335.16	5696.96	47.88	-19.76
																													1078	-11.4	8.36	341.24	30.4	-17.48	-26.6	690.08	-21.28	-16.72	247.76	1737.36	-5.32	-4.56	3979.36	639.16	11.4	176.32	10645.3	22.04	94.24
																													1079	15.96	33.44	470.44	-22.8	533.52	152	2395.52	36.48	24.32	12.16	108.68	1309.48	1985.12	4032.56	1805	1523.04	25.08	11085.4	-28.88	64.6
																													1080	-6.08	418	328.32	11.4	25.84	-6.84	871.72	44.08	29.64	44.84	15.96	-18.24	9.88	1754.08	11706.3	1892.4	13387.4	2472.28	4.56	240.92
																													1081	-6.84	-6.84	871.72	26.6	-2.28	0.76	1089.84	28.88	2348.4	-3.8	3526.4	-23.56	3.8	1805	5345.84	2482.16	85.12	-12.16	-28.12	63.08
																													1082	-6.84	50.92	560.12	2.28	956.84	0.76	-9.12	30.4	948.48	57	3822.04	34.2	54.72	8753.68	2842.4	11562.6	189.24	8.36	35.72	142.88
																													1083	6.08	-10.64	598.12	613.32	14.44	41.04	6.08	272.84	1342.92	7.6	902.12	4878.44	2.28	9412.6	-2.28	2903.2	486.4	-3.8	-3.04	129.96
																													1084	25.08	288.04	556.32	1065.52	-20.52	9.12	1912.92	129.96	4.56	79.8	3508.16	3430.64	1769.28	12.16	12.16	66.12	64.6	3393.4	-8.36	438.52
																													1085	-11.4	546.44	-14.44	471.96	57.76	15.96	2467.72	99.56	33.44	92.72	2606.04	3.8	679.44	57.76	2748.16	130.72	-24.32	-8.36	109.44	5.32
																													1086	-6.84	6761.72	14.44	389.88	693.12	7.6	1504.8	31.92	-15.96	12.16	1136.96	979.64	-8.36	9.88	1656.8	88.92	7.6	2.28	5.32	174.04
																													1087	-20.52	611.8	408.12	555.56	11.4	-21.28	1503.28	124.64	28.12	-12.16	2310.4	949.24	-4.56	-0.76	25.08	-27.36	93.48	815.48	5.32	172.52
																													1088	-17.48	441.56	325.28	1441.72	-2.28	-1.52	1008.52	79.04	19	-4.56	2814.28	2290.64	16.72	17.48	30.4	-0.76	3.8	418.76	164.16	22.04
																													1089	16.72	319.2	471.2	1066.28	-3.8	10.64	25.84	73.72	715.16	101.08	80.56	4403.44	69.16	1208.4	-19	15.96	32.68	9.88	-15.2	48.64
																													1090	12.16	551	991.8	1577.76	566.96	37.24	0.76	82.84	3847.88	66.88	-2.28	2132.56	-12.92	682.48	31.16	50.92	-9.88	31.92	-35.72	67.64
																													1091	11.4	609.52	680.2	-9.88	24.32	15.2	-6.84	272.84	6.08	-28.88	-25.84	25.84	15.2	-12.16	3930.72	6339.16	9.88	14.44	3274.84	11.4
																													1092	-25.08	1399.16	666.52	531.24	1305.68	60.8	668.8	19.76	21.28	152.76	-22.04	4722.64	11.4	4.56	9880.76	92.72	2.28	-13.68	101.84	-9.12
																													1093	1.52	202.92	396.72	8342.52	-5.32	0.76	-3.04	-25.08	13.68	153.52	5386.12	5920.4	17.48	2.28	1105.8	788.88	19	-17.48	260.68	31.16
																													1094	6.08	497.04	513.76	823.84	-3.8	10.64	650.56	82.08	17.48	116.28	-7.6	1647.68	5.32	-12.16	-12.92	595.84	-133.76	3.04	2515.6	34.2
																													1095	-3.04	1228.92	503.88	737.96	-6.84	-5.32	-3.8	47.88	3448.12	9.88	1495.68	24025.9	-15.96	25.08	20.52	151.24	-11.4	1576.24	6153.72	-37.24
																													1096	5.32	46.36	893.76	1877.2	2.28	-7.6	1307.96	679.44	927.96	536.56	2438.84	-22.8	15.96	2.28	972.8	3858.52	921.88	151.24	8876.04	15194.7
																													1097	12.16	-3.8	-3.8	17.48	-3.04	32.68	1275.28	10129.3	1124.8	394.44	697.68	32093.3	3.04	224.2	3556.04	4108.56	354.92	5717.48	6703.96	3572.76
																													1098	3.04	740.24	769.88	414.96	529.72	196.08	656.64	866.4	3156.28	13.68	1982.84	-4.56	46.36	428.64	29.64	6058.72	15.2	8284.76	7442.68	4896.68
																													1099	-6.08	873.24	3.04	0	3501.32	-25.08	2485.2	2469.24	-12.16	215.84	-14.44	-14.44	2631.88	-4.56	-6.84	42.56	8.36	11835.5	6533.72	2978.44
																													1100	7.6	916.56	-12.16	-3.04	1472.12	33.44	14.44	961.4	19	561.64	-26.6	22.8	158.84	1.52	14.44	4229.4	-5.32	13288.6	3819	13755.2
																													1101	-3.8	5.32	443.84	16.72	-12.92	-4.56	9006	7446.48	1852.12	-31.16	253.08	5109.48	22.04	-24.32	-9.88	774.44	-2.28	-10.64	1851.36	14203.6
																													1102	-19.76	786.6	13.68	-6.84	6245.68	1.52	1532.16	1298.08	121.6	-25.08	4323.64	623.96	4295.52	-19	25.84	8.36	356.44	272.08	3619.12	5130.76
																													1103	6.84	-4.56	642.96	3.8	-19.76	67.64	1874.16	896.04	1365.72	57	-5.32	15.2	12.92	-2.28	3.8	-29.64	74.48	2.28	2291.4	9731.04
																													1104	2.28	2.28	498.56	9.12	1640.08	12.92	2481.4	400.52	1032.84	60.8	-30.4	20.52	6.08	10.64	-12.16	453.72	25.08	-7.6	1334.56	1421.2
																													1105	18.24	480.32	927.2	3.04	50.16	33.44	-12.16	7043.68	1027.52	55.48	-4.56	-3.04	3.04	6.84	-3.8	1252.48	513	5562.44	-10.64	19311.6
																													1106	14.44	711.36	-22.04	10.64	6.84	-14.44	2.28	10.64	1453.12	91.2	-0.76	5.32	0.76	-10.64	-25.84	8500.6	63.84	4170.12	7513.36	7486.76
																													1107	-3.8	-28.12	12.92	-5.32	24.32	22.8	-27.36	14.44	1219.8	189.24	7.6	1958.52	17.48	-2.28	-5.32	6520.04	191.52	-4.56	-2.28	5938.64
																													1108	-5.32	0	43.32	8.36	0	-9.88	1408.28	-13.68	1352.04	58.52	2212.36	2187.28	-8.36	-13.68	22.8	60.8	220.4	6805.8	-3.04	9080.48
																													1109	-5.32	17.48	15.96	20.52	16.72	135.28	-22.8	2.28	2135.6	103.36	-17.48	-3.8	152.76	-26.6	25.84	7641.04	311.6	9.88	-22.04	8949.76
																													1110	7.6	300.96	1.52	-29.64	13.68	38	1773.84	-8.36	2808.2	1155.2	1146.08	34.96	0	199.12	-3.04	26349.2	847.4	28.12	6.84	71509.2
																													1111	3.04	-17.48	-6.84	6.08	941.64	519.08	844.36	-6.08	1412.84	6.84	-8.36	11.4	2.28	9.88	-0.76	31055.1	149.72	12.92	8.36	8771.16
																													1112	-6.08	385.32	15.96	23.56	-11.4	19	1390.8	28.12	5.32	67.64	85.12	-1.52	-0.76	12.92	-7.6	10038.8	202.16	1204.6	-4.56	10873.3
																													1113	-0.76	674.12	-15.2	-19.76	592.8	-3.04	1105.04	22.8	8.36	622.44	64.6	31.16	-31.92	8.36	153.52	2254.16	282.72	231.04	148.96	5881.64
																													1114	-6.84	-15.2	-44.84	-4.56	-6.84	68.4	1471.36	1084.52	1015.36	49.4	1970.68	33.44	7.6	-6.84	-26.6	11001	105.64	-28.88	15.96	2696.48
																													1115	-15.2	66.12	-41.04	2.28	8.36	59.28	3972.52	343.52	1811.08	32.68	826.12	-60.8	26.6	-4.56	-21.28	4132.88	11.4	171	6208.44	12105.3
																													1116	25.84	18.24	-25.08	-6.08	5.32	-28.88	441.56	278.92	4.56	-21.28	-1.52	8.36	6.84	6.84	143.64	8579.64	-19.76	-10.64	-28.12	10654.4
																													1117	6.84	-10.64	970.52	10.64	12.16	88.16	-3.8	10909.8	1089.84	-21.28	11487.4	3.8	17.48	630.04	-18.24	9611.72	-55.48	24.32	-11.4	16768.6
																													1118	6.84	-3.04	341.24	-7.6	-19.76	3.04	6956.28	1667.44	-0.76	38	1580.8	-3.8	24.32	79.04	1154.44	3099.28	13.68	-2.28	5.32	6431.12
																													1119	19	8.36	178.6	54.72	-9.12	44.84	704.52	1271.48	25.08	47.12	2156.88	3288.52	-6.08	0.76	1415.12	5481.88	-19.76	44.08	0.76	3322.72
																													1120	-15.96	-18.24	210.52	27.36	-22.04	18.24	620.92	953.04	574.56	319.2	-4.56	760.76	449.16	8.36	3193.52	8901.12	-19.76	15.2	2663.8	813.2
																													1121	-8.36	2.28	85.12	-9.88	78.28	212.04	3466.36	9006.76	2596.92	151.24	85.88	2846.96	-27.36	-9.88	2110.52	4061.44	-0.76	-12.92	-9.12	11248
																													1122	-12.16	-5.32	357.2	0	661.96	531.24	3421.52	2948.04	1757.12	366.32	14.44	4674	-2.28	6.84	-2.28	13482.4	-9.12	7.6	11.4	4948.36
																													1123	-18.24	0	1452.36	-2.28	-18.24	106.4	-10.64	3660.16	906.68	342.76	-13.68	2690.4	1.52	-19	49.4	5974.36	-1.52	-7.6	4034.84	9341.92
																													1124	0.76	12.92	896.04	-12.16	19.76	45.6	-6.84	3450.4	577.6	306.28	1207.64	9227.16	-17.48	7409.24	-9.12	4925.56	14.44	-4.56	2150.8	8661.72
																													1125	7.6	14.44	-6.84	14.44	1297.32	6.84	943.16	3464.08	2406.16	290.32	24.32	5623.24	1.52	-39.52	11.4	13764.4	16.72	14.44	16.72	10472.8
																													1126	-12.16	9.88	788.88	-9.12	1516.96	226.48	10.64	882.36	5214.36	-32.68	8008.88	878.56	26.6	32.68	-5.32	36225.4	104.88	41.04	11086.1	6906.12
																													1127	-6.08	16.72	-8.36	1168.88	-6.84	-20.52	-9.12	2665.32	-0.76	278.92	225.72	2922.96	19.76	9968.92	-5.32	15592.9	697.68	65.36	-5.32	21347.6
																													1128	-22.04	-20.52	379.24	404.32	554.04	-13.68	801.8	2239.72	9.88	155.04	25.84	4323.64	-15.2	25.08	152.76	7615.2	2473.8	36.48	-0.76	10905.2
																													1129	-22.8	-3.8	272.84	-6.84	1058.68	22.04	467.4	3800.76	737.96	-15.2	-14.44	2003.36	298.68	11.4	2571.84	14978.1	7782.4	69.92	-16.72	14589.7
																													1130	-6.08	15.2	221.92	-6.84	132.24	-4.56	-1.52	848.92	9.88	-15.2	-15.96	5791.96	422.56	-1.52	1.52	92.72	26473.1	12.92	3.04	24307.1
																													1131	1.52	-15.96	394.44	204.44	933.28	278.92	2128.76	2866.72	12.16	79.04	9.88	2808.2	93.48	325.28	50.16	9.88	23800.9	117.04	-2.28	3060.52
																													1132	3.04	-14.44	380.76	-3.04	924.16	1124.8	709.84	1737.36	19	1785.24	10.64	3379.72	57.76	-15.2	25.84	518.32	1497.96	1044.24	-2.28	15750.2
																													1133	-9.12	3.04	564.68	38	-1.52	339.72	585.2	1453.12	1679.6	1865.8	1113.4	4952.92	276.64	185.44	12.16	7484.48	345.04	16.72	19	11219.1
																													1134	-3.8	1.52	571.52	429.4	6.84	-7.6	-27.36	4943.04	0	-5.32	557.08	309.32	156.56	22.04	1.52	9691.52	352.64	-50.92	6.08	16188.8
																													1135	4.56	326.04	513	9.88	6.08	-15.2	1365.72	1279.84	4288.68	-0.76	-1.52	927.2	10.64	21.28	1.52	9211.96	8382.04	9.88	26.6	6224.4
																													1136	0	367.08	319.96	31.92	-24.32	-12.16	-3.8	3021	11577.8	-5.32	2430.48	563.16	6540.56	-5.32	981.92	3813.68	8045.36	15.96	-2.28	1803.48
																													1137	-13.68	396.72	560.88	264.48	-15.2	-5.32	0.76	643.72	4837.4	-4.56	1146.08	3269.52	-10.64	-6.08	8375.2	4730.24	3363	1492.64	770.64	5779.8
																													1138	-9.12	222.68	603.44	566.96	-19	550.24	-9.88	1887.84	-11.4	4.56	-6.08	2032.24	1349.76	13.68	13386.6	4981.8	13894.3	-2.28	-8.36	7237.48
																													1139	-28.12	976.6	266	50.92	4.56	3.04	83.6	3035.44	-8.36	14.44	279.68	9.12	838.28	31.16	24854.3	3.04	5691.64	260.68	197.6	11262.4
																													1140	3.8	-2.28	722	53.2	-6.08	12.92	344.28	1805	7.6	24.32	97.28	2664.56	1220.56	-2.28	4974.96	24554.1	31436.6	1592.96	0	15206.1
																													1141	19.76	-2.28	399	6.84	-6.84	63.84	-2.28	5833.76	-6.84	31.92	2360.56	6635.56	13692.2	19	15680.3	24.32	16998.2	475	1133.16	2492.8
																													1142	6.84	12.92	1428.04	299.44	125.4	1070.84	-9.12	6860.52	1642.36	38.76	1165.08	2283.8	1202.32	-21.28	5596.64	334.4	16843.9	40.28	-23.56	11485.1
																													1143	4.56	-1.52	362.52	8.36	-25.84	12.16	68.4	1687.2	1909.12	-9.12	3.8	1010.8	6630.24	13.68	2660.76	9170.92	3758.2	848.16	-9.88	25571
																													1144	9.88	244.72	467.4	1.52	-21.28	11.4	53.2	1096.68	8014.96	-6.08	9.12	9.88	7223.04	28.88	-13.68	5981.96	21389.4	2329.4	-20.52	6664.44
																													1145	-10.64	-1.52	623.96	-8.36	1180.28	15.96	22.04	4484	4582.8	43.32	2652.4	1906.84	1345.2	-8.36	1748	6197.8	3711.08	11253.3	63.84	13113.8
																													1146	-3.8	-6.08	894.52	-23.56	-6.08	21.28	19.76	6312.56	27.36	395.96	-1.52	2034.52	4924.8	82.08	-9.88	3702.72	3556.8	51.68	-19.76	9042.48
																													1147	-7.6	-8.36	470.44	-1.52	-6.84	-9.12	12.16	1140	15.2	672.6	69.16	1107.32	6039.72	-8.36	-10.64	2358.28	4044.72	28.88	471.2	32654.9
																													1148	-0.76	209.76	478.04	23.56	-5.32	2.28	-14.44	1339.12	92.72	76.76	12.92	82.84	6776.92	-9.88	2433.52	2130.28	5390.68	4738.6	-22.8	6461.52
																													1149	1.52	962.92	204.44	342.76	-8.36	106.4	0.76	2206.28	-16.72	297.16	4390.52	4168.6	192.28	2824.92	-11.4	2238.2	3984.68	1954.72	-2.28	3956.56
																													1150	-6.84	377.72	205.2	187.72	127.68	-8.36	326.8	2612.88	190.76	452.2	10.64	3079.52	-20.52	-3.04	15.2	9182.32	15225.1	44.08	-11.4	16802.1
																													1151	4.56	1051.84	526.68	69.16	6.08	1.52	408.12	1559.52	1771.56	4259.8	41.8	-6.84	-8.36	-9.12	1234.24	8507.44	20593.7	21.28	6.08	4421.68
																													1152	-6.08	437	811.68	344.28	25.84	-18.24	180.88	8869.96	537.32	2940.44	-3.04	19	15.2	76.76	11615.1	5300.24	5984.24	31.92	-0.76	14972
																													1153	19	782.8	202.16	13.68	6.08	0.76	6.08	3252.04	37.24	1390.8	-20.52	358.72	21.28	-13.68	32.68	-11.4	10688.6	-21.28	16.72	3502.84
																													1154	22.8	300.96	95.76	-6.08	-20.52	2.28	12.92	190.76	1171.16	582.16	-7.6	761.52	0	9.12	-3.04	5725.08	29423.4	354.16	39.52	7891.84
																													1155	-14.44	731.12	1260.84	-5.32	21.28	-26.6	414.96	3159.32	34.2	5165.72	3271.8	-38	-0.76	3688.28	88.92	-13.68	6807.32	-13.68	17.48	4112.36
																													1156	-7.6	574.56	620.92	3.8	11.4	-8.36	76.76	4715.04	2029.2	4728.72	2846.96	2029.2	22.04	1135.44	194.56	1843	20665.9	3.04	-22.04	4512.12
																													1157	-3.04	443.08	110.2	-19.76	12.16	-4.56	-27.36	3375.16	3037.72	5282.76	32.68	276.64	0.76	-7.6	4162.52	271.32	6339.92	171	5.32	2323.32
																													1158	-8.36	1104.28	599.64	0	-75.24	409.64	402.8	839.04	25.08	15296.5	1319.36	22.04	-20.52	17.48	1883.28	6947.92	7060.4	-17.48	3.04	6993.52
																													1159	-2.28	557.08	86.64	10.64	295.64	-28.12	2323.32	2297.48	-16.72	5142.16	1488.08	50.92	12.92	0.76	5126.2	3939.84	17004.2	95	76	8989.28
																													1160	15.2	724.28	78.28	-23.56	-0.76	12.16	3159.32	6629.48	1611.2	12280.8	72.2	455.24	20.52	19	275.12	16829.4	10236.4	2593.12	3.8	23382.9
																													1161	-2.28	540.36	373.92	5.32	-44.08	4.56	1000.16	2478.36	575.32	2886.48	-12.16	3967.2	20.52	4.56	1998.8	6506.36	13213.4	38.76	9.88	3078.76
																													1162	-9.12	527.44	595.08	19.76	-24.32	-15.2	864.88	1022.96	10.64	2907	483.36	492.48	1.52	-28.12	4697.56	7530.08	8652.6	15.96	48.64	199.12
																													1163	11.4	646.76	897.56	22.04	852.72	-3.8	4235.48	631.56	-31.16	5256.16	1036.64	-24.32	-3.8	-27.36	4461.96	12472.4	11469.2	451.44	4.56	6039.72
																													1164	-25.08	243.2	902.88	-6.84	602.68	-14.44	759.24	1953.2	1524.56	1998.04	7.6	-3.8	-3.8	21.28	-8.36	2650.88	17546.9	24.32	352.64	11832.4
																													1165	-19	706.8	279.68	6.84	18.24	4.56	844.36	714.4	28.12	1668.96	2198.68	-7.6	2866.72	0	4322.88	17485.3	3178.32	247.76	222.68	2276.2
																													1166	-14.44	734.92	813.2	-12.92	90.44	22.04	3251.28	1473.64	3.8	2421.36	5751.68	-13.68	2.28	-19.76	3154.76	30774.7	22524.9	-7.6	86.64	10504
																													1167	-13.68	680.2	668.04	-3.04	404.32	-0.76	1380.16	2372.72	-12.92	4600.28	2486.72	27.36	1489.6	3.04	1735.84	1438.68	10163.5	513	44.84	1905.32
																													1168	0.76	396.72	316.92	-6.08	178.6	119.32	1991.96	3109.92	2433.52	1625.64	75.24	-6.84	122.36	1855.16	11507.9	5554.08	3749.84	104.88	-15.96	8686.04
																													1169	62.32	443.84	546.44	2.28	30.4	-30.4	1300.36	708.32	9.12	622.44	-9.88	3.04	-16.72	-10.64	3.8	7889.56	2533.84	-26.6	101.08	15147.6
																													1170	251.56	448.4	34.96	10.64	487.16	-6.84	1768.52	3413.92	547.2	3147.92	576.84	4.56	518.32	3.8	8.36	15.96	15581.5	-38	4.56	11989.8
																													1171	35.72	779.76	389.12	-4.56	9.12	2814.28	1613.48	1523.04	1722.92	713.64	4055.36	-20.52	126.92	11.4	2.28	6611.24	5666.56	59.28	85.12	5548
																													1172	20.52	316.92	307.8	8.36	28.88	18.24	1510.12	7893.36	903.64	7354.52	14.44	22.8	34.96	2509.52	2358.28	16517.1	19264.5	8849.44	-145.16	102.6
																													1173	584.44	225.72	639.92	6.08	228.76	5.32	484.12	1399.16	2055.04	8884.4	-9.88	-23.56	-15.96	2071.76	1778.4	12.92	24615.6	-25.84	4.56	21766.4
																													1174	28.12	338.96	459.04	-7.6	-4.56	3.04	1116.44	2324.08	669.56	5706.84	-19	-23.56	20.52	0	4766.72	-3.04	5603.48	5627.8	-345.8	14690
																													1175	-6.08	69.16	390.64	-9.12	82.84	-29.64	16.72	1439.44	66.88	678.68	14.44	7.6	14.44	-11.4	4164.04	-13.68	19768.4	136.04	-174.04	6314.84
																													1176	-10.64	-37.24	91.2	15.2	432.44	-12.16	1285.16	1627.16	0.76	4486.28	57	-3.8	-14.44	21.28	8010.4	162.64	6515.48	-13.68	-6.84	4982.56
																													1177	-4.56	1318.6	15.96	-21.28	28.12	512.24	653.6	4456.64	1463	7315.76	815.48	-15.96	16.72	902.88	-10.64	4086.52	6700.16	2.28	-25.84	9952.96
																													1178	11.4	563.16	317.68	-15.96	1019.92	-7.6	737.96	5603.48	2172.08	810.16	-7.6	56.24	-1.52	12182	5279.72	1827.04	16327.1	326.04	59.28	13130.5
																													1179	-19	433.96	457.52	-9.12	1237.28	-4.56	1570.16	569.24	1263.12	1794.36	22.04	12.16	13.68	9.12	28.12	39.52	7778.6	234.08	205.2	6301.16
																													1180	7.6	4.56	1003.2	19	1846.8	-1.52	980.4	935.56	9.12	4395.08	16.72	-23.56	-23.56	3287.76	12.16	85.12	5105.68	28.12	6.08	5745.6
																													1181	-6.08	-0.76	-25.84	30.4	2082.4	152	756.96	4929.36	-31.16	14474.2	4.56	23.56	3.04	-7.6	-39.52	31.92	58792.1	9.88	264.48	4659.56
																													1182	11.4	-6.84	310.84	-4.56	1007.76	21.28	627.76	5377	520.6	2245.04	47.12	36.48	1605.12	1139.24	291.08	1568.64	2914.6	10.64	970.52	7130.32
																													1183	141.36	519.08	670.32	-1.52	1002.44	13.68	1043.48	1879.48	2131.8	17183.6	10.64	451.44	4920.24	29.64	6144.6	140.6	17261.9	6.84	-7.6	17119.8
																													1184	1372.56	20.52	730.36	-16.72	951.52	-11.4	832.2	1054.12	1106.56	17085.6	-32.68	41.04	-19	3.8	3.04	3703.48	9800.2	-3.04	142.12	19313.9
																													1185	4.56	15.2	392.92	618.64	777.48	3.04	1572.44	746.32	323.76	12121.2	-22.8	323	14.44	-12.16	2917.64	9361.68	3640.4	25.08	533.52	9287.96
																													1186	108.68	125.4	967.48	462.84	2581.72	20.52	521.36	2870.52	5.32	8166.96	50.16	75.24	3771.88	-9.88	2702.56	16886.4	1472.12	-2.28	16677.4	6150.68
																													1187	108.68	-6.08	622.44	31.16	1026.76	-1.52	1857.44	9278.08	-0.76	20124.8	-1.52	122.36	8.36	16.72	989.52	105.64	9692.28	6.08	3289.28	134.52
																													1188	810.16	551	734.16	1057.16	514.52	-24.32	1432.6	6287.48	934.8	1409.04	-6.84	262.96	-22.8	-12.16	8525.68	1977.52	3939.08	-5.32	5212.08	1859.72
																													1189	462.08	568.48	1712.28	9.88	1559.52	-8.36	242.44	1050.32	1406	1393.84	16.72	139.84	88.16	3168.44	709.84	46.36	758.48	231.8	11864.4	2794.52
																													1190	582.16	-28.88	543.4	9.88	878.56	12.92	2471.52	-8.36	1401.44	12648.7	9.12	82.84	13.68	187.72	4876.92	19.76	4618.52	38.76	4799.4	7413.8
																													1191	987.24	-0.76	589	28.88	1399.16	23.56	721.24	0.76	2736.76	2707.12	-10.64	87.4	-10.64	3036.2	5006.88	1251.72	13479.4	13.68	8523.4	5585.24
																													1192	620.16	-8.36	693.88	42.56	1599.8	-12.92	2326.36	6586.92	1569.4	2872.04	28.12	1760.92	10.64	-9.88	10.64	-0.76	6172.72	7.6	5649.84	5701.52
																													1193	1507.08	961.4	363.28	3.8	457.52	2.28	858.04	1423.48	-9.12	5983.48	-7.6	1408.28	9.88	3491.44	0	7825.72	6218.32	8146.44	5586.76	49273.8
																													1194	1596.76	551.76	1098.2	33.44	1055.64	-7.6	1206.88	1663.64	1410.56	9351.8	4.56	1759.4	-2.28	-9.88	-7.6	41.04	16242	5836.04	6073.92	10423.4
																													1195	480.32	-13.68	1296.56	9.12	437.76	12.92	788.12	6134.72	13.68	2790.72	19.76	874	-5.32	3.04	2924.48	161.88	1847.56	14674.8	7308.16	995.6
																													1196	471.2	15.2	468.16	9.12	1725.96	-0.76	155.04	1686.44	2.28	13104.7	-6.84	7.6	0.76	98.8	-16.72	2553.6	11763.3	5381.56	10376.3	17166.1
																													1197	834.48	33.44	715.16	228.76	3490.68	6.84	1770.04	2010.2	3.8	5444.64	-7.6	49.4	11.4	258.4	1481.24	12983.8	456	120.08	4982.56	4411.8
																													1198	1647.68	-19	14784.3	14.44	984.96	883.12	515.28	1168.12	1832.36	2777.04	56.24	1909.88	57.76	-3.04	-26.6	305.52	14348	242.44	5506.96	18719.6
																													1199	839.8	87.4	299.44	38	1263.12	760.76	733.4	3287	240.16	4461.96	23.56	278.16	356.44	24.32	-20.52	5.32	6984.4	-44.08	1762.44	1843
																													1200	-1.52	59.28	380	39.52	695.4	-6.08	556.32	747.84	3.8	9797.16	-8.36	57.76	38	22.8	6.08	-9.12	360.24	9109.36	117.04	9715.84
																													1201	326.8	-9.12	374.68	19	1010.04	483.36	871.72	5707.6	741	23814.6	-50.92	298.68	6.08	31.92	-2.28	-16.72	3679.16	15.2	9690.76	20732.8
																													1202	449.16	35.72	522.12	3.8	3252.04	1740.4	500.84	832.96	582.16	8514.28	-28.12	259.16	-1.52	-28.12	14.44	-5.32	4537.2	-12.92	5449.96	13063.6
																													1203	550.24	196.08	639.92	14.44	1021.44	1155.96	1429.56	599.64	510.72	2227.56	212.04	11.4	9.12	15.2	5.32	3.04	29035	21.28	3059	2550.56
																													1204	1215.24	379.24	506.16	11.4	2992.12	715.92	1853.64	1433.36	696.92	13572.8	2520.92	249.28	-22.8	-13.68	-10.64	-5.32	3843.32	-26.6	9780.44	2690.4
																													1205	649.04	895.28	537.32	19.76	27.36	671.08	90.44	319.2	665	17780.2	212.8	2003.36	8.36	4870.08	209	95	1415.88	6.84	11286	3435.2
																													1206	1305.68	3046.08	790.4	6.84	4.56	950	123.88	653.6	-6.84	2162.2	4933.92	104.12	86.64	-26.6	9.12	215.84	23980.3	-0.76	901.36	35900.1
																													1207	862.6	566.96	899.84	10.64	688.56	2307.36	31.16	1722.16	1469.84	4194.44	762.28	2472.28	7.6	12.16	32.68	183.16	1773.08	24.32	2234.4	-46.36
																													1208	790.4	718.96	534.28	22.04	7.6	4.56	751.64	1214.48	2058.84	3723.24	15.96	1612.72	-8.36	-15.2	-22.04	62.32	8597.12	113.24	5292.64	6292.8
																													1209	729.6	671.84	692.36	31.16	-6.08	9.12	12.92	4708.2	1308.72	1472.88	-15.96	140.6	10.64	3983.92	58.52	78.28	13291.6	-22.04	6579.32	3223.92
																													1210	602.68	1.52	495.52	37.24	456.76	1301.88	743.28	8060.56	1084.52	8529.48	-25.08	6154.48	22.8	31.92	9.88	41.04	6264.68	579.12	22468.6	19191.5
																													1211	546.44	8.36	665	32.68	1064	1144.56	1102	1390.04	3638.88	1552.68	451.44	2279.24	50.16	10.64	-2.28	266	8748.36	-0.76	9136.72	2977.68
																													1212	1798.16	15.2	500.08	38	654.36	465.88	624.72	2111.28	-11.4	3714.88	-6.08	9529.64	13.68	-3.04	7.6	111.72	6976.04	-12.16	4588.12	6.84
																													1213	599.64	-11.4	499.32	44.84	30.4	1146.84	10.64	1539.76	402.8	4640.56	73.72	1441.72	-14.44	2.28	-15.96	14.44	18207.3	-3.8	13.68	14213.5
																													1214	1337.6	-37.24	439.28	10.64	45.6	366.32	2163.72	1276.04	1243.36	7097.64	61.56	1317.08	-14.44	10340.6	7.6	14.44	2916.88	-6.08	109.44	10631.6
																													1215	915.8	0	291.08	974.32	99.56	19.76	23.56	376.96	756.96	2769.44	3.8	-2.28	-39.52	5235.64	6.08	12.92	15675.8	22.8	269.04	8113.76
																													1216	256.88	341.24	601.92	-5.32	-2.28	17.48	2181.96	3341.72	-7.6	1938	41.04	3838.76	494	-30.4	3.8	7.6	17628.2	28.88	7406.96	30437.2
																													1217	539.6	6.84	362.52	31.92	2.28	-8.36	6.08	1710.76	-4.56	7141.72	19.76	2381.84	290.32	11.4	16.72	-1.52	3869.92	-19	4636	2936.64
																													1218	557.08	3.8	617.88	1083	100.32	9.12	11.4	6106.6	396.72	4579.76	115.52	1912.92	253.84	1373.32	-4.56	-22.04	8768.12	4.56	806.36	15950.9
																													1219	3302.96	0	1135.44	28.88	7.6	3.8	677.92	1124.8	10.64	704.52	193.8	1740.4	161.88	4075.88	-16.72	-1.52	20612.7	14.44	7146.28	3063.56
																													1220	521.36	255.36	725.04	1.52	25.84	22.04	-23.56	1067.04	185.44	8021.8	7.6	2369.68	-25.84	29.64	10.64	113.24	21796	-5.32	2789.96	2787.68
																													1221	412.68	462.84	535.8	26.6	2.28	1.52	466.64	1361.92	-12.92	5082.88	17.48	1404.48	84.36	22.8	6.84	39.52	12086.3	21.28	7834.08	12511.1
																													1222	706.8	690.08	1124.8	15.96	-3.04	18.24	-4.56	521.36	-18.24	10152.1	9.12	4119.96	-19.76	661.2	1.52	0.76	14570.7	11.4	5089.72	3144.12
																													1223	676.4	-25.84	506.92	0	0	-4.56	-7.6	1239.56	1078.44	1542.8	34.96	604.2	55.48	6.84	269.8	60.04	2264.8	6.08	5852.76	28664.9
																													1224	709.84	-22.8	503.12	16.72	22.8	0.76	874.76	1207.64	-1.52	2061.88	67.64	1404.48	-11.4	6703.96	-0.76	-7.6	13729.4	24.32	2985.28	6730.56
																													1225	891.48	-1.52	595.84	18.24	-18.24	-19	31.16	4337.32	1319.36	3933.76	-0.76	3746.04	597.36	-6.08	356.44	280.44	9566.12	1.52	103.36	7090.04
																													1226	712.88	-9.12	791.16	26.6	-10.64	-25.08	1614.24	2355.24	1974.48	1662.12	5.32	2964	353.4	42.56	76	-22.8	22073.4	-3.8	2457.84	11433.4
																													1227	4866.28	156.56	549.48	3.04	-4.56	-14.44	1447.04	1054.12	578.36	5529	47.88	1699.36	524.4	25.84	331.36	-5.32	4724.16	-11.4	9164.08	13021.8
																													1228	653.6	15.2	674.88	-1.52	-8.36	-7.6	-9.12	5634.64	-1.52	5642.24	99.56	4421.68	47.12	-6.84	-27.36	-6.84	8740	3.04	212.04	14843.6
																													1229	1136.96	11.4	745.56	12.92	138.32	15.96	1254.76	487.92	678.68	4446.76	170.24	0.76	391.4	-9.88	40.28	34.2	22469.4	0	7182	8856.28
																													1230	382.28	-10.64	507.68	0	-20.52	15.2	667.28	1012.32	3453.44	10718.3	-35.72	1907.6	101.08	6.08	14.44	0	8163.92	90.44	-15.2	4389
																													1231	426.36	4.56	323	11.4	25.84	25.08	912	891.48	-7.6	2975.4	-13.68	2693.44	1342.92	10.64	-1.52	-5.32	3776.44	20.52	0	686.28
																													1232	489.44	-3.8	562.4	3.04	40.28	234.08	867.92	1668.2	-15.2	13634.4	-9.88	332.88	3413.92	12.92	764.56	-19	3210.24	9.88	3798.48	15808
																													1233	383.04	22.8	735.68	35.72	-9.12	11.4	378.48	8160.88	21.28	2875.08	-15.96	46.36	408.88	-5.32	6149.92	126.92	28098.7	-26.6	13531.8	1611.96
																													1234	554.04	28.88	461.32	17.48	377.72	-3.04	527.44	6551.96	263.72	4051.56	12.16	-10.64	6308	3.04	4522.76	12.16	2916.12	23.56	5044.12	2576.4
																													1235	621.68	22.04	1168.12	9.12	4.56	25.08	-1.52	911.24	33.44	1045	3409.36	9.12	2903.96	15.96	4905.8	21.28	10430.2	7.6	4240.04	13977.2
																													1236	719.72	29.64	351.12	0.76	34.2	-1.52	2.28	-9.88	898.32	4688.44	826.88	-7.6	3537.8	41.04	9124.56	-160.36	5200.68	3.8	12309.7	14224.9
																													1237	827.64	8.36	366.32	-1.52	72.2	34.2	475	2466.2	1510.88	5517.6	3.8	7315	4607.88	22.04	5415.76	-40.28	7964.04	7.6	6945.64	2685.08
																													1238	556.32	7.6	218.88	-5.32	106.4	10.64	414.2	2040.6	43.32	5339	71.44	15.96	4878.44	6.08	2542.2	-43.32	13829.7	5.32	5011.44	6393.12
																													1239	506.92	421.04	363.28	-12.16	253.08	0	-12.16	1898.48	101.84	11432.7	839.04	94.24	1367.24	67.64	4379.12	3072.68	5770.68	-16.72	5459.08	10044.9
																													1240	704.52	519.08	613.32	-15.2	334.4	7.6	841.32	4154.92	8.36	20016.1	4681.6	373.92	13043.1	4119.2	4389	5791.96	29678	-8.36	6542.84	28800.2
																													1241	711.36	-5.32	663.48	-12.16	103.36	-4.56	2381.08	1789.04	-12.16	13528.8	3559.08	-1.52	6123.32	6955.52	4256	3936.8	8756.72	544.92	4100.96	770.64
																													1242	691.6	-18.24	754.68	15.2	172.52	13.68	1115.68	1263.88	-1.52	957.6	5488.72	85.88	4678.56	42.56	3745.28	2570.32	7337.8	6.84	4635.24	3898.8
																													1243	706.04	325.28	471.2	-6.84	763.8	9.88	671.84	2043.64	1615	8322	1670.48	-3.04	4772.04	20.52	2488.24	5328.36	6773.12	-75.24	9791.08	5807.92
																													1244	457.52	-13.68	395.96	-34.2	582.16	-2.28	447.64	1078.44	1.52	14220.4	8278.68	117.8	3897.28	-13.68	1858.2	992.56	26477.6	23.56	7926.8	2946.52
																													1245	382.28	0	2077.84	19	-57.76	7.6	-12.92	644.48	-16.72	1807.28	1390.8	1856.68	12895.7	23.56	4775.84	21350.7	4859.44	-9.88	57.76	8371.4
																													1246	322.24	-15.2	737.96	2.28	200.64	6.08	99.56	1019.16	4.56	5268.32	3753.64	18.24	7868.28	2.28	1364.2	6718.4	4746.96	-17.48	300.96	3127.4
																													1247	747.84	121.6	566.96	12.16	11.4	6.08	155.8	2924.48	2003.36	4585.84	2439.6	2596.92	6663.68	12.92	1432.6	3768.84	7433.56	-7.6	-24.32	2592.36
																													1248	1053.36	21.28	522.88	17.48	14.44	-9.12	12.16	2030.72	0.76	7615.96	7367.44	66.12	3223.16	-22.8	1792.08	1878.72	22827.4	-17.48	-24.32	5751.68
																													1249	821.56	29.64	968.24	3.8	13.68	-9.88	117.8	650.56	4.56	8921.64	7939.72	-7.6	3999.12	10.64	4784.2	-16.72	7726.16	123.12	34.2	3309.8
																													1250	7783.16	20.52	420.28	13.68	622.44	3.8	841.32	651.32	22.8	14287.2	3046.08	930.24	4100.2	-3.8	15240.3	-44.08	11010.9	44813.4	1688.72	7475.36
																													1251	900.6	0	895.28	5.32	-9.88	27.36	1055.64	2917.64	2118.12	3098.52	2088.48	1454.64	4412.56	0.76	9705.96	-19	5006.12	6501.04	3518.04	12593.2
																													1252	820.8	3.8	696.92	20.52	22.8	1.52	-9.12	1440.2	3886.64	5688.6	1483.52	142.12	5474.28	8.36	3496.76	-41.8	5002.32	3960.36	7780.12	5256.16
																													1253	10296.5	-6.84	859.56	-3.04	336.68	8.36	884.64	1433.36	307.04	4043.2	5193.84	-4.56	1399.92	-13.68	3060.52	99.56	7193.4	2338.52	2369.68	13410.2
																													1254	395.96	0	614.84	-14.44	288.04	4.56	1333.04	658.16	-12.92	5608.04	1367.24	3.8	9799.44	3.04	952.28	-9.12	31615.2	8750.64	4986.36	6449.36
																													1255	626.24	1855.92	451.44	-7.6	108.68	52.44	18916.4	2344.6	726.56	6216.04	2023.12	57.76	3578.08	8.36	199.12	7579.48	9351.04	234.08	6694.08	15080.7
																													1256	526.68	-12.92	747.08	-13.68	14.44	-0.76	-19	4163.28	-9.88	5171.8	-11.4	46.36	8074.24	3463.32	896.8	7719.32	3246.72	4471.08	2269.36	9294.04
																													1257	661.2	-12.92	416.48	-7.6	266.76	30.4	-1.52	961.4	1100.48	5028.16	44.08	-3.8	4621.56	10.64	346.56	31895.7	23192.9	3783.28	18.24	10399.8
																													1258	1661.36	4.56	330.6	9.12	267.52	12.92	1497.96	4857.16	457.52	1000.92	-9.12	66.88	2723.84	38	6015.4	2720.04	1522.28	3294.6	5719	6792.88
																													1259	935.56	9.88	779	-9.88	48.64	14.44	1712.28	635.36	2062.64	10598.2	1747.24	121.6	349.6	-10.64	-4.56	8634.36	3074.96	158.84	30022.3	28313
																													1260	1240.32	-0.76	470.44	-7.6	136.8	-6.84	1387	1352.8	1558	4987.12	5031.96	12.92	2775.52	13992.4	4784.96	8467.92	3059	-1.52	4966.6	4105.52
																													1261	879.32	-4.56	484.12	-3.8	151.24	-6.84	9.88	732.64	876.28	11539.8	70.68	30.4	5858.84	7.6	3622.16	1660.6	11260.9	-9.88	4127.56	7777.08
																													1262	-19	3730.84	737.2	-22.04	12.16	217.36	709.84	5627.8	4.56	2798.32	-21.28	1971.44	16827.2	4480.2	3472.44	9180.04	3402.52	1981.32	14432.4	7846.24
																													1263	835.24	-8.36	426.36	0	519.08	13.68	43.32	1016.12	12.16	4137.44	7.6	8.36	5978.92	7.6	1492.64	10450	1568.64	12.92	9412.6	2464.68
																													1264	4339.6	9.12	1517.72	27.36	345.04	1.52	2953.36	3531.72	-19	1855.92	3.04	29.64	1488.08	-11.4	886.16	14956	2530.8	26.6	7163	11816.5
																													1265	1058.68	-0.76	309.32	247	5.32	-34.2	835.24	1431.84	183.92	595.84	4273.48	80.56	8423.08	9.12	1013.08	7530.84	8110.72	-4.56	8859.32	4186.84
																													1266	2289.88	243.96	653.6	25.84	-19.76	6.08	8255.88	9993.24	536.56	46.36	7.6	131.48	307.8	7.6	2485.96	16600.7	9961.32	4671.72	5557.12	2021.6
																													1267	509.2	-6.08	22.8	10.64	-20.52	4.56	3055.96	1804.24	15.2	9237.04	631.56	63.08	3244.44	1971.44	8715.68	19184.7	12087	76804.1	7475.36	7245.08
																													1268	486.4	11.4	535.8	7.6	13.68	9.88	-20.52	616.36	-5.32	1587.64	-2.28	0	7914.64	23.56	12.92	3435.96	13375.2	-12.92	13208	980.4
																													1269	745.56	133.76	622.44	-9.12	521.36	-2.28	1201.56	2109.76	2501.92	5901.4	118.56	161.88	3762	35.72	-11.4	11072.4	4575.2	-13.68	3313.6	7704.88
																													1270	370.12	243.2	1278.32	-15.2	4654.24	-31.92	8788.64	3075.72	-11.4	958.36	22.8	0	11153.8	-28.88	-0.76	7274.72	5980.44	-3.04	3823.56	990.28
																													1271	655.88	703	975.84	-2.28	1875.68	-4.56	836.76	2251.12	393.68	2468.48	-25.84	997.12	3518.04	50.92	188.48	9728.76	211.28	-4.56	3624.44	8847.92
																													1272	540.36	567.72	424.08	19	398.24	20.52	3669.28	1368.76	-9.88	5582.2	0.76	53.2	12438.9	-15.2	24.32	13375.2	4492.36	-1.52	4851.84	12914.7
																													1273	947.72	12733	261.44	11.4	1773.84	-19	1105.04	1667.44	743.28	3234.56	-16.72	-0.76	1693.28	-8.36	11048.9	5926.48	8145.68	2599.96	4068.28	6475.96
																													1274	730.36	19	500.84	12.16	1406.76	-9.12	3.04	5992.6	2571.84	9145.08	17.48	1129.36	3781	-9.12	5959.92	68.4	2286.08	-11.4	6896.24	4076.64
																													1275	1675.8	313.88	648.28	4.56	2713.96	-5.32	1665.16	1416.64	20.52	5487.96	327.56	406.6	2361.32	19	12.92	23889.8	12501.2	-16.72	6669	10093.6
																													1276	858.8	9.12	355.68	6.08	959.88	3.8	644.48	1804.24	26.6	3202.64	37.24	2.28	11533	-15.96	-7.6	11150.7	6273.04	-14.44	3887.4	7581
																													1277	968.24	273.6	767.6	-3.04	1453.88	-28.12	1832.36	4410.28	24.32	10524.5	6.08	-6.84	2782.36	13.68	-6.08	13104.7	10440.1	6.84	6952.48	5416.52
																													1278	864.88	818.52	485.64	-20.52	6669	9.88	1168.88	960.64	19	5966	60.8	19	1621.08	2707.12	2.28	5462.88	11181.1	15901.5	133.76	8178.36
																													1279	488.68	1611.96	573.8	-12.92	1900.76	14.44	604.96	1065.52	692.36	2116.6	-20.52	35.72	10713	-25.84	13.68	9664.92	8236.12	-3.8	295.64	15736.6
																													1280	885.4	1298.08	798	-3.8	746.32	6.08	-1.52	7087	2345.36	19332.9	76.76	13.68	9498.48	0	351.12	5142.92	418.76	712.12	8026.36	-35.72
																													1281	716.68	2.28	508.44	27.36	3630.52	13.68	830.68	1275.28	819.28	15629.4	34.2	3103.08	4335.04	-4.56	3135.76	6090.64	4104.76	12.92	13941.4	6781.48
																													1282	440.8	612.56	1095.92	14.44	6387.04	-17.48	689.32	1589.92	1145.32	1375.6	10.64	355.68	269.8	2754.24	4971.92	4849.56	1097.44	-34.96	15.96	5211.32
																													1283	320.72	1068.56	342.76	11.4	6505.6	22.8	582.92	1380.92	2027.68	6859	23.56	134.52	8077.28	-5.32	14.44	19135.3	8037	8283.24	5886.96	6793.64
																													1284	-1.52	545.68	432.44	-12.16	2056.56	-14.44	634.6	793.44	3052.16	11274.6	28.88	1092.88	2682.04	113.24	2465.44	6161.32	12288.4	39.52	8.36	2055.04
																													1285	756.2	480.32	346.56	-19.76	1059.44	6.08	2213.12	1214.48	3467.88	5299.48	44.08	72.96	3093.96	6.08	22.8	6208.44	8497.56	10.64	-23.56	7824.96
																													1286	600.4	547.2	901.36	9.12	489.44	9.88	885.4	2131.8	1822.48	21897.1	186.96	-13.68	5398.28	-21.28	7365.16	2931.32	4799.4	5937.12	157.32	4917.96
																													1287	494	1580.8	831.44	13.68	1271.48	-9.88	1444.76	2321.8	629.28	3606.96	12.92	-19.76	8499.84	49.4	9.88	4783.44	13755.2	13.68	4522	3411.64
																													1288	607.24	475.76	641.44	2.28	4780.4	12.16	2.28	556.32	7.6	11531.5	-3.04	0	3741.48	3.8	2338.52	5402.84	5438.56	9823	5015.24	1615
																													1289	512.24	3069.64	693.12	-6.08	1083.76	-3.8	775.96	4278.8	10.64	1921.28	102.6	-1.52	1529.88	32.68	677.16	15475.1	13946.8	6.08	7055.08	5766.12
																													1290	1026.76	652.84	649.8	-7.6	1225.88	3.8	130.72	1935.72	0	11454.7	-14.44	29.64	1469.08	-5.32	383.8	8594.84	5091.24	20.52	10607.3	3675.36
																													1291	563.16	1004.72	-7.6	-8.36	322.24	34.96	1416.64	4211.16	13.68	7421.4	62.32	1871.88	1805	1544.32	6367.28	8781.8	4588.12	350.36	-4.56	27007.4
																													1292	1816.4	1133.16	445.36	-12.16	1114.92	25.84	30.4	820.04	694.64	14836	212.8	4871.6	5380.04	183.92	6.84	35253.4	2102.92	3.8	-12.92	7805.2
																													1293	538.08	651.32	373.92	-19.76	325.28	0	13.68	5535.84	680.96	668.8	34.96	65.36	1618.04	53.96	3496	18080.4	5285.8	4977.24	75.24	2770.2
																													1294	639.16	680.96	687.04	-16.72	975.84	-21.28	262.2	1339.88	27.36	661.2	-1.52	81.32	3618.36	-6.08	-11.4	6527.64	2249.6	16.72	12718.6	4169.36
																													1295	687.04	604.96	445.36	-24.32	980.4	-8.36	774.44	1865.04	-7.6	2506.48	3.8	6.84	2824.16	1434.12	12.92	3683.72	10705.4	1947.88	3246.72	9484.8
																													1296	710.6	622.44	441.56	-22.04	3099.28	2.28	33.44	198.36	-12.92	18864	53.96	91.96	131.48	-9.12	2292.16	5829.2	3659.4	18.24	8182.92	11255.6
																													1297	663.48	957.6	916.56	1.52	1903.04	16.72	1802.72	655.88	1149.88	3517.28	30.4	84.36	2216.92	18.24	25.84	27735.4	5998.68	5466.68	6634.04	2095.32
																													1298	4264.36	218.88	785.08	-19.76	1244.88	0	1097.44	1427.28	2686.6	3489.92	43.32	-4.56	3929.2	1.52	5869.48	8828.92	18467.2	-3.8	5116.32	1562.56
																													1299	916.56	893	785.84	-3.8	1530.64	549.48	12.92	1554.2	1162.8	19343.5	-9.12	3.8	1981.32	4.56	1811.08	5811.72	8515.8	6.84	10231.9	3742.24
																													1300	693.88	502.36	402.8	-27.36	927.96	25.84	1008.52	315.4	-0.76	2310.4	3.04	-9.88	11517	-26.6	6.08	238.64	5902.16	9.12	-26.6	4412.56
																													1301	632.32	783.56	461.32	2.28	948.48	8.36	1404.48	2938.92	2255.68	4500.72	-23.56	242.44	6946.4	0.76	3668.52	2628.84	6688.76	-34.96	5599.68	5627.8
																													1302	1103.52	496.28	1034.36	4.56	1377.88	23.56	965.2	862.6	1238.8	5591.32	12.92	0.76	6166.64	-1.52	296.4	937.84	391.4	25.84	2577.16	801.04
																													1303	998.64	551	527.44	1.52	5107.96	22.8	-3.8	1340.64	291.84	7588.6	60.04	18.24	16154.6	9.12	8658.68	12884.3	14984.2	5406.64	3396.44	6441
																													1304	1260.08	610.28	514.52	6.84	775.2	3.8	587.48	2231.36	1257.04	1741.92	-5.32	1458.44	1174.96	-3.8	33.44	7210.88	4712	2379.56	5369.4	5991.08
																													1305	642.96	817	519.08	19	863.36	53.96	3261.92	1400.68	12.92	9254.52	61.56	20.52	2286.84	7.6	-28.88	4893.64	3002	-13.68	3846.36	7451.8
																													1306	619.4	558.6	649.8	-6.84	898.32	25.08	373.92	751.64	509.2	45.6	35.72	11.4	5255.4	2571.84	17.48	4870.08	2443.4	-0.76	12737.6	1387
																													1307	849.68	1525.32	95.76	11.4	1799.68	12.92	1097.44	781.28	1.52	10871.8	98.04	8.36	9659.6	12.16	107.92	9656.56	8166.96	47.12	5706.08	8392.68
																													1308	495.52	835.24	642.96	-7.6	3471.68	-37.24	2890.28	663.48	87.4	6596.8	9.88	-4.56	6544.36	16.72	205.2	5177.88	4098.68	-9.12	1681.12	5568.52
																													1309	1705.44	770.64	1385.48	-34.2	2270.12	48.64	538.08	803.32	19	6649.24	53.2	-26.6	399	-12.92	4290.96	5594.36	1552.68	3857	2638.72	2115.08
																													1310	602.68	676.4	489.44	-9.88	508.44	48.64	55.48	1712.28	174.04	2143.96	-22.04	3.8	1114.16	4040.16	10.64	7387.2	3791.64	-11.4	15064.7	557.08
																													1311	712.88	741	540.36	-3.8	1416.64	31.16	-9.88	917.32	2026.92	4860.96	1.52	-6.84	2080.88	0	7326.4	6533.72	11022.3	15.2	478.8	5633.12
																													1312	521.36	563.92	483.36	-31.92	1260.08	38	-5.32	892.24	2603	9807.04	-11.4	2.28	1762.44	23.56	3740.72	4874.64	5608.04	9.12	5652.12	6795.16
																													1313	1132.4	430.92	1580.04	-14.44	1121	22.04	646.76	2211.6	-5.32	12859.2	36.48	-2.28	3693.6	-19	28.12	2148.52	3280.92	-9.88	7434.32	3899.56
																													1314	990.28	2287.6	581.4	-14.44	630.8	34.2	491.72	2279.24	1035.12	6463.04	104.88	64.6	2218.44	-29.64	2096.08	9775.88	12791.6	-6.08	8780.28	2051.24
																													1315	448.4	563.16	125.4	-2.28	1906.84	50.16	1219.04	2427.44	-6.84	4151.88	44.08	18.24	5655.16	-4.56	2209.32	10010.7	2001.84	-2.28	2602.24	5052.48
																													1316	621.68	525.16	215.08	-21.28	1330	41.8	795.72	1913.68	1046.52	4410.28	62.32	1.52	5861.88	-13.68	-12.92	7825.72	8206.48	-8.36	5215.88	4832.84
																													1317	727.32	592.8	531.24	-15.2	2481.4	156.56	661.96	1005.48	18.24	3619.88	22.04	10.64	6356.64	-21.28	20.52	83.6	10415.8	21452.5	-8.36	3948.2
																													1318	918.08	692.36	522.88	9.88	13576.6	34.2	2356.76	746.32	-2.28	7811.28	-25.08	66.12	233.32	153.52	4852.6	2798.32	16579.4	-3.04	19	2030.72
																													1319	820.04	525.92	883.88	-17.48	2528.52	25.84	2150.04	25.84	1782.96	4628.4	-9.12	0	8999.16	31.16	4457.4	1995.76	11508.7	661.96	42.56	5015.24
																													1320	579.88	513	541.12	-12.16	562.4	8.36	13.68	3142.6	8751.4	5806.4	768.36	-17.48	1537.48	22.8	1654.52	6333.08	15759.4	4339.6	30.4	3433.68
																													1321	731.88	916.56	350.36	6.08	544.16	65.36	2031.48	1767.76	7272.44	15434.1	32.68	48.64	1161.28	-0.76	1969.16	9082	3468.64	-9.88	36.48	3952.76
																													1322	529.72	541.12	203.68	7.6	1709.24	-12.16	1915.2	2105.2	65.36	15248.6	-9.12	7.6	1931.92	348.08	3223.92	5871	6017.68	-10.64	8348.6	6548.16
																													1323	592.04	399.76	423.32	23.56	3665.48	-29.64	844.36	913.52	4712	5256.16	4066	0	1582.32	245.48	12.92	6669	8931.52	0.76	1500.24	5942.44
																													1324	5241.72	872.48	351.12	-9.12	628.52	-25.84	1661.36	2323.32	1068.56	11095.2	1198.52	46.36	492.48	300.96	19	5898.36	5721.28	38	4477.16	336.68
																													1325	948.48	234.84	12.16	22.04	781.28	-33.44	1671.24	745.56	1650.72	9699.12	1253.24	-19.76	3414.68	173.28	51.68	4129.84	2132.56	-4.56	5885.44	3242.16
																													1326	1491.12	827.64	199.88	9.12	1494.92	-12.92	6.84	3049.88	0	3944.4	1890.88	60.8	2827.96	2908.52	14.44	2105.2	2857.6	3.04	9930.92	4484
																													1327	614.08	1456.16	364.8	4.56	902.88	-19.76	906.68	8.36	598.12	2280	71.44	37.24	4257.52	206.72	85.88	5670.36	7716.28	-18.24	5141.4	2309.64
																													1328	292.6	665.76	326.8	7.6	686.28	621.68	685.52	702.24	2902.44	6003.24	82.84	-9.12	3997.6	290.32	7425.96	5091.24	5081.36	10.64	1314.04	2568.8
																													1329	456	361	449.92	-15.96	1371.04	-17.48	-6.08	1087.56	10.64	1688.72	139.84	25.08	12824.2	940.88	67.64	7442.68	6532.2	9969.68	735.68	4261.32
																													1330	1106.56	460.56	332.12	6.84	1726.72	-0.76	23.56	1000.16	-3.8	4351.76	155.04	-23.56	1797.4	4075.88	14.44	4809.28	1720.64	8.36	5372.44	11146.2
																													1331	731.12	652.84	138.32	-28.12	3236.84	-7.6	92.72	529.72	13.68	11072.4	111.72	7.6	11263.2	2.28	17.48	7960.24	4693.76	3.04	5741.8	2929.8
																													1332	807.12	611.04	591.28	-30.4	706.8	2.28	566.2	1996.52	254.6	1413.6	-11.4	-18.24	11159.8	3623.68	8657.92	1897.72	6330.04	-10.64	4695.28	-47.88
																													1333	879.32	3124.36	596.6	-3.04	2296.72	-10.64	746.32	1440.2	743.28	6187.16	142.88	-5.32	1896.2	75.24	2009.44	10049.5	9016.64	2037.56	7869.04	3657.12
																													1334	877.04	-3.04	73.72	-10.64	1066.28	9.88	2012.48	83.6	2242	3804.56	351.88	52.44	1643.88	896.8	9594.24	8117.56	5282	5.32	4347.96	110.96
																													1335	876.28	529.72	48.64	-9.12	2048.96	15.2	1435.64	1715.32	818.52	7852.32	18.24	14.44	2566.52	246.24	-15.96	3430.64	3625.96	3413.92	7169.08	3690.56
																													1336	692.36	541.88	136.8	-9.88	989.52	-4.56	40872.8	168.72	852.72	2998.2	16.72	-6.08	2732.96	421.04	1678.84	4778.12	5937.12	2.28	3602.4	3964.92
																													1337	426.36	585.2	73.72	-22.8	2772.48	-3.04	2162.96	3995.32	1758.64	1524.56	-12.92	564.68	5993.36	13391.2	8179.88	157.32	5284.28	-11.4	5294.16	2087.72
																													1338	742.52	863.36	12.92	-18.24	642.2	386.08	2403.12	49.4	36.48	3240.64	42.56	381.52	6150.68	1675.8	361.76	2488.24	5151.28	-7.6	5114.04	2525.48
																													1339	1256.28	478.8	188.48	-33.44	1416.64	0.76	137.56	767.6	-21.28	1386.24	208.24	148.96	4736.32	180.88	-9.88	2726.12	4095.64	-3.8	8195.84	3473.2
																													1340	322.24	487.16	2683.56	-29.64	957.6	8.36	139.84	1548.12	-10.64	1471.36	39.52	186.96	9737.88	10307.1	-14.44	2888.76	-136.04	3253.56	3327.28	6507.12
																													1341	718.2	445.36	24.32	-14.44	645.24	11.4	603.44	2459.36	216.6	3894.24	9.88	15.96	2980.72	5302.52	19.76	4600.28	1964.6	85.12	5953.84	3133.48
																													1342	768.36	835.24	3.8	4.56	545.68	-7.6	942.4	161.12	66.88	6628.72	82.84	19.76	2872.8	16239.7	5.32	4332.76	3872.96	-3.8	53.2	3945.92
																													1343	491.72	1792.84	3.04	6.84	1894.68	-14.44	4.56	-10.64	-31.92	10163.5	58.52	221.16	5694.68	30163.6	3.8	6966.92	1998.8	6733.6	73.72	7085.48
																													1344	772.92	478.04	-7.6	642.96	1213.72	7.6	1073.88	409.64	18.24	2702.56	150.48	16.72	1175.72	3857.76	1554.2	2597.68	1440.96	10.64	3008.08	-13.68
																													1345	659.68	575.32	-14.44	598.88	721.24	-11.4	10.64	604.96	12.16	1925.84	28.12	5.32	3240.64	2409.96	48.64	2245.04	2090.76	1218.28	28.12	8048.4
																													1346	761.52	542.64	320.72	430.92	839.04	3.8	9.88	770.64	-22.04	3499.04	33.44	2567.28	427.12	2017.8	4690.72	1316.32	7991.4	2957.16	-34.96	5228.8
																													1347	1330.76	565.44	538.84	-8.36	4303.88	6.08	-12.16	552.52	4.56	961.4	39.52	6390.84	2902.44	111.72	38.76	6258.6	5222.72	30.4	99.56	1870.36
																													1348	731.12	123.88	280.44	474.24	1836.16	-12.16	1739.64	2484.44	915.04	9239.32	139.84	1066.28	2311.92	2973.12	-5.32	7520.2	3440.52	5670.36	1793.6	7973.16
																													1349	500.08	763.04	538.08	421.8	707.56	-12.16	8.36	213.56	2473.8	2031.48	15.2	3733.12	348.84	5046.4	-5.32	4499.96	464.36	15.2	-4.56	1646.92
																													1350	899.84	240.16	637.64	618.64	1235	16.72	585.2	1274.52	1425	22598.6	85.12	3024.04	5069.2	2456.32	10.64	7682.84	14743.2	15324.6	1428.04	8875.28
																													1351	978.88	320.72	6.84	394.44	2996.68	3.04	15.96	1295.8	4980.28	3068.12	66.88	1472.12	3364.52	624.72	5352.68	8090.96	11515.5	-20.52	38	1320.88
																													1352	589.76	1551.92	152	280.44	588.24	-24.32	1786	1897.72	1870.36	783.56	186.96	2795.28	201.4	242.44	1767.76	11694.1	8666.28	-14.44	-7.6	9473.4
																													1353	506.92	318.44	269.8	698.44	1390.04	5.32	-15.96	4698.32	18.24	5481.12	54.72	1191.68	31.16	11625	2.28	10629.4	4322.12	-8.36	27.36	3811.4
																													1354	215.08	509.96	225.72	369.36	1354.32	15.2	82.08	3961.12	-14.44	11208.5	41.8	2747.4	4138.96	4082.72	-5.32	2033.76	6020.72	4886.04	0.76	8531.76
																													1355	730.36	1169.64	369.36	402.8	2377.28	-4.56	-12.16	1087.56	883.12	16375	39.52	3754.4	194.56	11986.7	9.12	4413.32	15186.3	4107.04	12.16	546.44
																													1356	693.12	-3.04	9.12	624.72	1305.68	-12.16	6.08	1491.88	2064.16	7770.24	99.56	1435.64	2644.8	15118.7	21.28	17.48	3441.28	4484.76	405.84	3251.28
																													1357	461.32	532	-10.64	854.24	1443.24	-4.56	-23.56	1836.92	1371.8	11378.7	57.76	922.64	1336.08	4525.8	68.4	1824.76	1884.04	-14.44	-18.24	7229.88
																													1358	487.16	504.64	3281.68	428.64	1081.48	10.64	1867.32	1021.44	1026	13908	60.04	3578.84	2792.24	2935.88	-3.8	7587.84	1886.32	28.12	77.52	3866.12
																													1359	459.04	596.6	210.52	664.24	1304.92	-9.88	815.48	1732.04	11.4	4797.88	-79.8	1349.76	63.84	1474.4	481.84	6147.64	4290.96	9.12	-23.56	4851.08
																													1360	696.16	281.96	761.52	519.84	739.48	120.08	847.4	951.52	1739.64	416.48	222.68	1297.32	2537.64	14258.4	-16.72	-40.28	4805.48	4670.2	9.88	6944.88
																													1361	620.16	351.88	12.16	769.12	1162.04	-0.76	1171.16	1583.84	4414.08	6575.52	171	3652.56	7433.56	9096.44	-37.24	2956.4	6943.36	11335.4	35.72	6001.72
																													1362	832.96	325.28	379.24	1267.68	994.84	8.36	50.16	2188.8	-6.84	2546	121.6	1938	2007.92	19075.2	-12.16	4008.24	4993.2	1.52	9.88	-72.96
																													1363	527.44	506.16	693.12	395.96	3021.76	0.76	1076.16	149.72	-5.32	3407.08	101.08	2754.24	7739.84	14515.2	10.64	5246.28	4380.64	1548.12	-16.72	334.4
																													1364	692.36	3.04	363.28	632.32	566.96	6.08	1177.24	0	941.64	4251.44	69.92	4066	3429.88	104.12	3998.36	8678.44	776.72	20455.4	-1.52	1174.2
																													1365	810.16	1081.48	351.12	468.92	985.72	-3.8	872.48	2941.2	1235.76	5319.24	30.4	1151.4	1519.24	2598.44	-21.28	2281.52	13863.9	-11.4	77.52	-202.16
																													1366	502.36	416.48	847.4	-26.6	1122.52	-4.56	997.88	6013.88	8.36	7584.8	141.36	1374.84	7139.44	3668.52	2390.96	6119.52	12740.6	-9.88	6.84	6909.16
																													1367	607.24	1909.88	300.2	7.6	773.68	9.12	0	1304.16	1655.28	10470.5	44.84	4046.24	5613.36	50320.4	4474.88	2327.88	9317.6	5.32	34.2	7889.56
																													1368	2330.92	491.72	-15.96	19	568.48	0	1001.68	1095.16	1357.36	12957.2	-53.2	864.88	2074.8	9890.64	12.92	4767.48	6675.84	19.76	147.44	1191.68
																													1369	854.24	221.16	675.64	-5.32	4689.2	-6.08	1012.32	140.6	1293.52	4502.24	44.08	4287.16	2998.96	6177.28	4.56	7980	3352.36	-16.72	-4.56	94.24
																													1370	457.52	668.04	454.48	-3.8	584.44	71.44	243.96	1066.28	1450.84	8765.84	-82.08	1098.96	5693.92	4644.36	53.2	5763.84	5111	-0.76	30.4	1973.72
																													1371	408.12	908.96	2897.88	540.36	1279.08	-8.36	22.8	224.96	19.76	8997.64	12.16	4053.08	2373.48	5861.88	271.32	4629.92	5526.72	-16.72	129.2	5334.44
																													1372	344.28	350.36	579.88	704.52	3926.16	0	1624.12	1423.48	1101.24	2154.6	34.96	2125.72	4512.88	16299.7	-19.76	6537.52	6569.44	206.72	19	9082
																													1373	1092.12	1178	747.08	21.28	1854.4	769.88	116.28	312.36	2146.24	6352.84	54.72	2476.84	3227.72	1225.12	2141.68	7792.28	4945.32	-12.16	245.48	10226.6
																													1374	950	380.76	693.88	41.8	1529.12	1920.52	566.2	58.52	1757.12	3986.96	-24.32	296.4	360.24	7893.36	2579.44	1831.6	3786.32	-31.92	36.48	4973.44
																													1375	484.12	320.72	1426.52	-29.64	542.64	713.64	1456.16	4854.12	1934.96	12197.2	88.16	503.12	140.6	7381.12	1747.24	14868.6	8141.88	1.52	671.84	680.2
																													1376	560.88	404.32	788.12	-17.48	1615	954.56	-9.88	242.44	-12.16	6814.92	80.56	1934.96	1940.28	1735.84	2655.44	5991.84	11181.1	4875.4	60.04	3752.12
																													1377	1032.84	341.24	861.08	13.68	1691	1575.48	-4.56	1564.84	-36.48	2978.44	1309.48	4178.48	3978.6	4588.12	-18.24	3657.88	7435.84	-1.52	115.52	225.72
																													1378	352.64	910.48	690.84	362.52	731.88	1491.88	1.52	1815.64	60.04	5701.52	-84.36	1935.72	2595.4	287.28	-15.96	5309.36	2783.12	60.8	34.96	86.64
																													1379	688.56	696.16	706.8	-0.76	513.76	58.52	1151.4	5603.48	1871.88	448.4	-10.64	-6.84	2598.44	5870.24	3.04	10976.7	4623.08	12.16	5619.44	3523.36
																													1380	474.24	373.92	938.6	25.84	696.92	1957.76	1041.2	913.52	1528.36	9771.32	169.48	3387.32	2451	14029.6	-18.24	16162.2	3914.76	7093.84	1386.24	4541
																													1381	981.16	375.44	570.76	19	390.64	629.28	-3.04	1387	-6.08	10770.7	-73.72	152.76	8474.76	8578.88	3.04	4956.72	3401	9.12	0	7392.52
																													1382	764.56	516.04	1064	4.56	964.44	763.8	1225.88	2632.64	1108.08	4041.68	111.72	707.56	9645.16	12622.1	-15.96	5611.84	4948.36	10.64	0.76	6343.72
																													1383	1185.6	581.4	295.64	8.36	623.2	854.24	-15.96	3366.8	3223.16	2679.76	71.44	-23.56	392.92	6505.6	-3.8	2451	5009.92	-22.04	47.88	6489.64
																													1384	433.2	348.84	-11.4	43.32	1998.8	2862.92	979.64	1355.08	90.44	2036.8	178.6	135.28	4831.32	3716.4	7589.36	4896.68	6571.72	11743.5	288.8	11894
																													1385	658.92	478.8	712.12	7.6	2189.56	4576.72	1988.92	98.04	469.68	15943.3	30.4	-9.12	3357.68	6884.08	0.76	17418.4	6141.56	3447.36	3593.28	0
																													1386	1712.28	790.4	619.4	12.92	1025.24	448.4	1223.6	2509.52	6.84	1218.28	15.96	78.28	2299	3553	13.68	4510.6	2653.16	4348.72	405.84	37.24
																													1387	373.16	552.52	473.48	-16.72	3331.08	376.96	614.08	6865.84	544.16	8005.08	19.76	12.92	3165.4	20575.5	3549.96	6372.6	11102.1	-14.44	499.32	731.88
																													1388	417.24	2.28	650.56	13.68	1893.16	0	6644.68	1241.08	715.92	5104.16	66.88	51.68	924.92	3700.44	4479.44	12185.1	15364.9	-19	1429.56	409.64
																													1389	285.76	291.84	565.44	-5.32	1524.56	423.32	-46.36	2650.12	3689.8	743.28	57.76	4.56	1715.32	6771.6	0	9167.12	107.16	6.84	3641.92	433.96
																													1390	766.08	462.08	632.32	-20.52	643.72	683.24	-9.88	5189.28	3.8	3138.04	27.36	889.96	7068	1795.88	20.52	10539.7	10450.8	11.4	1971.44	6162.84
																													1391	1054.12	231.8	329.08	563.16	2078.6	821.56	-9.88	5493.28	-15.2	4354.8	-16.72	1235.76	961.4	4634.48	-6.08	4517.44	2843.16	156.56	3419.24	5034.24
																													1392	861.84	13.68	337.44	409.64	441.56	1446.28	8283.24	2172.08	-19.76	3012.64	2.28	1772.32	12019.4	3520.32	980.4	1945.6	1716.08	3071.16	12837.9	4620.04
																													1393	152.76	102.6	497.8	1.52	1166.6	522.88	41.04	2299.76	15.96	1949.4	29.64	1451.6	3355.4	1021.44	-8.36	4206.6	5320.76	16.72	23393.6	12177.5
																													1394	2033	518.32	685.52	39.52	646.76	2063.4	1.52	1261.6	-0.76	6629.48	31.92	836.76	2995.16	3600.88	0.76	2400.08	2276.96	11732.9	9450.6	9587.4
																													1395	400.52	-43.32	395.2	3.8	764.56	282.72	-11.4	6009.32	-22.04	4211.16	942.4	31.92	2718.52	10364.1	4537.2	5742.56	8923.92	3635.08	8899.6	8560.64
																													1396	553.28	-6.84	554.04	297.16	1872.64	1731.28	4.56	955.32	-20.52	1289.72	19.76	3.04	4286.4	7202.52	-6.08	7316.52	22799.2	953.8	24548	4370.76
																													1397	725.04	241.68	581.4	22.04	668.8	1855.92	750.88	3655.6	642.96	2920.68	-19.76	-9.12	3518.8	4195.2	15.2	10604.3	7850.8	-12.92	25438	6281.4
																													1398	507.68	522.88	336.68	-12.92	747.84	12.16	1.52	742.52	570	1776.88	2.28	60.04	2428.2	10714.5	22.8	9902.04	4167.84	6672.8	2593.12	55536.2
																													1399	700.72	187.72	565.44	-14.44	3201.88	-9.88	26.6	4287.92	11.4	3097	44.08	-8.36	3688.28	4088.8	42.56	3349.32	4788.76	-3.04	9529.64	4010.52
																													1400	386.84	-15.2	711.36	19	1217.52	602.68	1606.64	2275.44	1060.2	2648.6	9.12	567.72	2644.8	276.64	31.92	1354.32	-63.08	-22.04	6302.68	4514.4
																													1401	3226.2	-1.52	596.6	15.2	3913.24	1328.48	560.88	1967.64	1061.72	1600.56	118.56	280.44	6129.4	12189.6	10.64	454.48	6840	-12.92	4237	13730.9
																													1402	615.6	27.36	802.56	27.36	974.32	1596	196.84	261.44	-7.6	22847.1	-15.2	-6.08	121.6	13007.4	-9.12	5764.6	4128.32	1617.28	4781.92	12619.8
																													1403	722.76	1270.72	1185.6	847.4	3882.08	2971.6	725.8	925.68	929.48	5332.92	33.44	57	3536.28	4176.96	-23.56	2399.32	6719.16	4.56	9112.4	145.16
																													1404	478.04	28.88	632.32	0.76	501.6	1908.36	1.52	1475.92	4884.52	3457.24	487.92	26.6	3857.76	17575.8	-6.84	1652.24	2081.64	2435.04	4848.8	-1.52
																													1405	976.6	22.8	796.48	647.52	818.52	3.8	48.64	1677.32	-22.04	3451.92	126.92	-11.4	3048.36	17036.9	-1.52	6850.64	2981.48	6844.56	345.8	6764.76
																													1406	1013.08	-8.36	440.8	-21.28	198.36	14.44	9.12	2176.64	10767.7	1143.04	8.36	59.28	2140.92	2613.64	35.72	265.24	2067.2	14.44	6663.68	-12.92
																													1407	362.52	-0.76	503.12	-19.76	632.32	956.84	-3.04	1233.48	8.36	4010.52	18.24	342	5636.16	1087.56	-3.04	5187	3308.28	-21.28	13490.8	11.4
																													1408	766.84	-27.36	1833.12	-9.12	835.24	-2.28	1103.52	6.08	46.36	4709.72	38	75.24	2305.08	1763.96	6.84	1919	15738.8	-16.72	6510.92	126.92
																													1409	1209.92	166.44	361	25.08	1142.28	-10.64	3681.44	2991.36	1402.2	6529.92	44.08	59.28	162.64	1704.68	-15.96	267.52	5009.92	33.44	4192.16	258.4
																													1410	813.2	-19	999.4	6.08	779	-7.6	492.48	99.56	26.6	3591.76	15.2	193.8	1463.76	842.84	11.4	8960.4	6883.32	10.64	6656.08	313.12
																													1411	479.56	-41.04	820.04	-0.76	1021.44	904.4	995.6	7867.52	15.2	9558.52	7872.84	26.6	-1.52	5176.36	11.4	8765.08	3406.32	18.24	9664.16	127.68
																													1412	1320.12	-17.48	4311.48	9.12	2904.72	-4.56	627	242.44	529.72	19497.8	22.04	-6.84	2204	18677	98.8	3049.88	4998.52	1.52	6465.32	22.04
																													1413	5.32	3717.92	381.52	-18.24	677.92	1.52	722	9.88	0.76	9015.12	-22.04	60.8	107.92	13493.8	38	2238.96	12461.7	3.04	2241.24	2192.6
																													1414	808.64	540.36	699.2	1215.24	1119.48	8.36	1677.32	1137.72	-0.76	10224.3	21.28	174.04	1915.96	9513.68	42.56	158.08	6154.48	1450.08	1731.28	1.52
																													1415	582.16	646	424.84	-1.52	1029.8	9.88	1702.4	78.28	-12.16	1504.04	416.48	237.12	120.08	5529.76	44.84	8486.92	3564.4	-2.28	8121.36	3413.92
																													1416	2096.84	55.48	1221.32	13.68	940.88	369.36	2605.28	1200.04	8.36	934.04	162.64	281.2	311.6	1561.8	6.84	1407.52	5700	12027	6062.52	81.32
																													1417	480.32	29.64	1228.92	155.04	1194.72	-29.64	59.28	3037.72	14.44	5683.28	308.56	42.56	1476.68	4325.92	15.2	38082.8	2218.44	4594.2	4599.52	196.08
																													1418	959.12	370.88	1667.44	12.92	850.44	1.52	1463	933.28	9.88	2848.48	174.8	43.32	12244.4	960.64	-19.76	5643	696.16	6.08	2313.44	554.8
																													1419	1149.12	-34.2	598.88	633.08	1560.28	9.88	1063.24	1139.24	19	2740.56	133.76	83.6	580.64	737.2	-28.88	1810.32	2631.12	25.08	4360.12	-34.2
																													1420	1262.36	39.52	1871.88	6.08	528.96	34.96	23.56	2024.64	13.68	4925.56	418	33.44	22.8	5928	-28.88	92.72	2494.32	24.32	-192.28	-5.32
																													1421	777.48	223.44	1314.8	239.4	914.28	-5.32	863.36	3649.52	9.12	12909.4	106.4	97.28	-29.64	5081.36	-60.04	2810.48	20195.5	11.4	6021.48	2449.48
																													1422	525.92	1575.48	241.68	766.08	3739.96	19	-13.68	2932.08	-0.76	9790.32	41.8	28.12	68.4	5285.8	-57.76	5161.92	5063.12	-2.28	3589.48	116.28
																													1423	733.4	1793.6	768.36	6.08	462.08	-0.76	29.64	4175.44	0.76	4134.4	480.32	14.44	1527.6	9297.84	347.32	753.92	7314.24	-7.6	542.64	31.92
																													1424	395.2	465.88	376.96	555.56	807.88	2311.92	0	4499.96	0.76	14102.6	-3.8	-15.2	1259.32	2292.16	346.56	143.64	2581.72	8009.64	3880.56	-13.68
																													1425	471.2	857.28	792.68	18.24	669.56	570	1600.56	1868.84	9.12	7737.56	7.6	50.16	1749.52	176.32	28.88	2481.4	15037.4	-5.32	480.32	224.2
																													1426	475.76	784.32	674.12	29.64	2815.04	648.28	525.16	1830.08	-0.76	3841.8	65.36	-4.56	72.96	9403.48	69.16	3440.52	13083.4	14414.9	12606.1	259.16
																													1427	466.64	913.52	386.84	-0.76	1292	-12.16	997.12	1941.04	124.64	8356.96	56.24	120.84	1788.28	4069.04	-57.76	5767.64	5457.56	11168.2	1732.04	-25.08
																													1428	1041.2	750.12	614.84	4.56	1032.84	-5.32	3622.92	4215.72	134.52	1751.8	3285.48	60.8	245.48	7938.2	34.2	4426.24	5972.84	-4.56	296.4	21.28
																													1429	370.88	813.96	644.48	15.96	669.56	-6.08	708.32	5372.44	1133.92	4542.52	5523.68	-9.12	14107.1	3118.28	198.36	7923.76	11166.7	7.6	16231.3	35.72
																													1430	1237.28	709.84	445.36	0.76	844.36	-17.48	-9.88	40.28	893	7727.68	136.04	141.36	237.12	7588.6	9.12	6684.2	3217.08	4474.88	10010.7	38
																													1431	552.52	850.44	3429.12	11.4	1277.56	-2.28	-5.32	1660.6	364.04	21737.5	-24.32	9.12	3760.48	8601.68	316.92	3518.04	5200.68	8922.4	3008.84	19.76
																													1432	680.96	528.96	915.04	21.28	1247.16	-17.48	2070.24	1539.76	5479.6	3629.76	325.28	5.32	188.48	2609.08	275.88	3602.4	7999.76	-11.4	14779.7	145.16
																													1433	713.64	1086.8	608.76	8.36	1349	-3.8	2587.04	1646.16	786.6	-151.24	25.84	18.24	91.2	4772.04	33.44	2859.88	10439.4	562.4	13705.1	291.08
																													1434	493.24	305.52	291.08	9.88	1257.04	-4.56	675.64	3007.32	1396.12	3568.2	40.28	13.68	1482	11788.4	8.36	5342.8	2286.84	9102.52	2494.32	445.36
																													1435	734.16	639.92	194.56	-12.92	1833.88	3.04	191.52	3523.36	3287.76	4487.8	-13.68	150.48	1000.16	11612.8	413.44	9030.32	2986.04	177.84	6065.56	76
																													1436	422.56	580.64	522.12	-8.36	1004.72	14.44	0.76	1082.24	3349.32	6922.08	-18.24	272.08	6083.04	4702.12	974.32	5924.96	25687.2	5016.76	2593.12	3.8
																													1437	725.04	852.72	581.4	1.52	788.12	1431.84	1269.2	3020.24	905.16	1352.8	-5.32	38	1932.68	3555.28	5567.76	9306.2	16082.4	4628.4	11463.1	121.6
																													1438	611.8	819.28	412.68	-24.32	1551.16	3.04	1970.68	2085.44	80.56	2707.12	0	-5.32	9331.28	2713.2	5088.96	3316.64	4355.56	13569.8	3247.48	75.24
																													1439	708.32	759.24	726.56	-4.56	577.6	-16.72	940.12	2634.92	1226.64	3685.24	5.32	351.12	1238.8	3537.04	19830.7	3407.84	7223.04	6352.08	3831.16	22.8
																													1440	698.44	238.64	1086.8	-18.24	1303.4	-8.36	145.16	2878.12	855.76	4626.88	3423.8	17.48	8296.16	7090.8	3382	3431.4	722.76	551.76	3377.44	-13.68
																													1441	1165.84	342	340.48	8.36	614.08	-3.04	-5.32	1353.56	7914.64	2102.16	107.92	25.08	4155.68	19367.1	2156.12	5252.36	1060.2	-8.36	5301.76	-2.28
																													1442	489.44	809.4	1033.6	-36.48	1979.04	13.68	1453.12	69.92	357.96	2473.04	202.16	1.52	4477.16	7338.56	3766.56	7451.8	207.48	8.36	15765.4	28.12
																													1443	696.16	2342.32	690.08	6.84	522.88	11.4	1938	1226.64	1491.12	1209.16	53.96	2324.08	-3.8	2370.44	-8.36	7175.92	5600.44	-0.76	4126.8	99.56
																													1444	927.96	425.6	552.52	14.44	735.68	9.12	-17.48	1014.6	1059.44	430.92	127.68	25.08	2568.8	2263.28	18.24	3553.76	6495.72	5.32	5736.48	33.44
																													1445	452.2	1643.12	673.36	-17.48	330.6	-12.16	95.76	1149.88	982.68	6352.84	25.08	459.04	11730.6	4843.48	15.96	680.96	5582.96	8.36	6695.6	-3.8
																													1446	874	780.52	478.04	9.88	1833.12	244.72	-22.04	1136.96	1796.64	1627.16	149.72	36.48	5164.2	31229.9	1.52	4145.8	11097.5	1879.48	10029	-11.4
																													1447	832.2	450.68	795.72	7.6	948.48	-3.04	2061.88	975.84	760	801.8	35.72	2677.48	2495.84	12586.4	-10.64	3373.64	3147.92	-11.4	183.92	14.44
																													1448	743.28	1149.88	1194.72	15.2	1928.12	3.8	541.88	25.08	2843.92	8053.72	1552.68	-21.28	3198.84	167.96	-0.76	4522	5361.04	3065.84	3587.96	39.52
																													1449	1028.28	749.36	493.24	11.4	486.4	19	3445.84	1377.12	2563.48	2603	1171.92	5263	1177.24	2683.56	6.08	8863.88	924.16	-34.96	7449.52	9.88
																													1450	478.04	928.72	538.08	-22.8	852.72	51.68	-1.52	414.2	2327.88	3916.28	155.8	3184.4	94.24	934.8	6.08	82.08	-26.6	7362.88	8543.16	9.88
																													1451	555.56	1108.84	607.24	-0.76	104.88	0.76	2052.76	842.84	61.56	11992.8	78.28	3125.88	4784.96	6800.48	27.36	1404.48	1247.92	-22.8	1939.52	-24.32
																													1452	2145.48	412.68	354.92	-9.12	1193.2	3.8	1124.04	261.44	12.16	2620.48	-6.84	1197.76	281.2	6471.4	0.76	1.52	21012.5	-9.12	8345.56	205.96
																													1453	799.52	758.48	306.28	-14.44	522.88	2.28	1516.96	295.64	156.56	5614.88	58.52	13181.4	5459.08	6948.68	28.12	104.12	-22.04	14664.2	3408.6	-72.96
																													1454	638.4	573.04	747.08	-9.12	91.2	0.76	-5.32	636.88	-6.08	4929.36	24.32	2159.16	81.32	1892.4	26.6	126.16	12.92	-1.52	8037	-240.16
																													1455	1201.56	652.84	499.32	28.88	679.44	-24.32	6.84	1716.84	9.88	-192.28	67.64	937.84	4736.32	57	20.52	9319.88	331.36	4094.12	25368.8	-39.52
																													1456	725.8	498.56	475.76	10.64	1914.44	9.88	380	1694.8	8.36	1457.68	112.48	26291.4	13460.4	3321.2	253.08	6996.56	317.68	138.32	5806.4	220.4
																													1457	779	458.28	367.08	-5.32	593.56	-25.08	-14.44	2324.84	15.96	3015.68	64.6	608.76	3983.16	14062.3	35.72	3538.56	129.2	12.92	6908.4	-39.52
																													1458	531.24	479.56	662.72	-14.44	1159	13.68	1157.48	1454.64	503.88	1854.4	95.76	1718.36	5073	5270.6	339.72	14440.8	838.28	4.56	5209.8	302.48
																													1459	721.24	406.6	472.72	-14.44	1599.04	6.08	19.76	2284.56	1159.76	7604.56	68.4	3790.12	3431.4	9702.16	4.56	1719.12	5847.44	-21.28	8630.56	39.52
																													1460	416.48	627	605.72	-9.88	592.04	-8.36	-0.76	2718.52	166.44	3882.84	22.04	3146.4	83.6	3961.88	-15.2	3141.84	226.48	-6.08	3293.84	54.72
																													1461	482.6	1694.8	734.16	15.96	1087.56	14.44	3.8	-13.68	12.92	2777.8	107.92	820.04	-12.16	23541	-12.16	322.24	105.64	-22.04	5554.84	174.8
																													1462	768.36	782.8	741.76	-12.16	1491.88	22.8	470.44	2713.96	5.32	2508.76	41.04	4616.24	4769.76	11796.7	64.6	69.92	6320.92	12.16	3995.32	3779.48
																													1463	399.76	690.84	595.08	-22.04	886.92	12.16	-4.56	1505.56	1253.24	7108.28	143.64	6092.92	3793.16	3579.6	-28.12	7116.64	2275.44	25.08	7627.36	101.84
																													1464	715.92	525.16	741.76	15.2	351.88	178.6	1449.32	2070.24	1613.48	5054	66.88	2462.4	342	1731.28	196.84	360.24	472.72	-13.68	4533.4	46961.9
																													1465	238.64	625.48	707.56	0	1575.48	14.44	743.28	2679.76	46.36	25029.8	108.68	6103.56	4.56	17732.3	6.08	2024.64	1745.72	-38.76	-10.64	3464.08
																													1466	884.64	1112.64	736.44	547.96	603.44	14.44	-22.04	883.88	18.24	4306.92	34.96	2219.96	188.48	2926.76	-15.96	3782.52	6736.64	-25.08	2825.68	9756.88
																													1467	2229.08	516.8	427.12	13.68	779	17.48	4116.92	704.52	-9.12	2954.88	127.68	439.28	5415	2267.84	25.08	117.8	5186.24	14.44	3183.64	-17.48
																													1468	883.88	608.76	944.68	-0.76	59.28	7.6	1877.96	4727.96	13.68	2645.56	183.92	2772.48	7163.76	6084.56	82.84	9.12	3332.6	18.24	4680.08	35278.4
																													1469	289.56	525.16	415.72	-10.64	2143.96	16.72	943.92	3217.84	-6.08	6723.72	65.36	1388.52	1871.88	7603.8	11.4	2075.56	76.76	-11.4	8558.36	12395.6
																													1470	514.52	933.28	482.6	-3.8	688.56	15.96	1946.36	-3.04	15.96	-34.2	41.04	4009	1317.08	3579.6	1.52	3546.16	4154.92	12.92	519.08	16499.6
																													1471	770.64	598.12	613.32	-1.52	806.36	-17.48	880.84	1848.32	44.08	953.8	68.4	1242.6	1675.8	3288.52	60.04	285	8974.84	-17.48	6570.96	705.28
																													1472	615.6	467.4	747.08	539.6	1893.92	-18.24	2977.68	2249.6	9.12	870.2	25.08	4037.88	3166.92	4038.64	-6.84	6824.04	12990.7	1577	1368.76	35624.2
																													1473	199.12	833.72	1022.96	741.76	1211.44	-5.32	-7.6	3225.44	3.8	3506.64	94.24	2201.72	8521.88	6439.48	10.64	9067.56	86.64	6.08	14764.5	2517.12
																													1474	4100.96	1130.88	1236.52	8.36	1094.4	41.8	865.64	4211.92	1213.72	2139.4	21.28	328.32	212.8	2516.36	117.8	2774	3440.52	7.6	7641.04	19007.6
																													1475	546.44	595.84	723.52	9.12	564.68	9.88	-3.8	1563.32	-14.44	5410.44	139.08	3402.52	1241.08	6815.68	-19.76	19908.2	4374.56	-10.64	7143.24	2883.44
																													1476	760.76	1279.08	582.92	-5.32	1113.4	18.24	1363.44	4571.4	18.24	17745.2	91.96	2258.72	3521.84	2175.88	15.2	2646.32	357.96	3086.36	4208.12	236.36
																													1477	712.12	1447.04	422.56	-27.36	450.68	13.68	-12.16	1026	1196.24	4126.8	47.12	187.72	339.72	4544.8	5.32	6916	7100.68	-3.04	3418.48	5845.16
																													1478	519.84	490.96	797.24	430.92	530.48	-18.24	1354.32	10246.3	-12.92	502.36	85.12	15.96	690.08	3296.88	4.56	8395.72	2446.44	14130.7	9556.24	23612.4
																													1479	578.36	774.44	478.04	-1.52	6.08	22.04	15.2	14762.2	6399.96	7822.68	162.64	1574.72	5541.92	171	54.72	6460	3563.64	1083	94.24	4720.36
																													1480	770.64	563.92	658.16	497.8	991.04	-8.36	1346.72	1340.64	21.28	7818.88	80.56	5529.76	5630.08	4446.76	1526.84	5312.4	388.36	3.8	3038.48	4441.44
																													1481	6339.92	538.84	377.72	7.6	2523.2	47.12	-8.36	6635.56	3.8	421.04	48.64	-12.92	1292	5213.6	-14.44	278.16	156.56	7721.6	206.72	4075.12
																													1482	946.96	546.44	351.12	-2.28	554.8	-1.52	58.52	66.12	10.64	703.76	14.44	2101.4	14365.5	5848.2	9.12	5037.28	9323.68	6080	1176.48	16496.6
																													1483	812.44	1074.64	544.16	-3.8	832.96	138.32	1941.8	12426.8	18.24	11152.2	83.6	1352.8	94.24	5343.56	-4.56	4112.36	9451.36	4.56	8123.64	16472.2
																													1484	773.68	506.16	699.96	-16.72	2458.6	-3.04	481.08	1925.84	-8.36	3534	130.72	2223.76	9736.36	1985.88	-14.44	18131.3	88.92	12041.4	157.32	38839
																													1485	572.28	456	609.52	9.88	790.4	74.48	2770.2	4509.08	1019.16	653.6	126.16	6.08	2941.2	21013.2	28.12	25571	12404	4.56	292.6	3122.08
																													1486	548.72	1356.6	791.16	5473.52	980.4	72.96	2594.64	756.96	37.24	9676.32	65.36	203.68	8863.88	1586.12	-7.6	1794.36	10249.4	-3.8	7039.88	4232.44
																													1487	929.48	649.8	595.08	-2.28	1302.64	10.64	2688.88	1065.52	-6.08	2020.84	52.44	391.4	14224.9	6171.2	7.6	149.72	8733.92	-12.92	367.84	40353.7
																													1488	522.12	1413.6	1721.4	18484	712.88	-141.36	763.04	4233.96	13.68	1753.32	31.92	623.2	625.48	1510.12	28.12	7781.64	10772.2	25675.8	6767.04	13783.4
																													1489	779	425.6	492.48	-24.32	1813.36	23.56	1699.36	503.12	3.04	6548.16	155.04	-3.8	7067.24	7014.04	-10.64	7875.12	-12.16	-11.4	3171.48	6564.88
																													1490	492.48	519.84	594.32	3.04	1079.96	178.6	19.76	576.84	-17.48	13688.4	110.2	85.12	39.52	3920.08	64.6	25386.3	5858.08	-1.52	142.12	6433.4
																													1491	503.88	324.52	1137.72	-12.92	16.72	-7.6	-13.68	2448.72	5.32	-146.68	52.44	2781.6	228.76	2079.36	16.72	7224.56	3771.88	19.76	6083.04	8448.16
																													1492	912.76	1048.04	707.56	18.24	1093.64	-6.08	3.8	609.52	25.84	10276	73.72	-1.52	5225	1812.6	-22.8	6276.08	1602.08	6434.92	1231.96	6859
																													1493	461.32	497.8	718.2	2.28	1085.28	-6.08	6.08	2678.24	-12.92	10418.8	9.12	-11.4	2944.24	11406.8	-9.12	28.88	6078.48	-19	297.92	10252.4
																													1494	846.64	539.6	506.16	-24.32	433.2	118.56	440.04	1982.08	31.16	8163.92	207.48	4.56	5614.88	12201	433.2	-53.96	33.44	11.4	8300.72	8981.68
																													1495	655.12	339.72	618.64	1045.76	449.16	-9.88	783.56	129.96	29.64	2197.92	41.8	33.44	802.56	2607.56	-4.56	3080.28	2908.52	3733.12	12606.1	3090.92
																													1496	364.04	1333.8	772.16	1.52	8366.08	-7.6	0	978.88	-27.36	861.84	114.76	1.52	1363.44	3651.04	72.96	1778.4	20.52	-3.8	12135.7	4411.8
																													1497	472.72	1162.04	442.32	-0.76	1235.76	9.12	3861.56	1345.2	-13.68	10002.4	51.68	21.28	16449.4	10589.1	303.24	4340.36	2660	-7.6	3562.88	3954.28
																													1498	1007.76	351.88	560.88	6.84	1915.96	-19	1548.88	3270.28	-5.32	3937.56	117.8	0	2702.56	1973.72	56.24	4449.04	4487.8	-0.76	6095.96	16582.4
																													1499	540.36	3130.44	429.4	2.28	1238.04	22.8	457.52	1834.64	18.24	3350.08	48.64	1821.72	224.96	2622	120.08	16361.3	125.4	11.4	-12.92	1839.2
																													1500	0	789.64	722	-10.64	2543.72	-2.28	850.44	4333.52	-2.28	840.56	58.52	-22.04	120.08	2187.28	221.92	22391.1	2577.16	-8.36	4866.28	5191.56
																													1501	359.48	534.28	75.24	3.04	17.48	16.72	1193.96	1449.32	4.56	2030.72	210.52	-0.76	119.32	7085.48	-13.68	6802	1434.88	12.16	15296.5	3936.04
																													1502	821.56	635.36	387.6	14.44	1682.64	-8.36	376.2	1947.88	3.8	6044.28	28.12	146.68	0.76	15596	-31.16	12186.6	4414.84	25.08	5866.44	11712.4
																													1503	309.32	847.4	527.44	-15.2	1162.04	-5.32	-8.36	2026.92	68.4	22914	68.4	2656.96	2256.44	3375.92	285	53794.3	15.2	-28.88	44.84	3271.04
																													1504	648.28	707.56	318.44	8.36	953.8	14.44	639.16	272.08	14.44	11561.9	339.72	354.16	3.04	14690.8	417.24	2976.16	3915.52	-7.6	14889.2	5610.32
																													1505	723.52	1520	337.44	-1.52	909.72	1.52	263.72	775.2	85.12	3683.72	125.4	221.16	4851.08	2667.6	555.56	9363.2	2361.32	-12.92	548.72	9940.04
																													1506	588.24	573.8	449.16	6.84	2131.8	-24.32	817	4165.56	71.44	4333.52	28.88	159.6	72.2	1395.36	28.12	215.84	5199.16	12.16	348.08	7195.68
																													1507	349.6	2394.76	483.36	27.36	798	11.4	1025.24	1686.44	4.56	971.28	64.6	-11.4	450.68	15115.6	27.36	-13.68	365.56	-18.24	129.2	221.92
																													1508	821.56	2391.72	453.72	20.52	700.72	22.8	12.16	1431.08	611.8	1262.36	93.48	115.52	298.68	3706.52	-53.96	443.08	5485.68	4531.12	7016.32	14969
																													1509	377.72	562.4	1233.48	-7.6	1314.04	-11.4	2220.72	8050.68	10.64	24868	76	288.8	1486.56	3055.2	85.12	24.32	6262.4	3283.96	243.96	10431.8
																													1510	766.84	808.64	1007	3.8	7220	22.8	-17.48	4760.64	-4.56	3807.6	65.36	104.88	-3.8	39351.3	297.92	2869	1624.88	-2.28	2535.36	10815.6
																													1511	763.04	971.28	366.32	18.24	236.36	-9.88	830.68	1522.28	17.48	1982.84	65.36	36.48	3030.88	100.32	517.56	136.8	6323.2	6.08	2916.12	4201.28
																													1512	791.16	845.12	523.64	-12.16	2979.2	-25.08	1683.4	-19.76	25.08	5551.8	38	166.44	-10.64	11043.6	4104	732.64	8167.72	12.92	10915.1	10593.6
																													1513	362.52	598.88	467.4	-9.88	611.8	4.56	42.56	1779.16	-17.48	23788.8	89.68	146.68	2413.76	10504.7	10868	56.24	6394.64	-21.28	6601.36	34127.8
																													1514	785.84	625.48	753.92	15.96	599.64	22.8	102.6	1515.44	-7.6	10706.9	45.6	10.64	116.28	3996.08	12989.2	4509.84	2362.08	12.16	164.16	22924.6
																													1515	557.08	1275.28	630.04	-16.72	1058.68	443.08	-15.2	2375	22.04	976.6	110.96	33.44	1174.2	7719.32	19586.7	4443.72	13844.9	8.36	11539.8	4946.08
																													1516	696.92	387.6	465.12	3.8	1250.2	3.8	1111.88	1547.36	-0.76	2280	103.36	269.8	268.28	2223	4503.76	10834.6	12249.7	-31.16	3242.16	3635.08
																													1517	699.2	560.12	356.44	31.16	430.92	3.04	181.64	222.68	-38	1472.88	136.8	-6.08	435.48	8670.08	6598.32	5593.6	6512.44	19	2900.92	23720.4
																													1518	668.8	874	570	-6.84	7.6	6.08	598.12	708.32	2.28	10356.5	95.76	6.84	5080.6	9109.36	7476.88	3796.96	19843.6	-30.4	2045.16	4010.52
																													1519	431.68	1201.56	482.6	5.32	1389.28	7.6	-8.36	560.88	3.04	3917.8	48.64	53.96	7571.88	5048.68	5576.12	15911.4	6922.08	-6.08	6824.04	13179.9
																													1520	707.56	495.52	510.72	-15.2	1003.2	-88.16	828.4	1402.2	-5.32	1326.2	72.96	-5.32	5476.56	5422.6	9514.44	9272	35318.7	12.92	7794.56	634.6
																													1521	352.64	500.08	344.28	-8.36	880.84	22.04	2531.56	95	-31.92	8122.12	94.24	261.44	4546.32	6393.12	6991.24	3844.84	5797.28	24.32	402.8	8014.2
																													1522	788.12	708.32	747.08	6.84	820.8	-2.28	306.28	4300.08	31.16	17717.9	88.92	116.28	5007.64	4044.72	17725.5	14595.8	12939.8	15.2	21460.1	19530.5
																													1523	1112.64	727.32	712.88	-3.8	822.32	22.8	1346.72	1077.68	-6.84	3113.72	27.36	136.04	3312.08	4569.12	1249.44	4517.44	8622.96	-15.96	5026.64	15295.8
																													1524	469.68	587.48	414.96	18.24	935.56	13.68	15.2	104.12	-0.76	2166.76	102.6	330.6	6279.12	2796.8	11817.2	6799.72	146.68	-5.32	119.32	20437.9
																													1525	447.64	261.44	113.24	-10.64	2899.4	-25.84	76	7257.24	-2.28	3054.44	76.76	199.88	7823.44	16996.6	7080.92	243.2	17953.5	-9.88	79.04	3402.52
																													1526	575.32	583.68	484.88	10.64	2476.08	-49.4	-13.68	1205.36	6.84	3730.08	30.4	-7.6	7462.44	5332.92	2795.28	4364.68	289.56	-17.48	7832.56	2409.96
																													1527	488.68	482.6	365.56	-0.76	836.76	-47.12	-17.48	1066.28	-9.12	3371.36	114	22.04	107.16	7812.8	8521.88	-13.68	2922.2	-6.84	-21.28	5606.52
																													1528	501.6	861.84	721.24	2.28	2244.28	-25.84	-11.4	12277.8	-13.68	5975.88	271.32	387.6	3236.08	1359.64	187.72	816.24	164.16	28.88	17.48	5176.36
																													1529	419.52	785.84	603.44	-7.6	1413.6	966.72	3.8	3682.96	1051.84	2860.64	532.76	46.36	5035	4569.12	7322.6	0.76	25.84	27.36	3235.32	5249.32
																													1530	512.24	585.2	597.36	-2.28	541.12	-6.84	19	1910.64	6931.96	1979.8	272.84	42.56	1507.08	7511.84	7860.68	12.16	687.04	2.28	-25.84	1043.48
																													1531	1184.08	551.76	338.96	16.72	183.92	471.2	373.92	2370.44	-6.08	2999.72	9.88	491.72	8983.96	5861.12	4652.72	19.76	3946.68	-6.84	4113.12	4817.64
																													1532	272.84	1242.6	337.44	-0.76	3.8	19.76	2615.92	414.2	1981.32	1979.04	25.84	184.68	3285.48	8962.68	10227.3	2147.76	8110.72	5.32	133.76	4992.44
																													1533	513.76	3072.68	392.92	-22.04	1094.4	200.64	510.72	4196.72	72.96	801.8	14.44	22.8	1801.2	5529.76	1058.68	3945.92	6109.64	-10.64	59.28	2367.4
																													1534	608.76	649.8	392.92	1.52	502.36	6.84	1224.36	49.4	-4.56	7429	79.04	181.64	6621.88	11436.5	261.44	3958.84	6674.32	10.64	12728.5	10038.1
																													1535	377.72	1213.72	702.24	-28.88	1268.44	14.44	-5.32	1016.12	3.8	2515.6	239.4	97.28	174.04	737.96	8901.88	2586.28	4148.84	-13.68	14209	12334.8
																													1536	1048.8	784.32	382.28	31.16	667.28	8.36	116.28	1134.68	1.52	8087.92	54.72	117.8	108.68	4765.2	5696.2	249.28	11081.6	-71.44	373.92	2028.44
																													1537	696.16	513	834.48	10.64	9.12	-17.48	23.56	2855.32	26.6	1412.84	0	391.4	71.44	1570.92	2944.24	5367.12	3517.28	-75.24	342.76	1716.08
																													1538	753.92	595.84	75.24	-14.44	2873.56	646	-1.52	3016.44	-26.6	905.92	-6.08	38	3727.04	10596.7	9563.84	3043.8	7161.48	-76.76	2565	2597.68
																													1539	507.68	1509.36	605.72	-3.8	525.16	1124.8	-19	3056.72	269.8	1326.96	1295.8	0	4617	10260	13554.6	4376.84	2877.36	272.08	5434.76	2113.56
																													1540	816.24	395.2	492.48	-34.2	393.68	13.68	25.84	8896.56	22.8	2322.56	3350.08	112.48	1197	2362.84	16027.6	7047.48	4596.48	494.76	6320.92	8734.68
																													1541	544.16	592.8	557.08	7.6	696.92	3661.68	1222.08	820.8	28.88	23215.7	65.36	76	9715.84	4917.96	7175.92	12913.2	7458.64	80.56	7012.52	6311.8
																													1542	260.68	-3.04	555.56	-17.48	880.84	8.36	17.48	4370	6.84	5649.84	2685.08	14.44	268.28	16252.6	5854.28	9405	242.44	300.2	1873.4	920.36
																													1543	479.56	633.08	672.6	-13.68	695.4	3.8	49.4	3115.24	3.8	2882.68	-15.2	84.36	14.44	1004.72	82.08	-5.32	3238.36	60.04	6968.44	11060.3
																													1544	528.96	868.68	732.64	10.64	1396.88	-1.52	-13.68	4794.84	1431.84	11950.2	9.12	106.4	2299	3179.84	2992.12	367.84	4929.36	321.48	3927.68	3638.88
																													1545	424.08	759.24	542.64	9.88	942.4	808.64	0	1146.08	31.16	1502.52	3297.64	164.92	2971.6	16096.8	7910.08	218.12	12299.1	52.44	2774.76	1692.52
																													1546	449.16	1213.72	535.8	-10.64	2781.6	511.48	-3.8	1159.76	565.44	2311.92	4281.08	43.32	3730.84	17093.9	6962.36	37.24	4160.24	342	3356.16	3051.4
																													1547	440.04	861.84	731.88	-30.4	435.48	1089.84	-6.08	6096.72	15.2	9227.16	11787.6	133	3128.16	5519.88	4256.76	165.68	18605.6	25.08	-20.52	3299.16
																													1548	488.68	661.96	110.96	1.52	2205.52	826.88	18.24	2476.08	4085	7486.76	-9.88	98.04	54.72	7724.64	4906.56	101.08	7353	55.48	4281.84	2068.72
																													1549	678.68	503.12	718.2	0	1054.12	509.2	-0.76	1630.2	7.6	690.84	319.96	76.76	452.96	3529.44	2513.32	15.2	11001	-13.68	1185.6	551
																													1550	693.88	1108.08	641.44	10.64	2663.8	1179.52	-27.36	2390.96	16.72	10284.3	664.24	211.28	318.44	9303.16	3085.6	6557.28	17453.4	547.96	2250.36	2916.88
																													1551	760.76	1303.4	22.8	-10.64	930.24	627.76	5.32	2253.4	1545.08	1067.8	1037.4	66.12	855	16415.2	4148.08	57.76	3933.76	-18.24	415.72	4246.88
																													1552	1335.32	721.24	480.32	-17.48	2810.48	489.44	329.08	1503.28	2560.44	1810.32	82.84	53.2	17.48	5345.08	3768.84	7725.4	731.12	-9.12	0	544.92
																													1553	825.36	1231.96	382.28	-2.28	667.28	2603	371.64	512.24	-10.64	1466.04	12152.4	66.12	1601.32	18523.5	4355.56	4110.08	35773.2	-3.8	4528.08	516.04
																													1554	550.24	670.32	-5.32	334.4	2453.28	1431.84	66.12	1054.88	32.68	397.48	12.16	327.56	6920.56	4155.68	7876.64	3207.2	13018.8	103.36	1196.24	1904.56
																													1555	712.12	671.08	1187.12	0	1583.84	1514.68	54.72	22049.1	15.96	9528.88	689.32	118.56	3321.2	6461.52	107.16	3606.96	5587.52	321.48	6828.6	7378.08
																													1556	2067.2	1461.48	365.56	-5.32	637.64	22.04	177.08	-3.04	26.6	1512.4	12.16	65.36	2370.44	271.32	6327	2074.8	3522.6	441.56	3709.56	207.48
																													1557	475	547.96	395.96	268.28	376.2	-8.36	35.72	2187.28	12.92	4143.52	26.6	270.56	4946.84	7594.68	852.72	11840.8	4499.2	6.08	3412.4	794.96
																													1558	595.84	424.08	675.64	19	1206.12	893	456	2190.32	39.52	864.12	10.64	307.8	281.2	5382.32	3905.64	2471.52	3219.36	69.16	5182.44	3196.56
																													1559	372.4	522.88	532.76	19.76	630.8	0	1051.84	7727.68	1131.64	3348.56	1.52	103.36	573.8	4196.72	5551.8	3605.44	4308.44	-0.76	2931.32	848.92
																													1560	600.4	813.2	-9.88	3.04	500.08	76	16.72	5116.32	-4.56	1353.56	128.44	162.64	7740.6	12587.1	2312.68	5304.04	5401.32	-8.36	21736.8	662.72
																													1561	260.68	880.84	713.64	14.44	1431.84	1.52	3024.04	2105.96	10.64	1837.68	160.36	229.52	7140.2	5944.72	3342.48	193.04	1454.64	-10.64	1203.84	1212.96
																													1562	689.32	1320.88	301.72	3.8	896.04	3.04	1191.68	2779.32	-6.84	3397.96	14.44	6.84	8898.84	4266.64	2804.4	-33.44	24117.1	339.72	21.28	-19.76
																													1563	1260.08	1416.64	24.32	-12.16	125.4	46.36	24.32	3793.16	4.56	3693.6	25.08	63.08	4543.28	6277.6	1842.24	4886.04	4025.72	40.28	-29.64	1366.48
																													1564	392.16	1073.88	457.52	-3.8	51.68	-28.12	12.92	1508.6	-16.72	1829.32	-7.6	63.08	69.92	7429	2555.12	5918.12	4442.2	60.8	2590.84	213.56
																													1565	596.6	1287.44	320.72	19	653.6	-37.24	57.76	2349.16	18.24	3342.48	43.32	81.32	2210.84	8716.44	726.56	4651.96	6.84	260.68	52.44	327.56
																													1566	367.84	677.16	383.04	18.24	639.16	71.44	34.2	108.68	949.24	1781.44	95	16.72	6757.16	25041.2	7308.92	10571.6	86.64	-6.84	365.56	176.32
																													1567	525.92	805.6	512.24	-6.84	847.4	15.2	4875.4	975.08	12.92	8749.12	142.12	112.48	9084.28	15804.2	6005.52	1084.52	6610.48	-44.84	1630.2	171
																													1568	377.72	506.16	847.4	-15.2	1867.32	22.04	733.4	3644.2	875.52	1277.56	6.84	-17.48	2733.72	10203.8	2313.44	3717.92	14184.6	-31.16	126.92	395.96
																													1569	315.4	879.32	232.56	-2.28	607.24	5.32	851.2	500.08	11.4	10363.4	-181.64	82.08	6968.44	8825.88	3625.96	82.84	6533.72	90.44	18754.5	2020.84
																													1570	648.28	782.04	589.76	-3.8	932.52	-36.48	1593.72	5062.36	31.16	29862.7	-209	311.6	274.36	6130.16	1715.32	3462.56	11532.2	19	1687.96	152.76
																													1571	731.12	682.48	1540.52	5.32	367.08	-24.32	538.08	1339.12	-1.52	1687.96	9.88	-10.64	7808.24	9739.4	7540.72	6496.48	14115.5	353.4	3461.04	258.4
																													1572	758.48	567.72	753.16	-27.36	1554.2	-39.52	516.04	743.28	3.8	7160.72	3.04	278.16	4210.4	4044.72	1771.56	10967.6	8048.4	-141.36	6101.28	142.12
																													1573	326.8	2333.96	794.2	3.04	487.16	22.04	3002	2857.6	5.32	947.72	-39.52	73.72	-3.04	17766.5	1705.44	4409.52	1888.6	-3.04	4827.52	44.84
																													1574	747.84	697.68	1576.24	0	959.12	-6.08	1148.36	756.96	-5.32	12520.2	566.96	215.08	1685.68	4563.8	11267.8	119.32	7885	-36.48	6716.12	86.64
																													1575	392.16	401.28	9876.96	-0.76	1630.96	3.8	440.8	2656.2	13.68	1688.72	-47.88	290.32	6689.52	687.04	5130.76	3355.4	146.68	248.52	6446.32	-0.76
																													1576	612.56	538.84	867.92	-4.56	2599.2	-50.16	562.4	10996.4	-19.76	5580.68	7.6	-12.16	4447.52	2543.72	5353.44	1306.44	18525	967.48	-22.04	63.08
																													1577	1792.84	1080.72	940.12	-14.44	701.48	-4.56	441.56	1599.04	11.4	6906.88	-9.88	85.12	3853.2	5303.28	5402.08	2762.6	168.72	25.08	2559.68	-20.52
																													1578	345.8	195.32	336.68	22.8	6058.72	20.52	3032.4	3493.72	14.44	9104.8	-22.8	68.4	3204.92	10234.9	4231.68	18233.2	120.84	15768.5	5861.88	103.36
																													1579	413.44	497.8	475	12.92	1855.92	377.72	851.2	6254.04	1657.56	1542.04	-37.24	-2.28	4984.84	9533.44	5876.32	10809.5	10444.7	739.48	251.56	19.76
																													1580	145.92	386.08	70.68	5.32	2818.84	305.52	585.2	760	-3.04	13914.1	-23.56	97.28	188.48	10250.9	3325	5192.32	5551.8	20883.3	9310	161.88
																													1581	694.64	587.48	687.04	-3.04	674.88	646.76	874.76	614.08	19	1725.2	-22.04	50.16	3204.92	9516.72	2643.28	6001.72	8072.72	26213.9	4644.36	161.12
																													1582	353.4	1753.32	554.8	15.2	2904.72	980.4	1053.36	5831.48	366.32	1752.56	-34.2	53.2	259.92	19022.8	6995.04	7778.6	2595.4	3078.76	6448.6	177.84
																													1583	570	297.92	741.76	9.12	2392.48	1797.4	756.96	658.16	-5.32	2675.96	-17.48	146.68	603.44	4648.92	3116.76	5526.72	5508.48	630.8	11856	3.04
																													1584	558.6	1225.12	528.2	-8.36	400.52	913.52	746.32	1573.2	-23.56	2311.92	-15.2	267.52	1373.32	8028.64	4359.36	5533.56	3296.12	8578.88	232.56	67.64
																													1585	1060.96	744.8	1598.28	-26.6	998.64	937.84	453.72	2216.16	39.52	14141.3	-17.48	95.76	755.44	8210.28	6239.6	6592.24	389.12	2847.72	9715.08	987.24
																													1586	247	505.4	22.04	8.36	6071.64	44.84	409.64	1815.64	3.8	1365.72	707.56	63.08	166.44	4812.32	1931.16	13906.5	153.52	9852.64	9481.76	-1.52
																													1587	411.92	753.16	238.64	-19	2.28	19.76	3224.68	1193.2	-27.36	3612.28	208.24	219.64	10.64	3880.56	6127.88	7870.56	386.08	645.24	-33.44	101.84
																													1588	612.56	408.88	454.48	-6.84	2627.32	16.72	-19.76	903.64	1051.08	3899.56	127.68	221.16	259.16	6617.32	3180.6	2802.88	9100.24	5818.56	2280	9.12
																													1589	475	994.84	1947.12	-3.8	4411.8	20.52	2181.96	28.88	-9.88	3717.16	448.4	38.76	2326.36	4443.72	2174.36	6315.6	7185.04	16232.1	18381.4	88.16
																													1590	624.72	605.72	768.36	-2.28	1304.16	18.24	915.04	2193.36	-30.4	6981.36	1125.56	50.92	2273.16	12486.8	2137.12	1693.28	1020.68	2612.12	3999.12	200.64
																													1591	423.32	963.68	471.2	-7.6	1108.08	9.88	-23.56	1415.88	150.48	5419.56	212.8	129.96	2600.72	6241.12	3204.16	7277.76	17043	5709.88	7824.96	323.76
																													1592	376.2	2593.12	243.96	-14.44	983.44	20.52	-2.28	1876.44	11.4	1850.6	3514.24	74.48	2690.4	4268.92	11862.1	3340.2	3888.92	5915.84	2505.72	236.36
																													1593	31.16	367.84	700.72	-19	896.04	41.8	-7.6	1051.08	9.88	1593.72	211.28	138.32	70.68	2344.6	1573.2	1844.52	1678.84	2479.12	49.4	1219.8
																													1594	388.36	629.28	526.68	-18.24	1510.88	30.4	284.24	3196.56	6.84	812.44	345.8	28.12	4665.64	17182.1	3034.68	24290.4	3087.12	465.88	137.56	514.52
																													1595	481.08	576.08	1236.52	-19	719.72	35.72	26.6	4382.16	779	10823.2	11189.5	245.48	3947.44	2824.16	461.32	3078.76	6476.72	6083.04	134.52	299.44
																													1596	300.2	451.44	1313.28	-14.44	2.28	-25.08	84.36	911.24	-3.8	4540.24	984.2	237.88	5363.32	3473.96	2604.52	1388.52	1121	810.92	304.76	19890
																													1597	327.56	625.48	970.52	-8.36	386.84	-36.48	6.08	1242.6	1193.96	24590.6	127.68	-8.36	250.8	3460.28	1146.08	7682.84	7781.64	9169.4	186.2	14370.8
																													1598	347.32	639.92	592.04	6.84	579.12	-14.44	-28.12	582.92	2114.32	14182.4	968.24	44.08	1573.96	2759.56	88.92	2026.92	8692.12	24538.9	4275.76	777.48
																													1599	390.64	627	886.16	11.4	598.12	-3.8	-39.52	1354.32	955.32	3904.88	1917.48	38	506.92	2107.48	76	5012.2	5272.12	6597.56	4636.76	2099.12
																													1600	663.48	822.32	1168.12	5.32	905.16	6.84	-19	8234.6	-8.36	7245.84	261.44	15767	6365.76	16612.8	1901.52	9970.44	16523.2	22647.2	4162.52	9923.32
																													1601	492.48	1276.8	22.04	19.76	1409.8	2.28	1.52	7301.32	7.6	351.12	2492.04	2798.32	1813.36	9186.12	460.56	4878.44	3109.92	46441.3	9891.4	9.12
																													1602	1782.2	605.72	592.8	3.8	900.6	851.2	1.52	489.44	395.2	6200.84	4821.44	379.24	543.4	2271.64	126.16	4547.08	2717.76	25375.6	4149.6	4138.2
																													1603	478.04	872.48	1419.68	-21.28	445.36	-10.64	60.04	2662.28	9.12	1356.6	903.64	17.48	161.12	1995.76	141.36	4855.64	4803.2	9856.44	16046.6	9492.4
																													1604	362.52	414.96	682.48	10.64	466.64	5993.36	-9.88	1990.44	1250.2	11792.2	147.44	-19	5458.32	18883.7	2343.08	189.24	8310.6	9885.32	12748.2	7508.04
																													1605	1133.92	592.04	500.08	15.96	96.52	9.12	204.44	3038.48	5.32	2850.76	92.72	-23.56	38	-15.2	276.64	10608.8	12346.2	11666.8	16346.8	18550.1
																													1606	658.16	1528.36	60.8	10.64	1821.72	-3.04	-10.64	5230.32	1254.76	9946.88	3263.44	-4.56	147.44	8312.88	452.96	3445.08	18960.5	10602	1177.24	6767.8
																													1607	600.4	1114.92	471.96	24.32	908.96	1212.2	2.28	1282.88	-4.56	2647.84	393.68	-15.2	69.16	7708.68	164.92	34088.3	2662.28	3869.16	15665.9	4701.36
																													1608	596.6	753.16	576.08	-0.76	2159.92	439.28	-17.48	22.8	12.92	9648.96	-2.28	-31.92	4110.84	5122.4	227.24	0	8260.44	6421.24	20890.9	10728.2
																													1609	521.36	541.12	984.2	6.08	943.16	700.72	1772.32	1366.48	31.16	3638.88	15.2	-13.68	4937.72	7246.6	255.36	7048.24	8331.88	16288.3	7435.84	70613.9
																													1610	512.24	384.56	12.16	-5.32	1185.6	1350.52	-9.12	4114.64	2198.68	6362.72	102.6	-15.2	3834.2	7326.4	126.92	1994.24	10634.7	4714.28	84.36	8141.12
																													1611	504.64	1469.08	417.24	2.28	521.36	313.12	2634.16	1001.68	-2.28	7134.88	117.8	-6.08	-5.32	18803.9	161.88	298.68	18009.7	8748.36	6639.36	11160.6
																													1612	670.32	820.04	682.48	35.72	877.8	-9.88	1371.04	6376.4	213.56	6578.56	139.84	-15.96	175.56	5053.24	-151.24	213.56	7583.28	5088.96	5459.84	17274
																													1613	753.16	578.36	545.68	1.52	1193.2	831.44	1208.4	2814.28	4.56	-29.64	46.36	-8.36	12.16	11906.9	-6.84	1771.56	13683.8	30744.3	7919.2	23900.5
																													1614	413.44	823.08	2366.64	9.12	763.04	311.6	4760.64	9695.32	-6.08	4552.4	59.28	9.88	5038.04	11815.7	79.8	2067.2	10034.3	1225.88	6251.76	15980.5
																													1615	798	626.24	1309.48	73.72	867.16	451.44	673.36	4010.52	12.92	1114.16	59.28	12.16	6445.56	6109.64	-25.84	17.48	49.4	7631.92	1677.32	19309.3
																													1616	484.88	196.08	1044.24	-3.04	37.24	1665.92	2031.48	43.32	-31.16	11689.6	60.8	34.2	1095.16	5484.16	-19.76	5843.64	253.08	7304.36	6860.52	6521.56
																													1617	750.88	421.04	704.52	380	2060.36	1043.48	4332	1651.48	155.8	4650.44	270.56	12.16	3827.36	4634.48	120.08	11086.1	3116	5803.36	5283.52	23276.5
																													1618	408.88	733.4	385.32	-28.88	829.16	1427.28	1488.08	7834.08	-15.2	726.56	81.32	24.32	2419.84	1466.8	230.28	42.56	6561.08	6200.08	2856.08	14050.1
																													1619	579.88	261.44	649.04	-12.92	2422.88	497.04	3750.6	797.24	-29.64	772.92	17.48	25.08	4221.04	5596.64	-469.68	16.72	3900.32	7156.16	10132.3	3936.8
																													1620	395.2	1112.64	481.84	28.88	890.72	926.44	1911.4	1070.08	-5.32	391.4	26.6	-10.64	363.28	26338.6	143.64	8182.92	9245.4	24006.1	3810.64	11735.9
																													1621	747.08	514.52	447.64	-6.08	524.4	1471.36	1551.92	2156.88	-11.4	4076.64	126.16	1.52	4534.16	4989.4	91.96	10127	5798.8	6376.4	8803.84	19659.7
																													1622	640.68	529.72	479.56	12.16	1630.96	672.6	5836.04	73.72	766.84	3184.4	28.88	-3.8	9010.56	8470.96	15.96	5689.36	2948.04	4065.24	9002.2	27081.8
																													1623	2701.04	1494.92	571.52	5.32	905.92	1243.36	2085.44	3001.24	-8.36	9925.6	391.4	45.6	64.6	1117.96	-13.68	7842.44	4312.24	11429.6	15820.9	5348.88
																													1624	708.32	614.08	19.76	-14.44	1654.52	17579.6	2812	1170.4	621.68	85.88	1002.44	-14.44	12031.6	8261.2	27.36	28756.9	7575.68	10092	11021.5	31181.3
																													1625	518.32	708.32	459.8	36.48	2899.4	485.64	549.48	7520.96	233.32	16976.9	523.64	6883.32	2261.76	12321.1	7788.48	6666.72	5424.12	9276.56	3885.12	15574.7
																													1626	604.96	505.4	478.04	2.28	946.2	-12.92	2138.64	2223	186.2	1350.52	417.24	741.76	31.16	5017.52	424.84	8122.12	12236.8	6542.84	4857.16	6242.64
																													1627	693.12	1520.76	595.84	0	1108.08	257.64	2009.44	649.04	-28.88	1526.84	538.08	23081.2	98.8	11824.8	5441.6	5787.4	14023.5	12084.8	5209.8	3302.96
																													1628	433.2	1118.72	406.6	-0.76	2026.92	6.84	1105.8	1257.8	-72.2	5649.84	2.28	8232.32	173.28	5744.84	1785.24	5870.24	4964.32	8778	5805.64	5204.48
																													1629	883.88	367.84	339.72	-2.28	599.64	467.4	136.04	565.44	332.12	8331.88	-25.08	3209.48	2235.16	17733.1	4160.24	3080.28	4706.68	4512.88	15671.2	625.48
																													1630	522.88	535.04	433.96	-1.52	1032.84	246.24	2043.64	2945.76	47.12	4322.12	-2.28	7790	-17.48	3345.52	9699.88	9245.4	17366	7977.72	4167.84	6831.64
																													1631	831.44	381.52	587.48	-6.08	728.08	-10.64	2489	468.16	240.16	10212.9	5300.24	22394.2	5701.52	8611.56	1875.68	168.72	4526.56	7153.12	9379.16	6254.8
																													1632	674.12	515.28	377.72	30.4	102.6	56.24	10855.1	1226.64	214.32	-83.6	364.8	28810.1	3835.72	2808.96	10988.1	6633.28	8879.08	637.64	421.8	25605.2
																													1633	376.96	572.28	769.12	5.32	60.8	-9.88	-2.28	6930.44	-31.16	14833.7	215.84	16269.3	14120	40736	3928.44	97.28	2656.2	5549.52	470.44	4550.12
																													1634	946.96	655.12	366.32	-20.52	1656.8	6.08	3280.16	1125.56	-7.6	1327.72	3249	5899.12	1122.52	1747.24	5898.36	396.72	17066.6	12141	4382.92	5958.4
																													1635	3253.56	1381.68	538.84	232.56	849.68	29.64	12556	1247.16	2146.24	2492.8	2805.92	3410.12	1868.08	3621.4	13835.8	1009.28	6645.44	3780.24	3217.84	15421.2
																													1636	599.64	608	613.32	184.68	719.72	25.08	3297.64	390.64	2660	2024.64	-22.04	5131.52	2211.6	2085.44	1345.2	7239.76	17159.3	1923.56	4407.24	33873.2
																													1637	598.12	733.4	736.44	-35.72	603.44	-9.88	1247.16	3426.84	903.64	6919.04	-1.52	5003.08	659.68	4563.04	4338.84	-6.84	8806.12	8528.72	7205.56	15779.1
																													1638	471.2	816.24	439.28	65.36	1235.76	3.8	1254.76	1.52	1153.68	10772.2	3.04	2769.44	41.04	12141.8	9905.84	10713.7	6558.04	4072.84	12027.8	7774.8
																													1639	471.96	509.2	179.36	36.48	650.56	-11.4	9455.92	595.08	2400.08	376.96	8.36	3477.76	3366.8	6479	3501.32	7044.44	2754.24	2877.36	-3.04	13887.5
																													1640	606.48	347.32	545.68	2038.32	559.36	-3.04	115.52	4190.64	817	13266.6	-12.92	2598.44	4637.52	1634.76	7948.84	115.52	13786.4	12582.6	389.12	6002.48
																													1641	409.64	1517.72	378.48	-22.8	817	4.56	647.52	631.56	1075.4	1489.6	-49.4	671.84	680.2	5997.92	16327.1	2614.4	543.4	4474.12	12725.4	17076.4
																													1642	405.08	607.24	713.64	717.44	1440.2	-8.36	1311	3105.36	354.16	7283.84	8.36	10204.5	12.16	2695.72	4270.44	3249	33417.2	6882.56	4022.68	16587
																													1643	366.32	2546	392.16	497.8	886.16	22.04	5489.48	2014.76	1900.76	2309.64	-28.12	4405.72	-7.6	3242.92	4808.52	2938.16	2847.72	8571.28	8848.68	18613.9
																													1644	336.68	500.84	756.96	492.48	1839.2	-15.96	2734.48	982.68	94.24	4830.56	-28.88	3640.4	3601.64	2229.08	4165.56	22345.5	10475.8	7435.84	2758.8	40852.3
																													1645	441.56	528.2	563.92	592.8	166.44	-14.44	178.6	2402.36	54.72	20660.6	-5.32	4211.16	5328.36	4992.44	9318.36	10.64	15786	10281.3	11832.4	9125.32
																													1646	1031.32	534.28	643.72	1764.72	4906.56	8.36	1788.28	1010.8	9.88	3872.2	-20.52	1833.12	6168.92	5364.08	5513.8	3844.08	17574.2	5696.2	2162.2	5684.8
																													1647	380	795.72	490.96	28.12	2086.2	-1.52	159.6	2052	2340.8	4210.4	-14.44	8721.76	1244.88	6738.92	2099.12	7628.12	13452.8	7896.4	3760.48	25487.4
																													1648	450.68	228	978.12	3515.76	1141.52	-19	0.76	1566.36	620.16	14535	-15.2	3334.12	4468.04	6375.64	7932.12	6463.04	24217.4	4843.48	3264.96	42037.9
																													1649	354.92	535.8	477.28	1219.04	2275.44	2.28	3179.08	5671.12	2256.44	-294.12	0	12073.4	68.4	3205.68	5224.24	4492.36	6121.8	18489.3	5253.12	10376.3
																													1650	1106.56	536.56	1133.92	82.08	1543.56	-25.08	1611.2	5001.56	2375	3464.84	-19.76	7935.16	4907.32	2856.08	4110.08	6067.08	10253.2	4539.48	7198.72	16793.7
																													1651	879.32	1090.6	574.56	492.48	1264.64	21.28	1806.52	5399.04	53.2	3202.64	4.56	14962.9	4085.76	10775.3	213.56	3441.28	11819.5	17947.4	2349.16	2843.92
																													1652	924.16	2844.68	528.2	-11.4	1.52	25.08	1561.04	642.96	506.92	1165.08	-15.2	9017.4	161.88	2923.72	10240.2	242.44	3603.92	11319.4	3568.2	7609.88
																													1653	1016.88	613.32	821.56	28.12	992.56	-19.76	1738.88	2327.12	61.56	12279.3	7.6	5304.8	2134.08	2829.48	1573.96	25.84	2791.48	3368.32	14433.9	7225.32
																													1654	3553	1059.44	748.6	-9.88	1577.76	-25.08	3888.92	1311	2372.72	1247.92	-7.6	8480.84	44.84	7657.76	6217.56	35.72	4545.56	6708.52	9850.36	6973
																													1655	543.4	601.16	4985.6	2068.72	815.48	-12.92	2131.8	11102.8	480.32	10.64	37.24	1585.36	2352.2	5577.64	11823.3	8.36	171	16568	11906.9	9238.56
																													1656	647.52	787.36	1858.96	694.64	614.08	215.84	7631.16	2815.8	718.96	2606.04	6.08	2226.8	14.44	4174.68	3869.92	76	14651.3	10137.6	3659.4	5345.84
																													1657	875.52	803.32	278.92	-12.16	1247.16	88.16	2830.24	2305.84	3211	3221.64	-0.76	897.56	923.4	7371.24	24200.7	11.4	135.28	4481.72	9471.88	14902.1
																													1658	357.2	317.68	477.28	1303.4	1377.12	47.88	1197.76	2207.8	3119.04	2172.84	-1.52	3457.24	4610.16	18778.8	15345.2	72.2	2.28	3455.72	2751.2	12779.4
																													1659	2707.88	3713.36	429.4	-19.76	722	21.28	386.08	2225.28	348.08	1570.16	4437.64	44862	456.76	2844.68	5478.84	3790.12	1791.32	3141.84	16450.2	21279.2
																													1660	341.24	687.8	2064.92	-4.56	779.76	145.16	924.16	3062.8	341.24	10820.9	14448.4	2419.08	3455.72	1808.04	1148.36	2.28	92.72	0.76	4075.12	3588.72
																													1661	865.64	2639.48	621.68	10.64	1222.84	9.88	442.32	4054.6	2748.16	12069.6	5144.44	5225	211.28	1660.6	1216.76	11656.1	2267.08	3643.44	2922.96	4110.84
																													1662	261.44	504.64	516.04	1704.68	1605.12	-5.32	2776.28	5481.12	-6.84	5770.68	24851.2	35226.8	1910.64	2985.28	5414.24	-8.36	4688.44	33705.2	3960.36	4437.64
																													1663	804.84	7556.68	664.24	-19	1567.12	-2.28	5404.36	9763.72	-19.76	361.76	1110.36	1959.28	518.32	2793.76	2242	13.68	21781.6	10491	600.4	2088.48
																													1664	1735.84	418	456.76	1412.84	1629.44	1026	1488.84	2318	1640.08	2861.4	9396.64	3434.44	3434.44	6567.16	4613.96	662.72	72.2	22976.3	4568.36	2077.84
																													1665	747.08	578.36	710.6	582.16	983.44	1108.08	7384.92	25452.4	737.96	9097.2	5711.4	5903.68	4520.48	3361.48	13086.4	59.28	301.72	1337.6	-5.32	8251.32
																													1666	585.96	534.28	556.32	11.4	557.08	747.08	3402.52	732.64	1227.4	801.8	7495.12	2574.12	1275.28	4951.4	2308.88	180.88	4537.2	4303.88	-12.16	10320
																													1667	807.12	497.04	1073.88	554.04	516.8	751.64	213.56	1221.32	1251.72	3074.96	4977.24	8163.16	20600.6	3144.12	9176.24	267.52	5882.4	6657.6	1443.24	5963.72
																													1668	1303.4	875.52	1138.48	-0.76	1233.48	2142.44	1422.72	4539.48	-3.8	180.12	4524.28	4688.44	3174.52	6530.68	2992.12	7660.04	14097.2	8249.04	2185	4083.48
																													1669	307.8	490.2	332.88	16.72	825.36	737.96	4943.8	3460.28	2.28	521.36	3638.88	4100.96	1689.48	11156	10576.2	161.12	5432.48	20425	6400.72	11473.7
																													1670	515.28	598.88	776.72	-15.2	71.44	1447.8	1089.84	7443.44	80.56	5391.44	2333.96	3736.16	16.72	5840.6	7390.24	-12.92	2093.8	4414.08	3371.36	5894.56
																													1671	1428.04	392.92	292.6	-17.48	3228.48	661.96	157.32	2347.64	31.16	3081.04	4265.12	1168.88	3660.16	5855.04	1299.6	282.72	3478.52	5054.76	3154	12185.1
																													1672	25.84	351.12	357.96	0	161.88	551	1701.64	-9.88	183.16	8684.52	6887.88	2843.92	104.12	5231.08	6253.28	-1.52	3823.56	14171.7	10179.4	5652.12
																													1673	732.64	917.32	665	-24.32	1135.44	871.72	3446.6	91.96	-6.84	3397.2	7591.64	2501.16	5440.08	3704.24	98.04	11002.5	5893.8	8496.04	12852.4	5185.48
																													1674	2405.4	395.2	578.36	-7.6	737.96	864.88	2017.04	1485.04	-6.84	5819.32	6951.72	3850.92	580.64	7472.32	2206.28	5646.04	4233.96	1608.16	9883.8	5332.92
																													1675	560.12	513.76	476.52	-9.88	339.72	468.92	7210.12	6259.36	5.32	5089.72	11235.1	4265.12	1271.48	7327.92	674.12	6577.8	4170.12	6329.28	20697.8	26863.7
																													1676	1148.36	671.84	784.32	-16.72	582.16	1179.52	8533.28	1453.88	119.32	15421.2	5465.16	3733.12	13008.9	2406.92	4590.4	7248.12	36644.9	5119.36	1825.52	6701.68
																													1677	959.88	927.96	266	3.8	939.36	1236.52	1848.32	4940.76	100.32	15175.7	2621.24	1009.28	11477.5	10597.4	1088.32	11.4	4132.12	5461.36	9488.6	13635.2
																													1678	876.28	693.12	357.96	-11.4	888.44	687.04	2001.84	1627.16	50.92	1624.12	4490.08	12692	4322.12	9281.12	12293.8	4309.2	10348.9	1325.44	4613.96	7012.52
																													1679	1003.2	1168.88	598.88	1.52	2906.24	1805.76	1805.76	4693	84.36	3441.28	2523.2	15737.3	3401	6423.52	5701.52	275.12	61.56	4237	9350.28	13026.4
																													1680	513	703.76	2585.52	2.28	5996.4	1131.64	1915.2	987.24	76	5054.76	32721	7817.36	110.96	3078	1729.76	-3.04	2440.36	10662.8	12558.2	10021.4
																													1681	629.28	3460.28	440.8	24.32	886.16	1046.52	884.64	2266.32	99.56	1321.64	5012.2	26347.7	7074.08	8420.04	2541.44	-6.08	4853.36	5025.12	11330.8	2476.08
																													1682	430.16	340.48	452.2	-19.76	443.08	912.76	2309.64	1194.72	71.44	4312.24	5360.28	663.48	7.6	2394	1271.48	35.72	12385	19206.7	3440.52	16689.6
																													1683	452.96	660.44	75.24	-9.88	2090.76	-12.92	630.8	1582.32	11.4	958.36	11324.8	3217.08	403.56	3366.04	6859	815.48	-10.64	13696.7	13945.2	12926.1
																													1684	565.44	637.64	965.2	-1.52	124.64	574.56	44.84	1159	-26.6	834.48	3202.64	23898.2	4821.44	3765.04	77.52	6338.4	1550.4	3838.76	12176.7	9811.6
																													1685	545.68	656.64	461.32	9.12	1064.76	1412.84	7.6	5629.32	15.96	3368.32	2424.4	17757.4	-10.64	85.88	4840.44	35795.2	7315.76	511.48	8613.84	7787.72
																													1686	533.52	565.44	1011.56	-0.76	351.12	279.68	107.92	1717.6	101.08	608.76	18617	4006.72	1327.72	4544.04	3692.08	5751.68	9601.84	1422.72	5492.52	3323.48
																													1687	561.64	548.72	422.56	13.68	1265.4	560.88	1007	1512.4	-47.88	1776.88	4591.92	5305.56	3106.12	3933	4702.12	6348.28	6046.56	8782.56	4249.92	7497.4
																													1688	655.12	364.04	958.36	-6.84	27.36	46.36	1648.44	822.32	-12.92	6276.08	9517.48	2134.08	1817.92	3840.28	2363.6	11932.8	5259.2	10523.7	17638.8	9820.72
																													1689	622.44	91.2	671.08	30.4	319.2	1267.68	1254.76	876.28	120.08	5630.84	3477.76	6654.56	3595.56	1.52	4505.28	12167.6	18554.6	7543.76	2635.68	4981.8
																													1690	558.6	1102.76	648.28	-25.84	931	0.76	1620.32	1017.64	99.56	515.28	14582.1	2046.68	2394.76	1417.4	3557.56	6669	7949.6	3885.88	4018.88	4382.16
																													1691	659.68	1276.04	124.64	195.32	31.16	23.56	10124	2634.16	39.52	8274.88	1162.8	7683.6	2614.4	3072.68	2273.16	9086.56	4712	6042	9926.36	6568.68
																													1692	833.72	459.04	425.6	196.84	813.2	32.68	1160.52	3945.16	219.64	2484.44	3191.24	924.92	1536.72	4535.68	120.84	4375.32	6719.16	4763.68	15719.8	7409.24
																													1693	599.64	981.16	391.4	104.12	1487.32	867.16	3879.8	3253.56	135.28	20169.6	8983.96	2929.04	1582.32	2973.88	6586.92	20127.8	5269.84	8301.48	13813	14217.3
																													1694	326.8	577.6	596.6	254.6	33.44	132.24	1286.68	2944.24	44.08	1012.32	1669.72	595.84	10717.5	3371.36	16117.3	3040.76	8857.04	310.84	10103.4	2720.04
																													1695	664.24	6250.24	984.2	-16.72	3215.56	-14.44	937.84	137.56	39.52	447.64	2054.28	882.36	7653.96	2666.08	3640.4	6943.36	65.36	5964.48	8483.12	1804.24
																													1696	695.4	794.96	300.2	0.76	1279.84	5.32	5606.52	1895.44	38.76	2207.04	8135.8	14222.6	1438.68	13944.5	2543.72	10682.6	2473.8	1264.64	43.32	5224.24
																													1697	537.32	683.24	293.36	1277.56	53.96	-6.84	10306.4	973.56	66.88	1399.92	2770.2	4021.92	1407.52	3381.24	11786.1	7576.44	34261.6	2093.8	2776.28	3566.68
																													1698	782.04	403.56	509.2	1686.44	1083	84.36	792.68	1048.04	57	522.12	1484.28	10428	3076.48	4265.12	3060.52	10403.6	155.04	7178.96	9394.36	4604.84
																													1699	710.6	892.24	429.4	530.48	905.92	40.28	1212.2	-6.08	76	12093.9	5071.48	6220.6	4629.16	4366.2	1634	4769.76	3014.92	7280.8	12657.8	5369.4
																													1700	-25.08	402.8	278.16	482.6	1227.4	-15.96	693.88	3059.76	128.44	2188.8	9897.48	8201.92	17103	794.2	1600.56	22787.8	2023.12	4404.2	10256.2	1833.12
																													1701	280.44	1017.64	601.16	7.6	1382.44	44.08	658.16	3259.64	82.84	11261.7	14307	570.76	7385.68	11341.5	4033.32	2162.2	4807	2466.96	7307.4	6164.36
																													1702	862.6	1045.76	505.4	4.56	710.6	-2.28	1569.4	1801.96	66.12	15237.2	4372.28	16175.1	6982.88	2575.64	2812.76	2236.68	7020.88	4301.6	4161	8198.88
																													1703	449.16	495.52	205.2	336.68	622.44	6.08	1095.16	3685.24	60.04	5720.52	12934.4	1076.92	17.48	1858.2	5069.96	1535.2	1901.52	4893.64	6566.4	19568.5
																													1704	1018.4	705.28	497.04	1058.68	725.8	6.08	1255.52	1157.48	81.32	1433.36	1659.08	12429	0	114.76	9547.88	3761.24	3344.76	780.52	21.28	8500.6
																													1705	1057.16	715.92	357.96	1103.52	661.96	-21.28	763.8	912.76	61.56	1802.72	7277	8809.92	272.08	4404.96	7314.24	3961.88	9526.6	5259.2	320.72	3951.24
																													1706	683.24	885.4	697.68	352.64	1615	2.28	1928.12	57	69.16	1227.4	8557.6	3678.4	129.2	3270.28	1870.36	13388.2	7269.4	1286.68	3377.44	2384.88
																													1707	348.08	804.84	409.64	579.12	488.68	77.52	799.52	2392.48	59.28	-53.96	643.72	13413.2	4050.04	10265.3	263.72	16935.1	9377.64	5055.52	3342.48	22533.2
																													1708	315.4	395.2	719.72	3258.88	1293.52	17.48	1509.36	1546.6	28.12	4416.36	3744.52	3421.52	143.64	14058.5	851.96	13476.3	25226.7	7166.8	540.36	13164
																													1709	543.4	459.04	760	398.24	637.64	-9.88	4371.52	1032.08	160.36	12851.6	7041.4	3657.12	-17.48	2435.04	440.8	17071.1	5244	5758.52	5108.72	13264.3
																													1710	1000.92	829.92	604.96	535.8	362.52	8.36	1838.44	2375	63.84	3985.44	1007.76	4930.88	-8.36	3613.8	1035.88	7821.92	8228.52	6524.6	3752.12	8355.44
																													1711	1472.12	689.32	664.24	1283.64	790.4	68.4	566.96	1848.32	309.32	2743.6	11300.4	7429	158.08	2527	5.32	-29.64	8497.56	5843.64	1082.24	10607.3
																													1712	430.16	257.64	570	1704.68	2683.56	-4.56	1801.2	1291.24	275.88	478.04	1683.4	6001.72	1545.84	3667.76	261.44	5806.4	4064.48	5990.32	3507.4	3312.84
																													1713	621.68	452.2	811.68	1447.8	345.04	-24.32	3125.12	4615.48	98.8	6549.68	13112.3	2913.84	4098.68	17063.5	124.64	22.04	1104.28	3287	4775.08	3606.96
																													1714	735.68	611.04	688.56	663.48	901.36	35.72	1584.6	1653.76	95	4301.6	15396.8	15387.7	199.12	2381.08	340.48	11743.5	1580.04	2634.16	265.24	5257.68
																													1715	503.88	788.88	547.96	516.8	1732.8	-5.32	1786	1863.52	82.08	359.48	4983.32	1729	2311.16	4503.76	607.24	8.36	91.2	5186.24	3573.52	6924.36
																													1716	1193.2	566.96	601.16	853.48	494.76	-28.12	1750.28	1441.72	47.88	1030.56	3699.68	2936.64	22055.2	7584.8	60.04	4795.6	2723.08	6011.6	129.96	5592.08
																													1717	840.56	923.4	318.44	986.48	1741.92	-17.48	877.04	2053.52	139.08	1548.12	2750.44	5247.04	4383.68	2587.8	0	8370.64	5392.2	278.16	2302.04	6518.52
																													1718	544.16	804.08	1014.6	713.64	822.32	336.68	2721.56	3690.56	842.84	-157.32	2647.08	3278.64	5922.68	9000.68	3.8	3280.16	13306.8	1707.72	4702.88	7980.76
																													1719	763.8	1115.68	542.64	1356.6	825.36	19.76	1692.52	2457.84	62.32	5238.68	2337	8201.92	372.4	4680.08	0.76	3867.64	2267.08	449.92	2218.44	6627.96
																													1720	878.56	376.96	1095.92	2529.28	3181.36	241.68	4639.04	9577.52	206.72	161.12	1380.92	14671	4468.8	7756.56	12.92	5499.36	4135.16	5106.44	642.2	2660
																													1721	661.2	347.32	601.16	437	2938.92	147.44	1550.4	1234.24	35.72	5072.24	14486.4	2206.28	364.04	1969.16	-11.4	8960.4	4551.64	19	8097.8	16611.3
																													1722	332.88	509.2	465.88	711.36	893	-9.12	2033	2640.24	268.28	129.2	24890	1211.44	6.08	6408.32	3.04	2306.6	4353.28	50.16	1305.68	7458.64
																													1723	771.4	351.12	471.2	694.64	301.72	73.72	1624.12	2019.32	88.92	2830.24	8678.44	4664.88	-20.52	11203.2	288.8	14291.8	10538.9	7394.8	4767.48	4161.76
																													1724	1098.2	511.48	832.2	372.4	645.24	2457.08	1153.68	1368.76	825.36	5202.2	2672.92	1763.2	675.64	1674.28	236.36	8901.88	6181.84	5271.36	12112.1	3746.04
																													1725	394.44	936.32	1310.24	924.92	1333.8	3873.72	5883.92	1041.96	29.64	986.48	3650.28	7311.2	2603	2321.04	699.2	3.8	4636.76	8305.28	9210.44	3059.76
																													1726	1042.72	1451.6	932.52	642.2	1412.08	2173.6	3346.28	2232.88	147.44	3643.44	11631	5097.32	95.76	5685.56	373.16	140.6	5649.84	4309.96	4452.08	10971.4
																													1727	564.68	281.2	416.48	275.12	2576.4	2000.32	1934.2	2701.04	-19	5316.96	15160.5	1808.04	13.68	12472.4	20.52	2936.64	36.48	2959.44	12612.2	5226.52
																													1728	414.96	573.04	364.04	817	513	1098.96	1677.32	2631.88	368.6	4860.2	19554	16517.1	-22.04	4697.56	188.48	1503.28	213.56	16684.3	4731	7991.4
																													1729	485.64	278.16	495.52	292.6	-42.56	1088.32	5785.88	2353.72	184.68	9769.04	6488.88	4760.64	2915.36	7134.12	240.92	11271.6	5587.52	10231.1	6262.4	6536
																													1730	670.32	395.2	280.44	19.76	608.76	2197.92	3958.84	1088.32	247.76	5715.2	2370.44	2228.32	5368.64	1920.52	28.88	3000.48	-1.52	8714.92	3884.36	5891.52
																													1731	566.2	669.56	498.56	809.4	2115.08	1030.56	663.48	3491.44	216.6	1344.44	956.08	4102.48	1776.12	12063.5	3.8	5985.76	4392.04	5788.92	5250.08	6168.16
																													1732	461.32	580.64	801.04	716.68	4328.96	1502.52	1129.36	933.28	34.96	1681.12	9192.96	21737.5	11590	870.96	3356.16	15623.3	5066.92	3436.72	4258.28	1070.84
																													1733	1148.36	913.52	659.68	6.84	3212.52	763.04	1875.68	668.8	886.16	1573.96	1010.04	4570.64	3406.32	8727.08	6398.44	18335	7312.72	5201.44	5712.16	5149
																													1734	430.92	1228.92	85.12	220.4	41.04	1016.88	1244.12	2921.44	-1.52	8164.68	3162.36	1831.6	53.96	4092.6	4880.72	3435.96	3570.48	2619.72	2801.36	14905.9
																													1735	-5.32	503.88	120.84	1168.88	523.64	1218.28	1264.64	2435.04	-19	1037.4	3738.44	3701.96	1419.68	13904.2	22514.2	153.52	864.88	2492.8	15827.8	8874.52
																													1736	620.16	361	419.52	655.12	5179.4	544.16	5409.68	6949.44	6.08	5466.68	6051.88	5163.44	7523.24	268.28	6492.68	9233.24	9131.4	2157.64	5395.24	8850.2
																													1737	720.48	408.88	85.88	475.76	795.72	1164.32	2060.36	2055.04	-34.96	6238.84	3861.56	23176.2	2004.88	3129.68	7619	39940.3	6516.24	25730.6	6050.36	2111.28
																													1738	457.52	508.44	5.32	680.2	1022.96	2777.8	5241.72	6697.12	1377.12	10487.2	1282.88	2713.2	4834.36	3049.88	3557.56	1656.04	2175.12	1574.72	11363.5	899.08
																													1739	969.76	579.12	622.44	1630.96	856.52	522.12	1616.52	2280.76	2754.24	1848.32	3301.44	9767.52	164.92	4285.64	2413.76	25.08	3964.16	17419.2	4309.96	11507.9
																													1740	521.36	322.24	739.48	2.28	1125.56	2299.76	2387.92	1081.48	3088.64	6621.12	4072.08	6476.72	1426.52	7402.4	6710.8	-3.8	9025	3603.16	8600.16	11932
																													1741	704.52	549.48	456.76	-12.16	1564.08	643.72	10257	5207.52	2616.68	5786.64	3616.08	2957.92	5320.76	5181.68	15754.8	867.92	5024.36	5840.6	3125.88	3546.92
																													1742	783.56	421.04	278.92	-2.28	637.64	1518.48	4526.56	4319.08	2839.36	20244.9	4749.24	787.36	2904.72	1567.88	3936.04	15621.8	12866	3117.52	2286.84	8810.68
																													1743	501.6	618.64	481.84	2.28	1957.76	1037.4	2567.28	6779.96	5928	204.44	1748	3137.28	3957.32	2078.6	937.08	-15.96	4368.48	4525.8	2833.28	7311.2
																													1744	5124.68	965.96	474.24	177.84	1678.08	1112.64	3581.12	3540.08	6665.96	2814.28	1828.56	1086.8	7339.32	3058.24	15561	5.32	1588.4	4682.36	12188.1	1810.32
																													1745	614.08	259.16	534.28	1156.72	779	845.12	1945.6	271.32	1344.44	6208.44	6406.04	8016.48	1956.24	8499.84	5528.24	9121.52	2066.44	6681.16	13163.2	11966.2
																													1746	804.08	1410.56	571.52	10.64	1725.2	1529.88	4951.4	1116.44	6073.92	6471.4	3638.88	2577.92	2829.48	2090	4515.16	7430.52	2571.08	9218.04	14805.6	14068.4
																													1747	965.96	2380.32	591.28	432.44	1492.64	664.24	4090.32	2217.68	1605.12	5932.56	2952.6	2633.4	5975.12	4544.04	4606.36	7544.52	3494.48	17439	4151.88	12002.7
																													1748	1176.48	589	939.36	698.44	2740.56	633.08	1379.4	4947.6	14027.3	-628.52	1675.8	1872.64	275.88	4270.44	6010.84	6403.76	9566.88	10540.4	2637.96	3563.64
																													1749	1549.64	639.16	511.48	556.32	1341.4	24.32	2674.44	1198.52	6680.4	10831.5	4384.44	5155.84	5168.76	7017.08	28943.8	15544.3	7448	1057.16	7967.08	1197.76
																													1750	489.44	365.56	491.72	1744.2	905.92	896.04	1067.8	8227	2789.96	22380.5	2447.2	16489	0.76	6640.12	17289.2	8024.84	2261	28.12	7349.96	3138.8
																													1751	3627.48	937.84	823.84	1656.8	788.88	732.64	2540.68	1651.48	3344.76	1611.2	6532.96	14521.3	1508.6	4946.08	125.4	7572.64	7069.52	418	7.6	6927.4
																													1752	536.56	541.88	422.56	8242.96	690.84	725.8	2429.72	2758.8	3559.84	1079.2	2432.76	2252.64	9050.84	3882.84	6973	7712.48	4452.84	2906.24	6441	4284.88
																													1753	640.68	889.2	630.04	-25.84	1060.2	1624.88	3540.84	1173.44	7056.6	7786.96	2350.68	11012.4	2175.88	11189.5	278.92	57147.4	7105.24	1298.08	4797.12	1952.44
																													1754	1096.68	497.8	482.6	-20.52	558.6	1039.68	1255.52	2817.32	4578.24	3457.24	2199.44	1878.72	1589.92	33083.6	4249.16	1.52	3306.76	829.92	-14.44	2323.32
																													1755	396.72	655.88	581.4	985.72	4007.48	834.48	15466	938.6	3888.92	1890.12	6762.48	8781.04	-18.24	4952.16	14576.8	-8.36	4369.24	215.84	4168.6	8797.76
																													1756	675.64	763.04	478.8	-10.64	930.24	1623.36	7096.88	1903.04	8177.6	668.04	1387.76	4733.28	1029.8	4244.6	15850.6	20631.7	12518	682.48	7384.92	9313.04
																													1757	759.24	572.28	855	728.84	2896.36	383.04	161.88	3494.48	2997.44	1666.68	3668.52	5331.4	103.36	3281.68	3929.2	2313.44	11694.9	705.28	3663.96	6627.96
																													1758	675.64	462.08	532.76	640.68	723.52	638.4	3505.88	8189.76	643.72	1781.44	1007.76	3237.6	-19.76	5047.16	15317.8	8470.2	9167.88	652.08	27947.5	8902.64
																													1759	592.8	882.36	535.04	6.08	1725.96	648.28	2653.16	2056.56	1919.76	617.12	17083.3	15561	7624.32	1942.56	13145	4199	10007.7	1222.08	2603	1892.4
																													1760	497.04	414.96	367.08	17.48	651.32	1186.36	1634	1060.2	3413.16	5950.04	1507.08	10755.5	2198.68	16487.4	4119.2	3764.28	2123.44	2235.16	6194	19280.4
																													1761	408.88	1000.92	566.96	-25.08	136.8	902.88	1907.6	13080.4	3220.88	2949.56	2268.6	1304.92	1365.72	3100.04	6035.16	-9.12	4169.36	10650.6	3601.64	7212.4
																													1762	369.36	489.44	497.04	19	555.56	1825.52	1552.68	2242.76	3097	15706.2	1328.48	1076.16	2089.24	5706.08	13864.7	20.52	1148.36	4284.12	7761.88	5137.6
																													1763	172.52	409.64	361.76	594.32	1313.28	763.04	2770.2	1264.64	452.2	8413.96	3885.12	3977.08	4774.32	24773	11675.9	10.64	8346.32	1551.92	8396.48	6979.08
																													1764	436.24	681.72	411.92	462.84	959.88	1188.64	1203.84	64.6	3729.32	6193.24	7242.04	8731.64	10624.8	861.08	13811.5	-5.32	11441	359.48	7493.6	4287.16
																													1765	568.48	827.64	815.48	6.84	3880.56	1121	1965.36	2730.68	2221.48	3914.76	8192.04	7394.8	-12.16	4634.48	3572.76	-11.4	2204	1111.12	15.96	8993.84
																													1766	877.04	542.64	14.44	537.32	713.64	633.08	14234	6070.12	3718.68	2004.88	8239.16	4826	5035.76	3353.88	7625.84	288.04	5079.08	11337.7	102.6	13836.6
																													1767	772.92	399.76	324.52	366.32	15.96	1433.36	1003.96	871.72	1121.76	392.92	760.76	2199.44	3669.28	3473.2	9885.32	4873.88	2168.28	1361.16	12133.4	3487.64
																													1768	1829.32	511.48	520.6	2.28	1287.44	4971.16	5304.04	6023.76	2655.44	20600.6	5709.12	2451	568.48	25396.9	1868.84	18245.3	7278.52	57	99.56	2185.76
																													1769	878.56	499.32	392.16	797.24	1687.96	792.68	682.48	6748.04	3078.76	775.2	6802.76	1287.44	5452.24	5471.24	5780.56	655.88	7289.16	2175.12	2104.44	25129.4
																													1770	613.32	436.24	485.64	310.84	798.76	698.44	2397.8	1029.8	2124.2	4531.88	12338.6	3868.4	948.48	18183	3971	19377	11793.7	11070.2	5126.96	5158.12
																													1771	500.84	522.88	232.56	19	858.04	940.12	1883.28	628.52	1554.96	7390.24	3276.36	8588	1408.28	6466.84	18585	2571.08	4634.48	3733.12	7011.76	12382.7
																													1772	685.52	794.96	529.72	810.16	2340.04	525.92	2991.36	215.84	4589.64	4548.6	18891.3	9905.08	269.8	19514.5	21094.6	15323.9	2679	5870.24	661.96	4727.2
																													1773	797.24	303.24	497.8	1370.28	753.16	556.32	3234.56	3866.88	932.52	5326.08	8887.44	1338.36	2420.6	1593.72	10367.2	-10.64	5709.88	5360.28	5772.2	2443.4
																													1774	1126.32	690.08	763.8	20.52	646	570	1468.32	1575.48	1013.84	278.92	784.32	2008.68	5085.16	11013.2	978.88	941.64	4481.72	11843.1	103.36	3131.2
																													1775	800.28	1158.24	2678.24	8436	745.56	878.56	779.76	2990.6	2645.56	2782.36	3236.84	1256.28	1183.32	5859.6	1991.96	516.8	19	5725.08	13930.8	5650.6
																													1776	499.32	382.28	993.32	427.88	1564.84	22.04	614.84	1993.48	8050.68	2958.68	5913.56	3847.12	1896.2	3119.04	2370.44	9810.84	3864.6	1751.04	6517.76	4959
																													1777	1421.96	280.44	663.48	703.76	842.84	620.92	121.6	1049.56	3439.76	5595.12	9094.92	1992.72	1950.92	19006.8	5741.04	7914.64	8980.92	3624.44	11457	3499.8
																													1778	421.04	541.88	313.12	1704.68	2121.92	2213.12	1582.32	5914.32	1270.72	3610.76	2387.92	4001.4	2875.84	1890.12	4931.64	3425.32	3052.92	836.76	0	7422.16
																													1779	1089.08	1080.72	689.32	19.76	4821.44	641.44	2628.84	205.96	1743.44	6602.88	3815.2	3445.84	2173.6	1516.96	9057.68	18081.9	8858.56	0.76	4062.96	13645.8
																													1780	681.72	560.88	701.48	17.48	530.48	95	6711.56	1297.32	1236.52	4717.32	6098.24	6387.04	6377.16	5203.72	27526.4	14747.8	2911.56	9768.28	5301	4369.24
																													1781	1614.24	389.88	671.84	-2.28	2836.32	4970.4	1558.76	560.88	10147.5	1112.64	3401	4877.68	9737.12	14830.6	3305.24	11057.2	4712.76	117.04	6979.84	2340.8
																													1782	780.52	539.6	667.28	-9.88	906.68	638.4	1957.76	2743.6	1621.84	7596.2	2086.96	10598.2	5063.12	5425.64	2922.2	9635.28	5608.8	73.72	8637.4	-50.16
																													1783	517.56	299.44	494.76	-6.08	729.6	965.96	1347.48	1093.64	2394.76	1919.76	5257.68	1912.92	4119.96	10612.6	9599.56	53450.8	9049.32	595.84	4043.96	155.8
																													1784	578.36	16553.6	453.72	117.8	1313.28	2657.72	110.2	2929.8	656.64	5637.68	1409.04	1573.2	11929.7	6900.04	5362.56	-15.2	7112.08	217.36	6966.92	3078.76
																													1785	647.52	415.72	747.84	-4.56	1085.28	0.76	1919	1409.04	2895.6	40834.8	8353.16	3174.52	7688.16	215.84	9759.16	-4.56	5830.72	6731.32	4199.76	6180.32
																													1786	749.36	683.24	717.44	2.28	1050.32	-8.36	23.56	2041.36	1038.92	2663.8	908.96	2546.76	2979.2	3673.84	7970.12	-9.88	29294.2	3605.44	1991.2	193.04
																													1787	600.4	478.04	389.12	-9.12	648.28	690.08	979.64	1935.72	3962.64	29877.9	9753.08	10002.4	1653	7164.52	19950.8	3633.56	34306.4	799.52	-3.8	605.72
																													1788	1080.72	848.92	1185.6	812.44	820.04	35.72	1690.24	4336.56	2357.52	997.88	2257.96	6995.8	10816.3	2047.44	13896.6	19829.2	7976.2	10849.8	-10.64	6.84
																													1789	495.52	820.8	6.84	0	164.16	-3.04	1518.48	124.64	8327.32	196.08	5309.36	2406.92	5197.64	14712.1	7943.52	50.16	2379.56	12226.1	-3.04	14646.7
																													1790	1757.88	646	445.36	1.52	3.04	-4.56	1713.04	658.92	5202.96	9981.08	28243.9	13050	2.28	11921.4	7240.52	33.44	7976.96	5433.24	254.6	33.44
																													1791	1183.32	559.36	1211.44	1434.88	40.28	2.28	339.72	224.2	4670.2	1966.12	2876.6	3655.6	3160.84	8113.76	4862.48	18.24	7089.28	4532.64	-18.24	25.84
																													1792	768.36	615.6	493.24	-6.08	877.8	-22.8	7883.48	889.2	1600.56	1051.08	11898.6	2850	5415.76	4851.84	4955.2	4875.4	21388.7	5551.8	135.28	212.04
																													1793	1091.36	868.68	1990.44	-21.28	63.84	-3.04	35.72	1810.32	3343.24	229.52	10519.9	6586.16	707.56	5221.96	4131.36	63.84	2966.28	7970.88	9.12	12315.8
																													1794	677.16	162.64	608.76	-24.32	1147.6	-24.32	2155.36	1001.68	3597.08	3391.12	1730.52	2620.48	8198.12	2628.84	4797.12	2099.12	5449.96	4005.2	4.56	5905.2
																													1795	674.12	562.4	477.28	191.52	382.28	6.08	541.12	1693.28	1327.72	1167.36	22467.1	1027.52	7823.44	2370.44	1637.04	20059.4	7939.72	5725.84	19.76	194.56
																													1796	706.04	560.88	62.32	9.88	9.12	-9.88	955.32	1159.76	981.92	2378.8	10784.4	2479.12	937.84	7813.56	5050.2	9355.6	10006.2	8107.68	1287.44	3844.84
																													1797	11.4	428.64	356.44	36.48	914.28	426.36	1246.4	795.72	5551.04	8514.28	4252.96	14864.8	602.68	80.56	8426.12	16424.4	286.52	4926.32	10.64	6705.48
																													1798	506.92	538.08	651.32	13.68	884.64	-28.88	1623.36	1066.28	2219.96	6118.76	2449.48	3598.6	10702.3	3636.6	4370.76	4187.6	9098.72	3435.2	694.64	8665.52
																													1799	717.44	392.16	17.48	-10.64	1440.2	473.48	50.92	2827.96	4569.12	3142.6	660.44	9522.8	4427.76	2204.76	1501.76	3118.28	-18.24	2382.6	256.12	14045.6
																													1800	334.4	400.52	924.92	16.72	4547.84	975.08	867.92	5932.56	763.04	4028	738.72	3117.52	3350.08	2409.2	20479.7	3922.36	4452.84	7684.36	126.92	1831.6
																													1801	429.4	523.64	537.32	-2.28	354.92	688.56	1083.76	3068.12	1444.76	4232.44	1893.16	5746.36	911.24	2946.52	2888.76	12765	4998.52	9070.6	229.52	8286.28
																													1802	493.24	592.8	547.96	19.76	745.56	801.04	2375	889.2	8193.56	27045.4	2554.36	4588.12	17832.6	1534.44	4226.36	116.28	0.76	26257.2	-22.04	13043.9
																													1803	1064.76	1621.08	784.32	13.68	1353.56	18559.2	2404.64	3263.44	933.28	686.28	7115.12	4819.16	1493.4	3156.28	12895.7	31.92	10814	65.36	18.24	46477.8
																													1804	522.12	645.24	728.08	-3.04	1470.6	919.6	1457.68	2479.12	1834.64	9553.96	6578.56	11292.1	19.76	3805.32	5144.44	-34.2	5000.04	57	-6.84	29934.9
																													1805	440.04	753.92	519.08	168.72	4912.64	687.8	3637.36	995.6	12685.2	649.8	1619.56	2093.04	682.48	3863.08	10046.4	10.64	1979.04	31659.3	88.16	3537.8
																													1806	426.36	268.28	183.16	270.56	1263.88	23.56	6661.4	2956.4	766.84	1089.84	3952	3890.44	2859.12	6231.24	1830.84	-13.68	4804.72	345.04	13.68	1618.04
																													1807	15.96	509.96	-2.28	-17.48	405.08	4.56	1331.52	5395.24	4572.92	1185.6	3167.68	5198.4	249.28	1415.88	24957.6	13.68	5936.36	3584.92	-34.96	8120.6
																													1808	666.52	954.56	538.84	472.72	405.84	-7.6	3491.44	1552.68	8988.52	8619.92	4480.2	2302.8	1734.32	3388.84	6490.4	-2.28	2457.84	8487.68	87.4	311.6
																													1809	608	690.84	579.12	167.96	2286.08	-13.68	1481.24	998.64	10155.1	18135.1	7323.36	2223.76	3237.6	5603.48	6038.2	804.84	3146.4	3675.36	113.24	1497.96
																													1810	538.84	1150.64	611.8	22.8	571.52	1648.44	2335.48	3823.56	20279.8	87.4	2134.84	13977.9	6312.56	226.48	2304.32	5463.64	6136.24	5093.52	15.96	391.4
																													1811	728.08	427.88	504.64	2082.4	4.56	2.28	2887.24	12142.5	5634.64	4441.44	11461.6	2419.08	8757.48	733.4	8537.84	22.8	7068	2105.2	530.48	180.12
																													1812	655.88	861.84	692.36	-4.56	2226.8	699.2	9994	2003.36	3910.96	16701.8	7217.72	2571.84	2413	3277.88	3485.36	4628.4	6754.88	11767.8	-68.4	6.84
																													1813	650.56	637.64	389.88	1197	1000.16	405.84	2869	1754.84	2194.12	2681.28	7744.4	3072.68	5362.56	3220.88	9715.84	2101.4	4612.44	5348.88	15.2	38.76
																													1814	693.12	594.32	481.08	291.84	2118.12	12.92	2918.4	5636.16	2529.28	1567.12	4927.84	2927.52	4739.36	270.56	7774.8	3431.4	4860.2	-19	30.4	6017.68
																													1815	424.08	552.52	756.2	21.28	690.84	720.48	1374.08	3027.08	4785.72	9059.2	22876	18845	934.04	11352.1	6108.12	1372.56	3768.08	630.04	22.8	49.4
																													1816	1779.16	401.28	583.68	692.36	959.12	1013.08	2159.92	1298.08	1206.12	-224.2	8310.6	1040.44	75.24	5609.56	6100.52	5462.88	4205.84	31.92	23.56	2989.08
																													1817	19701.5	402.04	2514.84	2135.6	523.64	1504.8	5558.64	1335.32	3866.12	8394.96	6713.08	13570.6	1228.16	7406.96	11249.5	10617.2	12208.6	2011.72	3.04	3488.4
																													1818	367.08	445.36	-6.08	419.52	452.2	26.6	3011.88	5814	3227.72	3750.6	1501	5196.88	6190.2	1806.52	26601.5	14796.4	1361.92	3204.92	-6.84	1814.88
																													1819	413.44	852.72	237.88	56.24	612.56	201.4	3328.8	5290.36	42633	722	4912.64	11767.8	2374.24	7957.2	5696.2	3571.24	7029.24	3863.08	27.36	2650.88
																													1820	538.08	476.52	189.24	134.52	723.52	2381.08	778.24	3515	5244	617.12	1381.68	2386.4	2254.16	3375.92	7581.76	9446.04	6512.44	17439.7	-21.28	5981.96
																													1821	1000.16	383.8	591.28	-110.96	700.72	1235.76	1938.76	1166.6	1614.24	5886.96	4260.56	4209.64	2251.12	2904.72	6829.36	8379	7172.12	130.72	34.2	7067.24
																													1822	319.96	959.12	380.76	-16.72	3076.48	1722.92	1421.96	1236.52	4329.72	2442.64	9842.76	7704.12	3906.4	8120.6	7145.52	242.44	3714.88	23928.6	113.24	26215.4
																													1823	469.68	403.56	287.28	-65.36	442.32	1094.4	2800.6	1204.6	6341.44	10605.8	5878.6	1213.72	1640.08	23113.9	6226.68	28.88	4753.04	20824.8	4298.56	3285.48
																													1824	3693.6	454.48	502.36	-148.2	521.36	50.16	363.28	1577.76	5538.12	17768.8	7623.56	15407.5	5015.24	2207.8	4296.28	6178.04	3913.24	3622.92	365.56	5010.68
																													1825	964.44	842.08	636.88	-110.2	1197	6.84	3510.44	1006.24	1729	1402.2	4518.2	1896.96	8845.64	5772.96	23031.8	2448.72	1421.96	8445.88	14824.6	364.04
																													1826	1800.44	521.36	2615.16	-212.8	2223.76	1089.08	1990.44	2215.4	2103.68	1933.44	6001.72	1436.4	424.84	2169.04	7397.84	-30.4	7216.96	1183.32	14104.8	12657.8
																													1827	528.96	418	1113.4	0	779.76	110.96	3165.4	185.44	3747.56	9987.92	7090.04	518.32	2847.72	53.96	3026.32	3945.92	34.96	2347.64	5234.12	17777.9
																													1828	633.08	887.68	639.92	180.12	1161.28	44.08	4066.76	1836.92	1487.32	6931.2	3750.6	6084.56	1230.44	15896.2	6065.56	4172.4	1643.12	22926.9	6828.6	12510.4
																													1829	469.68	472.72	665	11.4	58.52	1773.08	3740.72	3110.68	877.04	3625.96	2929.8	839.8	2365.88	4473.36	7900.2	-18.24	2721.56	9903.56	39207.6	-4.56
																													1830	989.52	379.24	649.8	132.24	3918.56	110.96	1669.72	2302.8	2143.96	587.48	1401.44	8838.8	-19	2802.12	12565.8	19.76	1290.48	5479.6	10919.7	567.72
																													1831	824.6	706.8	538.08	42.56	1326.2	683.24	1118.72	4522.76	829.16	1151.4	2850	5840.6	298.68	11793.7	12698.8	4945.32	6.84	12311.2	20387	961.4
																													1832	541.88	1031.32	364.04	-0.76	800.28	934.8	2736.76	2570.32	2872.04	3865.36	6202.36	13203.5	3215.56	5482.64	3041.52	4078.16	858.8	-0.76	8246	240.92
																													1833	487.92	637.64	-1.52	-0.76	2151.56	542.64	3937.56	1649.96	1013.84	6682.68	4208.12	4622.32	3828.12	8616.12	6240.36	6270	2498.88	9.88	14076	6393.12
																													1834	862.6	722	784.32	2364.36	656.64	395.96	3984.68	2964	5627.8	3597.84	8240.68	16364.3	8423.08	3135.76	2831	17493.7	2240.48	6605.16	14579.1	469.68
																													1835	0	338.96	674.12	-50.92	79.8	18.24	4091.08	1250.2	3230.76	560.88	7000.36	3280.16	24095	2318.76	1242.6	82.08	2585.52	3054.44	1912.92	-9.88
																													1836	631.56	906.68	557.08	9.88	1569.4	13.68	142.88	1665.16	1632.48	10196.2	5368.64	12470.1	106.4	1691	6701.68	5152.04	4681.6	7144	8464.12	10152.8
																													1837	521.36	677.92	408.88	3492.2	1049.56	4.56	909.72	7374.28	4078.92	1085.28	1840.72	6216.04	175.56	1883.28	1773.84	4742.4	12597	482.6	8504.4	6291.28
																													1838	1157.48	515.28	9.12	1771.56	2546	-15.96	1979.8	2018.56	2801.36	1535.2	9950.68	14634.6	12.92	13873.8	87.4	6734.36	5765.36	7779.36	10014.5	18214.2
																													1839	928.72	796.48	1073.88	654.36	538.08	91.2	1327.72	2565.76	15123.2	397.48	2827.2	4014.32	6619.6	26738.3	7232.16	12695	17233	109.44	7038.36	16043.6
																													1840	871.72	503.12	317.68	938.6	785.84	918.84	835.24	765.32	2511.8	2266.32	1852.88	1258.56	4663.36	15813.3	8363.8	7581.76	10534.4	6272.28	6212.24	6832.4
																													1841	1323.92	414.2	60.04	742.52	1217.52	1342.16	6829.36	2211.6	1247.92	3701.96	6352.84	2755	486.4	3967.96	13737.8	63.08	9852.64	4486.28	4891.36	314.64
																													1842	844.36	362.52	644.48	3746.8	559.36	788.12	945.44	1083	2117.36	3126.64	6540.56	9582.08	-19	1903.8	2203.24	101.84	3853.96	7524	1778.4	5431.72
																													1843	1080.72	1597.52	506.16	518.32	1057.16	3215.56	3027.08	1335.32	3207.96	2446.44	4594.96	2173.6	4133.64	3491.44	1421.2	4931.64	8008.88	16820.3	6156	4928.6
																													1844	523.64	944.68	587.48	644.48	343.52	629.28	3738.44	785.08	11686.5	2551.32	5910.52	3179.08	734.16	2722.32	3540.08	5969.8	5238.68	10224.3	2916.12	13069.7
																													1845	221.16	466.64	422.56	660.44	2405.4	1260.84	4808.52	1434.88	9462.76	1429.56	896.8	8957.36	1703.16	21172.1	23994.7	6213	3607.72	6347.52	2182.72	159.6
																													1846	780.52	385.32	485.64	3574.28	12929.9	8.36	1281.36	2988.32	2511.04	10872.6	4599.52	7419.12	2655.44	10137.6	9233.24	9918.76	17100.8	3324.24	6229.72	822.32
																													1847	802.56	473.48	636.88	622.44	55.48	1651.48	3426.84	2807.44	1145.32	1732.8	6890.16	1269.2	1947.88	2600.72	5175.6	49100.6	5861.12	6566.4	7514.88	5846.68
																													1848	967.48	633.84	751.64	798.76	849.68	1015.36	763.04	1115.68	1526.08	4330.48	1368.76	512.24	4763.68	1323.92	5639.96	1242.6	3273.32	2758.04	12841.7	5428.68
																													1849	1185.6	639.16	871.72	-0.76	1333.8	1406	1741.16	3165.4	1491.88	4709.72	4112.36	9699.88	1792.84	17233.8	1609.68	8322	4018.12	3169.2	2946.52	6728.28
																													1850	2322.56	512.24	610.28	468.92	450.68	3690.56	291.08	951.52	1031.32	912	1713.8	11826.4	8850.96	4452.08	3806.08	46975.6	6358.92	2878.88	31067.3	4887.56
																													1851	759.24	442.32	453.72	1744.96	1181.04	33.44	1152.16	13667.8	4943.8	2060.36	2577.16	1326.2	4048.52	2675.96	2919.92	-12.16	24.32	9368.52	3242.92	5026.64
																													1852	570.76	421.04	755.44	601.16	3473.96	-11.4	1740.4	2650.12	4464.24	5680.24	9463.52	670.32	8194.32	4831.32	3456.48	-20.52	4008.24	26256.5	5579.92	14317.6
																													1853	643.72	558.6	613.32	3948.2	1088.32	-15.96	7106	1390.8	1241.08	2185	5204.48	9833.64	7565.04	8631.32	10624.8	103.36	4997.76	23086.5	42342.6	1186.36
																													1854	962.92	744.04	795.72	96.52	766.08	1608.16	461.32	2137.12	6106.6	-134.52	6315.6	6462.28	4236.24	12068	712.88	592.8	6931.96	6676.6	4024.2	1043.48
																													1855	4670.96	451.44	262.96	1140.76	387.6	0.76	860.32	2584.76	1803.48	6226.68	13849.5	8907.96	-4.56	5446.16	1707.72	29.64	8797.76	4552.4	2810.48	174.8
																													1856	772.16	576.08	611.04	868.68	2498.12	2545.24	3213.28	2599.96	1297.32	344.28	3107.64	3002.76	90.44	2338.52	8356.96	735.68	4676.28	5550.28	20763.2	351.88
																													1857	693.12	566.96	664.24	604.2	1253.24	844.36	4681.6	-11.4	1121.76	1670.48	4508.32	6581.6	9.12	2267.08	6792.88	443.08	676.4	5.32	2599.96	277.4
																													1858	447.64	555.56	406.6	886.92	2216.92	39.52	3928.44	63.08	5074.52	1521.52	36255	11045.8	4851.84	5842.12	1624.12	392.92	17908.6	14870.2	17236.8	7126.52
																													1859	1082.24	459.8	813.2	927.96	1073.88	7.6	4143.52	5020.56	2317.24	7354.52	1792.08	1827.04	318.44	26028.5	5895.32	3570.48	4810.8	7000.36	6682.68	324.52
																													1860	801.04	285	588.24	502.36	1125.56	161.88	2512.56	2018.56	4645.12	5864.16	1972.96	6897	2989.08	5541.92	1079.2	-6.08	6684.96	8573.56	7646.36	525.16
																													1861	947.72	763.8	348.08	671.08	1262.36	756.2	56.24	647.52	2758.04	895.28	1400.68	4471.84	751.64	8907.2	1418.16	50.92	10017.6	4.56	1832.36	2364.36
																													1862	-9.88	341.24	464.36	-0.76	1744.2	1917.48	1139.24	3413.16	9148.12	7812.04	2712.44	934.04	9517.48	6192.48	4104.76	768.36	4631.44	130.72	1960.8	6361.2
																													1863	856.52	610.28	10.64	1322.4	76	-0.76	3000.48	2360.56	5582.96	386.08	12545.3	3442.04	1728.24	5364.08	6671.28	76.76	9900.52	6.84	4651.2	5950.04
																													1864	1321.64	495.52	605.72	542.64	1562.56	-9.12	2617.44	3834.2	1076.92	1045.76	29051	16846.9	4737.08	5307.08	9323.68	14327.5	12613.7	257.64	8511.24	4631.44
																													1865	792.68	632.32	703	611.04	635.36	-17.48	919.6	5502.4	491.72	3949.72	9182.32	3077.24	3518.04	12156.2	8567.48	6340.68	47923.3	521.36	13458.1	237.12
																													1866	3445.08	501.6	421.04	782.04	9.12	855	4868.56	1382.44	7995.2	1533.68	2858.36	4558.48	2694.96	2964.76	5532.04	-28.12	17738.4	138.32	6498.76	1532.16
																													1867	753.92	299.44	1564.08	2073.28	1374.08	14.44	1988.92	610.28	7961.76	6996.56	4654.24	3255.08	1965.36	7805.96	5120.88	13635.2	24038	428.64	-38	3719.44
																													1868	1042.72	378.48	1516.96	374.68	1130.12	7.6	2739.8	635.36	5200.68	921.88	10510	10353.5	2524.72	3936.04	7213.16	18499.9	4051.56	3394.92	24601.2	4035.6
																													1869	663.48	646.76	663.48	677.16	1087.56	88.16	68.4	292.6	7441.92	4908.84	11116.5	891.48	2562.72	11379.5	5362.56	-6.84	3961.12	224.2	9475.68	7125.76
																													1870	563.16	796.48	503.88	1004.72	1138.48	43.32	2013.24	5420.32	1634	1422.72	13436	6752.6	8886.68	40517.1	11549	-9.12	6372.6	-28.88	8856.28	3851.68
																													1871	110.96	525.16	1521.52	462.08	1060.96	-8.36	2596.92	2176.64	1183.32	3568.96	13816	2045.16	4652.72	44605.9	5607.28	5998.68	3161.6	1.52	7467.76	6522.32
																													1872	809.4	1564.84	498.56	-3.8	1716.84	447.64	1983.6	724.28	1378.64	2793.76	2959.44	3800.76	5024.36	2513.32	7761.88	3393.4	5836.8	7828.76	1123.28	5621.72
																													1873	503.88	435.48	4572.92	2375	1099.72	17.48	2530.8	1931.16	404.32	5551.8	2831	905.92	-25.08	9750.04	3439	2582.48	14618.6	1237.28	15631.7	6834.68
																													1874	805.6	748.6	1257.04	63.84	1254	548.72	1070.08	59.28	290.32	3105.36	2882.68	18278.8	187.72	10451.5	9987.92	3838	11206.2	4681.6	11840.8	116.28
																													1875	1222.84	1717.6	767.6	62.32	986.48	502.36	4776.6	963.68	1022.96	342	299.44	7416.84	7.6	1399.92	22566.7	11723	3511.2	2856.84	4618.52	189.24
																													1876	1016.12	283.48	339.72	886.92	39.52	53.2	2362.08	1041.96	1235	3018.72	680.96	13427.7	1213.72	3249.76	9959.04	14469.6	3736.16	1723.68	4502.24	101.84
																													1877	585.2	288.8	1391.56	18.24	802.56	21.28	807.12	3291.56	2900.16	7006.44	13309.9	7220.76	8172.28	1122.52	2651.64	2844.68	6703.96	6025.28	8055.24	28.88
																													1878	655.12	794.2	-13.68	348.84	2894.08	12.92	2115.84	1773.08	1009.28	1756.36	2363.6	5609.56	348.84	13692.2	29845.2	11920.6	3645.72	15149.1	10231.1	19.76
																													1879	558.6	706.8	1196.24	4075.12	836.76	-16.72	8559.88	4524.28	2022.36	6762.48	11536.8	8793.96	93.48	7783.92	4290.96	3564.4	15428.8	9905.08	3752.88	-12.92
																													1880	601.16	515.28	691.6	4.56	860.32	1833.12	993.32	1573.2	3280.92	1221.32	12768.8	3429.12	6446.32	5569.28	8733.16	5491.76	8363.04	6084.56	8144.16	4880.72
																													1881	1530.64	750.12	1031.32	-34.96	28.12	853.48	85.88	4626.88	813.96	2354.48	7036.08	1620.32	123.12	1773.84	3672.32	9699.88	10581.5	5886.96	7575.68	18837.4
																													1882	1026	562.4	621.68	121.6	1572.44	779	2432.76	2202.48	2571.84	10247.1	1076.16	2052	2411.48	18849.5	2388.68	18068.2	2751.2	184.68	6168.16	5791.96
																													1883	3356.16	390.64	552.52	-19	1793.6	667.28	4505.28	3086.36	1287.44	3072.68	2176.64	22294.6	5275.92	6619.6	2950.32	4186.08	4762.92	-15.96	6415.92	5259.2
																													1884	668.8	1904.56	522.88	2.28	2789.96	3.04	1926.6	1948.64	4444.48	1330	4328.96	1136.96	640.68	15208.4	6067.84	6456.2	10574.6	291.08	4802.44	248.52
																													1885	592.04	116.28	1074.64	934.04	1893.16	712.12	3120.56	6979.84	1741.16	2192.6	2546	25747.3	7433.56	11691.1	8727.84	9186.12	17463.3	5437.04	17485.3	122.36
																													1886	245.48	1800.44	115.52	10.64	1951.68	-9.88	1106.56	13100.1	2380.32	313.12	8752.92	3897.28	3624.44	8833.48	9996.28	26223	29467.5	4046.24	6206.16	9129.88
																													1887	449.16	469.68	48.64	365.56	915.04	15.2	1403.72	1307.96	1299.6	5447.68	3674.6	8502.88	2482.92	6209.2	14847.4	2835.56	15340.6	4957.48	4120.72	2527
																													1888	693.12	1480.48	498.56	0.76	1454.64	9.88	3093.96	1982.84	4939.24	-28.12	5142.16	5720.52	3281.68	3481.56	1341.4	8266.52	12339.4	922.64	8496.04	5050.96
																													1889	401.28	685.52	509.96	8.36	1457.68	115.52	2088.48	1657.56	12641.1	3587.2	3974.8	3269.52	-23.56	2542.2	8319.72	5890.76	3852.44	11233.6	7885	6177.28
																													1890	886.16	2748.16	805.6	110.2	1078.44	-9.12	1948.64	3071.16	6442.52	757.72	2827.96	14938.6	-7.6	4423.2	7467	7099.92	19393.7	4842.72	5174.08	1393.08
																													1891	642.2	940.12	351.88	-19.76	1146.08	82.84	7593.16	1539.76	14883.1	1429.56	1765.48	2501.16	1048.8	2456.32	847.4	5.32	5430.2	52.44	14313.1	2337
																													1892	1159	269.04	224.96	67.64	1165.08	1042.72	6.84	7773.28	3261.16	3.04	950.76	5771.44	3768.84	1361.16	2230.6	9924.08	21960.2	14868.6	10956.9	603.44
																													1893	984.96	647.52	522.12	18.24	1061.72	-22.8	485.64	3097	1811.08	-337.44	4845.76	614.84	139.84	4243.84	1653	8032.44	15380.1	5240.2	82.08	4797.88
																													1894	839.8	210.52	1024.48	-45.6	2945.76	1846.04	1903.04	779.76	9106.32	1393.84	2625.04	3257.36	5053.24	9050.84	6440.24	32.68	6458.48	-25.08	14050.1	8591.04
																													1895	1939.52	854.24	639.92	592.8	3730.84	1121.76	1166.6	1037.4	1732.04	3568.96	810.16	8489.2	3562.88	5475.04	2371.2	230.28	3497.52	7511.84	112.48	4133.64
																													1896	661.2	538.84	840.56	13.68	794.2	506.16	1474.4	1060.2	5424.88	1252.48	2639.48	3819.76	82.84	3011.88	9813.12	6472.16	7271.68	8670.08	1905.32	7514.88
																													1897	329.08	624.72	329.84	331.36	943.92	801.8	1833.12	4146.56	1031.32	5557.12	5451.48	2507.24	4348.72	4154.16	4778.12	8698.96	12190.4	-31.92	4959	3995.32
																													1898	779	834.48	449.16	1950.16	4461.96	23.56	1198.52	974.32	3600.12	2789.96	1744.96	19310.8	4878.44	3325.76	14191.5	10483.4	1189.4	8011.92	12533.9	14544.1
																													1899	784.32	516.8	559.36	20.52	85.88	756.2	2167.52	2022.36	2149.28	2432.76	14594.3	2032.24	4253.72	13252.9	15967.6	1946.36	7638	9087.32	4275.76	19766.8
																													1900	753.92	614.84	658.16	769.12	1478.2	781.28	4439.16	3271.04	1553.44	-181.64	937.08	2320.28	5129.24	4965.08	1734.32	114	2419.84	3580.36	3861.56	2016.28
																													1901	750.12	382.28	866.4	839.8	905.92	4753.8	4955.96	2669.88	2121.16	825.36	1238.04	6065.56	4628.4	313.12	3797.72	224.2	3833.44	26194.2	5878.6	847.4
																													1902	680.2	738.72	404.32	722.76	845.88	1749.52	1637.04	3637.36	5374.72	-23.56	4594.96	13214.9	3514.24	5086.68	1719.12	34057.1	4439.16	3055.96	6022.24	3692.84
																													1903	558.6	825.36	177.08	1380.92	2288.36	934.8	1203.08	2258.72	3058.24	2601.48	7141.72	18157.9	3417.72	6911.44	3478.52	7273.96	439.28	88.16	7902.48	9318.36
																													1904	-18.24	560.12	861.08	22.8	1012.32	801.8	769.12	2422.88	3749.84	2823.4	9272	8814.48	2251.12	5519.88	8420.8	43.32	7517.16	3800.76	5594.36	41.8
																													1905	1273.76	-12.92	361	265.24	897.56	59.28	1438.68	3807.6	3611.52	718.2	3755.92	5223.48	268.28	2034.52	3484.6	20366.5	5437.04	4389	2828.72	28.88
																													1906	329.84	341.24	821.56	-0.76	322.24	985.72	1160.52	1307.2	2173.6	1238.04	5751.68	10858.9	1654.52	6056.44	8049.16	13599.4	4380.64	9471.88	2819.6	-19
																													1907	677.16	785.08	497.04	3.8	1713.04	1191.68	1482	712.12	1664.4	2264.04	4941.52	2914.6	27.36	5372.44	3297.64	3978.6	13366.1	1865.04	2229.08	3509.68
																													1908	608.76	969	611.8	88.16	856.52	975.08	753.16	4495.4	6685.72	1847.56	6637.08	3027.84	984.96	871.72	3157.8	4228.64	4188.36	14946.9	5806.4	2500.4
																													1909	2036.04	652.08	983.44	93.48	1013.08	-10.64	7457.88	2077.08	2660	2479.88	2813.52	14980.4	2371.96	12268.7	1872.64	11302.7	7397.08	11745	6399.2	930.24
																													1910	567.72	632.32	481.84	0.76	4667.16	1491.12	10542	6738.92	5156.6	2813.52	3160.08	6818.72	4818.4	8854.76	3229.24	4481.72	3505.88	16274.6	9241.6	1528.36
																													1911	1665.16	783.56	809.4	51.68	942.4	1201.56	3062.04	980.4	3682.2	5622.48	9861.76	3263.44	3214.8	2931.32	1821.72	16489.7	5322.28	5121.64	6767.8	10277.5
																													1912	826.12	332.12	563.92	2618.96	1167.36	-5.32	1397.64	1036.64	3403.28	60.04	7138.68	4058.4	2196.4	1578.52	12.92	209	6903.08	20708.5	3011.88	3197.32
																													1913	-6.08	444.6	413.44	9259.84	880.84	3.8	5837.56	2159.92	4333.52	159.6	627	1664.4	2413.76	3877.52	7574.92	-27.36	8075	421.8	3035.44	11308.8
																													1914	779	23.56	388.36	217.36	4675.52	-18.24	13331.9	8752.16	6760.2	276.64	1592.2	17703.4	37.24	9300.12	2349.92	66.88	5246.28	6119.52	19069.9	7190.36
																													1915	1181.04	330.6	449.92	19.76	4079.68	686.28	7747.44	1890.12	3003.52	1145.32	12598.5	7951.88	933.28	4408.76	8617.64	6.84	2272.4	1744.96	2758.04	10379.3
																													1916	608.76	949.24	428.64	59.28	810.92	767.6	2228.32	2234.4	2712.44	2869	12115.2	4951.4	1762.44	9059.2	5315.44	8610.8	5287.32	7906.28	10576.9	11239.6
																													1917	775.96	550.24	462.84	2263.28	189.24	202.16	2004.88	2259.48	1260.08	132.24	14328.3	3578.84	5629.32	734.92	7047.48	258.4	7004.16	9186.12	16327.1	4347.2
																													1918	799.52	873.24	335.16	-8.36	100.32	-0.76	3346.28	2293.68	20779.2	2692.68	3866.12	522.88	2984.52	9866.32	69.92	309.32	21576.4	30.4	25200.8	18852.6
																													1919	1014.6	715.92	594.32	52.44	1019.92	8.36	4514.4	693.12	5069.2	579.12	1439.44	8866.92	2468.48	11150.7	4648.92	10409.7	6836.2	1520.76	6610.48	24960.7
																													1920	762.28	257.64	611.8	-22.04	1005.48	799.52	14313.1	4828.28	4503.76	3714.88	6612	3036.96	8637.4	11606	2574.88	5785.88	63825.6	8993.08	2607.56	8901.12
																													1921	627	4600.28	379.24	101.08	756.96	508.44	1699.36	3564.4	1117.2	5601.96	7175.92	11341.5	1060.96	2224.52	1775.36	-9.88	26674.5	15766.2	8360	1738.88
																													1922	608.76	752.4	883.12	11.4	483.36	80.56	930.24	1124.8	5535.08	1247.92	2576.4	336.68	8731.64	1506.32	1725.96	14759.2	12144.8	9753.84	4495.4	6042.76
																													1923	1004.72	427.12	484.12	666.52	677.92	16.72	1952.44	1839.96	467.4	2360.56	486.4	1497.96	1957	7349.2	5142.92	8199.64	8857.04	2405.4	10985	205.96
																													1924	510.72	3.04	253.84	1431.08	863.36	272.84	4789.52	2948.04	7517.16	1559.52	1811.08	24520.6	3920.08	5961.44	5003.84	84.36	6900.04	4903.52	4459.68	13381.3
																													1925	364.8	407.36	585.2	421.04	524.4	20.52	3842.56	4845	4179.24	696.16	682.48	10184	4568.36	1881.76	4409.52	9.88	4687.68	14227.2	3974.04	414.2
																													1926	660.44	739.48	607.24	-17.48	1697.84	538.08	15422.7	4131.36	1502.52	8192.04	2314.96	29591.4	2291.4	6683.44	1732.8	53.2	664.24	5718.24	11821	3877.52
																													1927	1753.32	544.16	167.96	11.4	2020.84	6.84	60.8	2300.52	12454.1	2801.36	1830.84	10410.5	3633.56	4819.16	82.84	1982.08	8607.76	16637.2	3777.96	5104.92
																													1928	4123	456	1059.44	60.04	498.56	762.28	2616.68	2615.92	2614.4	11695.6	10612.6	2537.64	7701.08	5902.16	811.68	6080.76	7121.2	21602.2	1459.2	8149.48
																													1929	383.04	354.16	511.48	967.48	4154.16	-25.84	753.16	2932.08	1395.36	3447.36	3201.88	4767.48	1827.8	15128.6	14310	3024.04	361.76	4648.92	34771.5	9933.2
																													1930	598.12	703	408.88	994.08	2429.72	-15.96	2520.92	11150	4419.4	3334.12	-14.44	5550.28	251.56	1127.08	1536.72	3225.44	5333.68	5174.08	7416.08	-6.08
																													1931	1175.72	501.6	427.12	801.04	1939.52	985.72	2867.48	2549.04	894.52	2992.88	3865.36	16086.9	4159.48	1899.24	5624.76	11149.2	1.52	220.4	3633.56	3551.48
																													1932	924.16	1858.2	569.24	3503.6	1402.96	-14.44	2209.32	2496.6	404.32	12154.7	988.76	11627.2	4778.12	9100.24	2399.32	10709.2	4448.28	164.16	5310.12	9287.96
																													1933	636.12	360.24	-8.36	1698.6	5.32	-12.16	1370.28	5726.6	1474.4	1044.24	3971	324.52	1743.44	5400.56	10684.1	7337.04	55.48	32.68	5956.12	0
																													1934	902.12	674.88	1348.24	1497.96	4107.04	521.36	2849.24	6522.32	2509.52	5412.72	14361	2606.04	3493.72	1321.64	17770.3	2597.68	767.6	33.44	4040.16	3978.6
																													1935	481.84	1995.76	1234.24	-8.36	1.52	661.96	1123.28	4328.2	2785.4	3576.56	5174.84	7161.48	-16.72	4227.12	1730.52	3476.24	10402.9	13498.4	5114.04	20703.9
																													1936	725.8	705.28	1234.24	37.24	16653.1	880.08	1403.72	2141.68	7973.16	357.96	3717.16	753.92	12946.6	3477.76	7515.64	28.88	20928.1	5183.96	281.2	3380.48
																													1937	587.48	2393.24	1299.6	550.24	1966.12	1248.68	881.6	10779.8	1305.68	995.6	15257.8	494	1580.8	1691.76	2147	4327.44	105.64	8991.56	5842.88	25084.6
																													1938	819.28	57	985.72	536.56	797.24	19.76	1661.36	3066.6	1004.72	2141.68	5913.56	3351.6	69.16	4986.36	1132.4	2994.4	3169.96	3850.16	6258.6	32768.9
																													1939	1028.28	606.48	511.48	2546	667.28	10.64	1819.44	4074.36	2941.2	1795.12	10893.8	3847.88	7851.56	25292	1877.2	6.84	1859.72	4815.36	1146.08	-18.24
																													1940	518.32	342.76	544.92	28.12	693.12	1516.2	4681.6	1019.92	1266.16	3017.2	957.6	4218.76	3524.12	941.64	3986.2	11767.8	623.2	6301.16	3185.16	5937.12
																													1941	272.08	397.48	537.32	1112.64	45.6	634.6	1415.88	14230.2	901.36	1449.32	6330.8	13576.6	121.6	1475.16	261.44	98.04	137.56	11682.7	7100.68	4234.72
																													1942	798	1516.96	1263.12	6.08	41.04	737.96	4914.92	1984.36	2185.76	124.64	2201.72	4360.12	2558.92	2476.84	1941.8	121.6	406.6	12125.8	11260.2	24301
																													1943	1117.96	449.16	449.16	1887.84	3120.56	-10.64	4787.24	6691.04	1972.2	2311.16	3575.04	1038.92	2007.92	9078.2	4055.36	152.76	7306.64	7242.8	6629.48	88.92
																													1944	709.08	583.68	709.08	1933.44	1553.44	557.84	5842.88	1438.68	3896.52	1204.6	1268.44	319.2	139.08	1884.04	48.64	3049.12	5799.56	380.76	15789.8	26008
																													1945	643.72	325.28	320.72	81.32	1090.6	11.4	6851.4	410.4	4083.48	680.2	8889.72	5636.92	3945.92	16049.7	5296.44	0	15.96	281.2	5395.24	1775.36
																													1946	972.8	780.52	490.96	-5.32	689.32	1271.48	1905.32	3953.52	5365.6	1798.16	1150.64	17569.7	9.88	10531.3	813.2	6.08	3591.76	2722.32	5237.92	69.16
																													1947	714.4	366.32	707.56	625.48	274.36	0	1046.52	880.84	8920.88	4284.88	420.28	5886.2	2053.52	9423.24	-34.2	1135.44	3417.72	5320.76	10590.6	78.28
																													1948	867.92	951.52	905.92	3.04	713.64	-0.76	2123.44	3606.2	1618.04	1256.28	3806.08	12242.8	2142.44	2777.8	427.12	31.16	9640.6	173.28	3632.04	261.44
																													1949	4506.04	448.4	533.52	312.36	3074.2	-6.08	808.64	1445.52	3976.32	915.8	4548.6	2724.6	1374.84	2083.16	184.68	1659.84	4824.48	9659.6	1636.28	3117.52
																													1950	563.92	408.88	570	384.56	919.6	-1.52	923.4	237.12	6706.24	646.76	8448.92	2134.84	4189.88	1802.72	702.24	687.04	1934.96	4180.76	938.6	22.8
																													1951	5706.84	388.36	945.44	1209.92	1287.44	-19	1307.96	3.04	2172.08	405.08	237.88	16989.8	5895.32	2375	3023.28	1833.88	5417.28	8959.64	1627.92	231.04
																													1952	484.12	522.88	526.68	-5.32	2295.2	5.32	2213.88	2881.16	9038.68	1431.84	5214.36	12540	-15.96	1320.88	978.88	4085.76	63.84	880.84	6586.92	110.2
																													1953	1784.48	402.04	693.12	601.92	946.96	40.28	1529.12	2522.44	174.8	2774.76	3097	3420	3846.36	3632.8	2134.08	-2.28	4696.04	4257.52	5776.76	8.36
																													1954	534.28	680.2	310.08	672.6	503.88	629.28	1585.36	1441.72	1378.64	1857.44	193.8	6366.52	1174.2	1586.88	313.88	9.12	3701.96	4408.76	4294	214.32
																													1955	1267.68	2929.04	1380.16	-1.52	1907.6	-1.52	2413.76	3201.12	1412.08	1107.32	18194.4	2748.16	-3.8	3081.04	38.76	15.96	6477.48	6675.08	8356.2	11943.4
																													1956	842.08	449.92	421.04	150.48	1744.2	1064	1191.68	3930.72	2878.88	68.4	10678	3882.08	1642.36	855.76	4351	5681.76	12017.9	3784.8	4072.84	7315
																													1957	702.24	401.28	864.12	754.68	673.36	1752.56	1425	931.76	1719.88	5869.48	2136.36	2566.52	2576.4	4279.56	28.88	26.6	2808.96	3720.96	3539.32	2821.88
																													1958	931.76	533.52	954.56	171	1229.68	6.84	8778	3038.48	2772.48	206.72	2424.4	21289.9	2941.2	5975.88	686.28	6844.56	2704.84	4460.44	2604.52	3828.88
																													1959	537.32	500.84	820.04	202.16	611.04	430.92	2686.6	841.32	853.48	3431.4	3048.36	7049	513.76	2839.36	94.24	33.44	6216.8	9654.28	42154.2	158.08
																													1960	437	371.64	660.44	2700.28	1175.72	7.6	2298.24	582.92	907.44	2374.24	7651.68	6120.28	6167.4	5398.28	123.88	296.4	34548.1	9561.56	6295.84	9395.12
																													1961	319.2	405.84	769.12	165.68	1550.4	0.76	1944.08	2683.56	2147	1928.88	10808	2381.08	11355.9	934.8	3517.28	2386.4	3106.12	1223.6	17103	4356.32
																													1962	1171.92	1681.12	668.04	9.88	789.64	1627.92	1785.24	22.04	5147.48	456.76	11577.1	1222.84	13891.3	3133.48	889.2	9812.36	9284.92	6206.92	23099.4	176.32
																													1963	624.72	826.88	627	1126.32	851.2	9.12	1223.6	4132.12	5277.44	1491.12	1127.84	354.16	4474.88	4183.04	5710.64	7329.44	5247.8	30948	5263	9796.4
																													1964	566.2	508.44	1053.36	66.12	1147.6	76	126.92	1864.28	3683.72	8616.12	7403.92	421.8	9556.24	2667.6	1718.36	7049	4571.4	6843.04	4131.36	3753.64
																													1965	646.76	1089.08	582.92	557.08	510.72	9.88	4015.08	1641.6	1669.72	1184.84	1069.32	3659.4	1506.32	3945.92	8785.6	4553.16	4746.2	3735.4	11480.6	10000.1
																													1966	382.28	432.44	513.76	480.32	2466.2	73.72	13262.8	2074.8	2853.04	628.52	15990.4	3501.32	63.08	54.72	138.32	11881.1	2503.44	2718.52	3996.08	6370.32
																													1967	1802.72	554.8	753.92	829.16	595.84	-9.12	1177.24	269.04	2851.52	535.04	8004.32	180.12	6054.16	8368.36	4436.88	7463.2	8594.08	13446.7	5175.6	6474.44
																													1968	368.6	1062.48	9075.92	183.16	1384.72	588.24	1508.6	5425.64	3157.04	2207.8	9233.24	2631.12	1387.76	14816.2	126.16	4269.68	9192.2	3484.6	1959.28	5718.24
																													1969	818.52	935.56	495.52	620.92	1309.48	2816.56	19330.6	845.88	6479.76	11894.8	2318.76	30.4	2709.4	22395.7	5510	14559.3	3096.24	10375.5	8615.36	8489.2
																													1970	889.96	427.88	445.36	8497.56	1611.2	-11.4	1526.84	4050.8	5681	459.04	6700.16	4531.12	136.8	1880.24	5222.72	13001.3	8619.92	2780.08	9249.96	984.96
																													1971	824.6	778.24	452.2	712.12	1389.28	9552.44	1472.12	7448.76	7318.8	4298.56	3394.92	5635.4	1627.16	9876.2	15605.1	3436.72	289.56	5364.08	-140.6	4283.36
																													1972	1316.32	3221.64	540.36	1143.04	49.4	1028.28	1200.04	74.48	5447.68	395.2	1115.68	3893.48	3492.96	131.48	4623.08	6209.96	25705.5	12725.4	8287.8	4461.96
																													1973	628.52	1967.64	502.36	3547.68	1060.96	-14.44	2013.24	10712.2	9816.16	12151.6	4796.36	3445.84	6149.16	13648.1	8186.72	25425.8	6633.28	5925.72	6408.32	12799.9
																													1974	547.96	598.88	717.44	1016.12	769.88	-19	4040.16	4344.92	1174.2	419.52	3397.2	34.96	4879.96	5408.16	4928.6	-3.8	3833.44	17415.4	4122.24	298.68
																													1975	728.08	697.68	1966.12	1095.92	914.28	5.32	1278.32	829.16	4525.8	2200.2	6567.16	1839.96	5095.04	6289	4482.48	4868.56	330.6	25238.8	9056.16	3406.32
																													1976	1237.28	3039.24	701.48	40.28	931	839.8	836.76	1560.28	666.52	2616.68	2099.12	22956.6	6403	6718.4	8334.92	7869.8	4043.96	12644.1	13423.9	13659.5
																													1977	418	185.44	391.4	1458.44	1961.56	1909.12	12771.8	1610.44	917.32	1028.28	6370.32	307.04	15378.6	9418.68	3218.6	2196.4	2314.96	4680.84	5077.56	4508.32
																													1978	493.24	961.4	414.96	2045.16	1660.6	345.8	3234.56	2000.32	4300.84	10315.5	7731.48	2883.44	2405.4	9209.68	2710.92	88.92	2494.32	14523.6	2982.24	1223.6
																													1979	671.84	1282.88	818.52	4352.52	-11.4	6.08	379.24	3078.76	2971.6	1238.8	13247.6	12026.2	1591.44	2345.36	4019.64	6453.92	1027.52	7496.64	4895.92	271.32
																													1980	583.68	1771.56	427.12	-47.12	4230.92	2061.12	1372.56	1732.04	708.32	4102.48	4035.6	4379.88	4655	778.24	3663.2	19.76	12321.1	1148.36	16023.1	41.04
																													1981	718.96	642.2	631.56	9.88	821.56	2687.36	906.68	3220.88	5713.68	710.6	7740.6	8309.84	8343.28	17040.7	2575.64	7614.44	28.88	10969.8	4439.92	2.28
																													1982	829.16	832.96	294.12	19	1333.04	1184.08	1460.72	785.08	2698	2755	2261	4902	1673.52	10716	2234.4	3109.16	2159.16	10062.4	6101.28	27879.8
																													1983	856.52	568.48	580.64	55.48	752.4	1310.24	550.24	401.28	1577.76	2010.96	11135.5	406.6	5047.92	9731.04	1453.12	6219.84	11713.1	2886.48	-28.88	-21.28
																													1984	817	675.64	539.6	21.28	3216.32	14.44	1710	9198.28	5133.8	1702.4	2696.48	5337.48	11576.3	3399.48	144.4	2349.92	688.56	5269.84	4674.76	4672.48
																													1985	1281.36	469.68	1620.32	445.36	55.48	10.64	1412.08	2900.16	2626.56	973.56	2245.04	1011.56	908.2	1876.44	9706.72	8.36	4623.08	3462.56	5890.76	3072.68
																													1986	1766.24	1018.4	956.08	1256.28	3339.44	1092.12	1962.32	4254.48	1208.4	2722.32	6458.48	2580.2	142.12	2538.4	13664	171	19589.8	19833	76.76	19753.2
																													1987	338.96	848.92	689.32	844.36	1192.44	57	2653.92	861.08	1823.24	1940.28	4056.12	538.08	61.56	1328.48	7666.88	614.08	5763.84	25631	6596.04	-3.8
																													1988	465.88	362.52	664.24	1629.44	890.72	50.16	2897.88	3840.28	4632.96	1278.32	970.52	8302.24	56.24	1963.08	3657.12	-17.48	199.88	114.76	3462.56	10768.4
																													1989	1025.24	428.64	707.56	850.44	620.16	1784.48	892.24	1075.4	828.4	750.88	2252.64	1446.28	1674.28	20846	12834.9	7064.2	4883	658.92	12499	15.2
																													1990	1957	449.16	585.2	793.44	958.36	1330	1671.24	1134.68	3353.88	6227.44	9137.48	10941	3942.12	5785.12	1269.2	9164.08	5421.08	2872.04	8902.64	-20.52
																													1991	642.2	376.2	1246.4	285	1035.12	12.16	1259.32	2436.56	2413	46.36	2770.96	6914.48	6143.84	294.88	7679.04	8.36	5321.52	674.12	6477.48	221.16
																													1992	256.12	388.36	298.68	889.96	2238.2	649.8	2533.84	5152.8	1488.08	2950.32	3099.28	14024.3	7.6	6993.52	8876.8	26.6	985.72	2292.16	6487.36	3612.28
																													1993	209.76	692.36	883.12	1677.32	1915.96	1704.68	1358.88	1589.16	4617	9711.28	1248.68	8494.52	50.16	10394.5	4213.44	37509	7419.88	6206.92	1311	11872.7
																													1994	186.2	460.56	1436.4	745.56	707.56	5.32	1030.56	1279.08	9686.96	3149.44	2945	935.56	10.64	11473.7	14598.8	9179.28	5198.4	4774.32	12738.4	1999.56
																													1995	501.6	572.28	596.6	859.56	5405.88	9.12	1752.56	1282.12	383.04	406.6	1817.92	15753.3	3765.04	2834.04	3397.96	7868.28	3274.84	2542.96	7967.08	5872.52
																													1996	391.4	721.24	643.72	282.72	-0.76	2052	1544.32	1781.44	3280.92	1481.24	2660	5020.56	39.52	4549.36	7610.64	245.48	38	4801.68	6312.56	6805.04
																													1997	615.6	903.64	2365.12	655.88	576.84	756.96	3386.56	1507.84	6205.4	321.48	1869.6	2653.16	6575.52	5619.44	2167.52	7313.48	12761.9	11064.8	6929.68	12361.4
																													1998	509.96	304.76	662.72	4.56	2430.48	650.56	578.36	1848.32	3787.84	1149.12	4537.2	5568.52	3758.2	6122.56	9039.44	9642.88	5216.64	15330.7	2835.56	25450.1
[truncated: 21,929 more rows]
[truncated: 1 more columns]
