# Supplementary material for: Heritable maintenance of chromatin modifications confers transcriptional memory of interferon-γ signaling
Source: Nat Struct Mol Biol. 2025 Apr 4;32(7):1255–67. doi: 10.1038/s41594-025-01522-8 (PMC12263432; doi:10.1038/s41594-025-01522-8)
Supplement: Supplementary file 6 — Source data for plots and stats. [file 41594_2025_1522_MOESM6_ESM.xlsx]

## Sheet: Fig. 4
Average normalized counts corresponding to Fig. 4a - STAT1								Average normalized counts corresponding to Fig. 4b - H3K4me1							Average normalized counts corresponding to Fig. 4b - H3K14ac							Average normalized counts corresponding to Fig. 4b - H4K16ac							Average normalized counts corresponding to Fig. 4c - H3K27me3
	Priming			Reinduction				Element	Naïve	Primed 2d	Priming	Reinduction	Primed 7d		Element	Naïve	Primed 2d	Priming	Reinduction	Primed 7d		Element	Naïve	Primed 2d	Priming	Reinduction	Primed 7d		Element	Naïve	Priming	Primed 2d	Reinduction
Element	0h	1h	3h	0h	1h	3h		E1	0.0340391	0.225904	0.271834	0.936782	0.0403463		E1	0.0698072	0.13343	0.3211	0.447381	0.162019		E1	0.0311128	0.0530563	0.0639956	0.143171	0.0526809		E1	0.218355	0.378123	0.106257	0.0988833
E1	0.0428706	0.247759	0.718995	0.0816543	0.7388	0.632123		E2	0.0267417	0.177342	0.21884	0.561077	0.068726		E2	0.0642247	0.106894	0.250215	0.362106	0.135201		E2	0.0287749	0.0445366	0.0554577	0.0948659	0.0499187		E2	0.173166	0.461514	0.174535	0.312261
E2	0.0673541	0.202352	0.42332	0.077654	0.592316	0.389106
								P values corresponding to Fig. 4b,c
								P value	E1	E2
								Primed 2d versus Naïve (panel B)
								H3K4me1	0.00532178	0.000306791
								H3K14ac	0.0065913	0.00257157
								H4K16ac	0.0418106	0.0824436
								Primed 7d versus Naïve (panel B)
								H3K4me1	0.328838	0.156383
								H3K14ac	0.00132005	9.282e-06
								H4K16ac	0.0633171	0.0223974
								Primed 2d versus Naïve (panel C)
								H3K27me3	0.00283756	0.438271
