# Supplementary material for: Heritable maintenance of chromatin modifications confers transcriptional memory of interferon-γ signaling
Source: Nat Struct Mol Biol. 2025 Apr 4;32(7):1255–67. doi: 10.1038/s41594-025-01522-8 (PMC12263432; doi:10.1038/s41594-025-01522-8)
Supplement: Supplementary file 7 — Source data for plots and stats. [file 41594_2025_1522_MOESM7_ESM.xlsx]

## Sheet: Fig. 5
Relative expression corresponding to Fig. 5b							Relative expression corresponding to Fig. 5c
Genotype	Condition	GBP5	GBP1	GBP2	GBP4		Genotype	Condition	GBP1	GBP5	STAT1	GBP4	GBP2
WT	Priming	0.00124673	0.000731586	0.000932486	0.00195645		WT	Naïve	4.34877e-06	3.73158e-07	0.00179563	2.75313e-07	0.000107324
∆E1	Priming	0.00065858	0.00042721	0.00103883	0.00252573		WT	Priming	0.00279971	0.00320982	0.0172104	0.0054303	0.00266045
∆E2 #1	Priming	0.00147723	0.000720644	0.00107042	0.00216027		WT	Primed	0.000144124	2.54e-05	0.00159186	2.13705e-05	0.00038603
∆E2 #2	Priming	0.00113574	0.00115675	0.00148811	0.00356526		WT	Reinduction	0.0218133	0.0182782	0.0185209	0.0151471	0.00772192
WT	Reinduction	0.00448014	0.00315643	0.00196533	0.00574523		∆E2 #2	Naïve	2.68528e-07	2.08838e-07	0.00123804	3.49825e-08	1.61395e-05
∆E1	Reinduction	0.00540873	0.00365278	0.00255622	0.00701135		∆E2 #2	Priming	0.0019983	0.00548469	0.0144913	0.00532266	0.0015703
∆E2 #1	Reinduction	0.00869658	0.00780534	0.00290965	0.00954878		∆E2 #2	Primed	3.27387e-05	2.0009e-05	0.00119134	2.09959e-05	5.0297e-05
∆E2 #2	Reinduction	0.0083941	0.00882547	0.00282333	0.0106212		∆E2 #2	Reinduction	0.0301187	0.0337444	0.0170667	0.0200408	0.00476457
P values corresponding to Fig. 5b,c
P value	GBP1	GBP5	GBP4	GBP2
∆E1 polyclonal versus WT (panel B)
Priming	0.0655322	0.0774691	0.16324	0.441997
Reinduction	0.454167	0.482154	0.248023	0.164181
∆E2 #1 polyclonal versus WT (panel B)
Priming	0.954606	0.477501	0.535702	0.458732
Reinduction	0.00641677	0.0280276	0.00610304	0.0252932
∆E2 #2 polyclonal versus WT (panel B)
Priming	0.254157	0.765065	0.0303019	0.078491
Reinduction	0.0100299	0.0646211	0.0109633	0.0579953
∆E2 #2 monoclonal versus WT (panel C)
Priming	0.238296	0.0176229	0.872809	0.163593
Reinduction	0.0312093	0.00570728	0.043803	0.19739
