# Supplementary material for: Heritable maintenance of chromatin modifications confers transcriptional memory of interferon-γ signaling
Source: Nat Struct Mol Biol. 2025 Apr 4;32(7):1255–67. doi: 10.1038/s41594-025-01522-8 (PMC12263432; doi:10.1038/s41594-025-01522-8)
Supplement: Supplementary file 8 — Source data for plots and stats. [file 41594_2025_1522_MOESM8_ESM.xlsx]

## Sheet: Fig. 6
Average normalized counts corresponding to Fig. 6b - E2 bait						Average normalized counts corresponding to Fig. 6b - CH-C bait
Gene/Element	Naïve	Priming	Primed	Reinduction		Gene/Element	Naïve	Priming	Primed	Reinduction
CH-A	66.1611	130.879	89.6331	115.924		CH-A	309.328	210.688	316.42	172.015
CH-B	105.416	186.69	118.521	169.218		CH-B	196.107	361.212	296.564	286.276
CH-C	183.97	304.647	164.275	357.741		E1	263.166	505.408	393.351	781.011
E1	736.603	986.17	496.729	1013.9		E2	742.846	952.078	843.799	1638.79
GBP1	863.067	1496.76	881.181	1083.69		GBP1	1324.26	1169.9	1412.74	1240.74
GBP2	2360.25	3583.81	2429.46	2965.57		GBP2	2366.2	3582.13	3270.92	3496.33
GBP3	832.599	1108.39	802.168	795.467		GBP3	1236.79	1305.53	1305.41	1051.82
GBP4	1297.21	1789.78	1366.82	1430.83		GBP4	1059.57	1954.12	1382.96	2029.56
GBP5	1753.81	3119.6	1833.73	2897.96		GBP5	1092.2	2504.62	1263.85	3758.81
GBP6	1666.55	1884.49	1556.4	2127.64		GBP6	4636.81	4273.74	4742.71	5162.32
GBP7	2088.26	2765.59	2253.47	2651.79		GBP7	2048.23	3020.84	2805.62	3166.33
