# Supplementary material for: Heritable maintenance of chromatin modifications confers transcriptional memory of interferon-γ signaling
Source: Nat Struct Mol Biol. 2025 Apr 4;32(7):1255–67. doi: 10.1038/s41594-025-01522-8 (PMC12263432; doi:10.1038/s41594-025-01522-8)
Supplement: Supplementary file 9 — Source data for plots and stats. [file 41594_2025_1522_MOESM9_ESM.xlsx]

## Sheet: Fig. 7
Relative expression corresponding to Fig. 7b						Relative expression corresponding to Fig. 7d									Average normalized counts corresponding to Fig. 7e -H3K14ac							Average normalized counts corresponding to Fig. 7f - H3K27me3
Condition	E2 site 1	E2 site2	E1 site 1	E1 site 2		Condition	E2 site2	GBP5	GBP1	E1 site 1	E2 site 1	STAT1	GBP3		Gene/Element	Naïve	Primed 2d	Priming	Reinduction	Primed 7d		Gene	Naïve	Priming	Primed 2d	Reinduction
Priming	5.5053e-05	0.00015409	4.04369e-05	5.44013e-05		Naïve	no amplification	1.93626e-07	6.04545e-06	no amplification	no amplification	no amplification	no amplification		E1	0.0698072	0.13343	0.3211	0.447381	0.162019		E1	0.218355	0.378123	0.106257	0.0988833
Reinduction	0.00019938	0.000720119	0.00017366	0.000693875		Priming-4h	9.25059e-07	7.94862e-05	0.00045263	2.44594e-07	7.20217e-07	0.00221632	0.00103608		E2	0.0642247	0.106894	0.250215	0.362106	0.135201		E2	0.173166	0.461514	0.174535	0.312261
						Priming-24h	2.50891e-05	0.00144165	0.00369027	6.69471e-06	1.51602e-05	0.00646064	0.00337043		GBP1	0.0854382	0.146174	0.154848	0.223543	0.168515		GBP1	0.317522	0.539424	0.193141	0.152175
						Primed	no amplification	3.00067e-05	0.00040575	no amplification	no amplification	no amplification	no amplification		GBP4	0.0676942	0.123564	0.134778	0.191801	0.129356		GBP2	0.210279	0.404521	0.219898	0.370873
						Reinduction-4h	1.03558e-05	0.00213472	0.0115471	2.16121e-06	4.73448e-06	0.00253357	0.00191829		GBP5	0.0667274	0.175892	0.173505	0.274899	0.16951		GBP4	0.292628	0.488138	0.199784	0.183178
						Reinduction-24h	4.22199e-05	0.0134819	0.0341034	9.24166e-06	2.52401e-05	0.00715015	0.00467509									GBP5	0.253902	0.417749	0.133969	0.0744446
						RT- Priming	no amplification	no amplification	no amplification	no amplification	no amplification	no amplification	no amplification
						RT- Reinduction	no amplification	no amplification	no amplification	no amplification	no amplification	no amplification	no amplification
P values corresponding to Fig. 7b						P values corresponding to Fig. 7d									P values corresponding to Fig. 7e,f
P value	E1 site1	E1 site2	E2 site1	E2 site2		P value	E1 site1	E2 site1	E2 site2						P value	E1	E2	GBP1	GBP5	GBP4
Priming vs Reinduction (panel B)						Reinduction 4h versus Priming 24h (panel D)									Primed 2d versus Naïve (panel E,F)
Expression	0.0498879	0.0328636	0.0196491	0.0460693		Expression	0.0727046	0.127208	0.0138267						H3K14ac	0.00187262	0.00402933	0.00997277	0.0004109	0.00180696
						P value	GBP1	GBP5							H3K27me3	0.00283756	0.438271	0.000593678	0.000192001	0.0109088
						Reinduction 4h versus Priming 24h (panel D)									Primed 7d versus Naïve (panel E)
						Expression	0.167705	0.348047							H3K14ac	0.00132005	9.282e-06	0.00055274	7.05517e-05	0.000197137
