# Supplementary material for: Heritable maintenance of chromatin modifications confers transcriptional memory of interferon-γ signaling
Source: Nat Struct Mol Biol. 2025 Apr 4;32(7):1255–67. doi: 10.1038/s41594-025-01522-8 (PMC12263432; doi:10.1038/s41594-025-01522-8)
Supplement: Supplementary file 10 — Source data for plots and stats. [file 41594_2025_1522_MOESM10_ESM.xlsx]

## Sheet: Extended Data Fig. 1
Relative expression corresponding to Extended Data Fig. 1c
Gene	Condition	THP-1	Neonatal Fib
GBP5	Naïve	0.000308464	0.00133021
GBP5	Priming	1.11275	0.815633
GBP5	Primed 2d	0.0021982	0.00481686
GBP5	Reinduction	2.00654	2.72361
P values corresponding to Extended Data Fig. 1c
P value	GBP5 (THP-1)	GBP5 (Neonatal Fibroblasts)
Priming vs Reinduction (panel C)
Expression	0.017623	0.000824124
