# Supplementary material for: Heritable maintenance of chromatin modifications confers transcriptional memory of interferon-γ signaling
Source: Nat Struct Mol Biol. 2025 Apr 4;32(7):1255–67. doi: 10.1038/s41594-025-01522-8 (PMC12263432; doi:10.1038/s41594-025-01522-8)
Supplement: Supplementary file 12 — Source data for plots and stats. [file 41594_2025_1522_MOESM12_ESM.xlsx]

## Sheet: Extended Data Fig. 3
Average normalized counts corresponding to Extended Data Fig. 3b - H3K27me3
Locus	Naïve	Priming	Primed 2d	Reinduction
I	0.0899867	0.112528	0.0957025	0.0938078
II	0.262634	0.54933	0.295946	0.450509
III	0.219931	0.488397	0.319991	0.6012
IV	0.277737	0.379139	0.251167	0.296281
V	0.285944	0.495923	0.283194	0.451632
P values corresponding to Extended Data Fig. 3b
P value	I	II	III	IV	V
Primed 2d versus Naïve (panel B)
H3K27me3	0.295058	0.680992	0.476062	0.0654412	0.343701
Priming versus Naïve (panel B)
H3K27me3	0.0511435	0.000370849	4.88003e-05	0.0246499	0.000521018
