# Supplementary material for: Heritable maintenance of chromatin modifications confers transcriptional memory of interferon-γ signaling
Source: Nat Struct Mol Biol. 2025 Apr 4;32(7):1255–67. doi: 10.1038/s41594-025-01522-8 (PMC12263432; doi:10.1038/s41594-025-01522-8)
Supplement: Supplementary file 13 — Source data for plots and stats. [file 41594_2025_1522_MOESM13_ESM.xlsx]

## Sheet: Extended Data Fig. 4
K-means clustering output corresponding to Extended Data Fig. 4d
Chromosome	Start	End	Cluster
chr1	89030000	89040000	1
chr1	89130000	89140000	1
chr1	89200000	89210000	1
chr1	89210000	89220000	1
chr1	89220000	89230000	1
chr1	89230000	89240000	1
chr1	89240000	89250000	1
chr1	89320000	89330000	1
chr1	89330000	89340000	1
chr1	89390000	89400000	1
chr1	89410000	89420000	1
chr1	89440000	89450000	1
chr1	89470000	89480000	1
chr1	89480000	89480060	1
chr1	88980000	88990000	2
chr1	88990000	89000000	2
chr1	89020000	89030000	2
chr1	89120000	89130000	2
chr1	89070000	89080000	3
chr1	89080000	89090000	3
chr1	89170000	89180000	3
chr1	89290000	89300000	3
chr1	89300000	89310000	3
chr1	89310000	89320000	3
chr1	89350000	89360000	3
chr1	89360000	89370000	3
chr1	89400000	89410000	3
chr1	89060000	89070000	4
chr1	89190000	89200000	4
chr1	89260000	89270000	4
chr1	89270000	89280000	4
chr1	89280000	89290000	4
chr1	88920000	88930000	5
chr1	88930000	88940000	5
chr1	88940000	88950000	5
chr1	88950000	88960000	5
chr1	88960000	88970000	5
chr1	88970000	88980000	5
chr1	89000000	89010000	5
chr1	89010000	89020000	5
chr1	89090000	89100000	6
chr1	89140000	89150000	6
chr1	89150000	89160000	6
chr1	89160000	89170000	6
chr1	89340000	89350000	6
chr1	89370000	89380000	6
chr1	89380000	89390000	6
chr1	89420000	89430000	6
chr1	89430000	89440000	6
chr1	89450000	89460000	6
chr1	89460000	89470000	6
chr1	89040000	89050000	7
chr1	89050000	89060000	7
chr1	89100000	89110000	7
chr1	89110000	89120000	7
chr1	89180000	89190000	7
chr1	89250000	89260000	7
