# Supplementary material for: Heritable maintenance of chromatin modifications confers transcriptional memory of interferon-γ signaling
Source: Nat Struct Mol Biol. 2025 Apr 4;32(7):1255–67. doi: 10.1038/s41594-025-01522-8 (PMC12263432; doi:10.1038/s41594-025-01522-8)
Supplement: Supplementary file 14 — Source data for plots and stats. [file 41594_2025_1522_MOESM14_ESM.xlsx]

## Sheet: Extended Data Fig. 5
Average normalized counts corresponding to Extended Data Fig. 5c - H3K27me3								Average normalized counts corresponding to Extended Data Fig. 5c - H3K14ac								Flourescence intensities corresponding to Extended Data Fig. 5e
Gene	Naïve	Priming-4h	Priming-24h	Primed 2d	Reinduction-4h	Reinduction-24h		Gene	Naïve	Priming-4h	Priming-24h	Primed 2d	Reinduction-4h	Reinduction-24h		Priming				Reinduction				Naïve (threshold levels)			Primed (threshold levels)
GBP1	0.317522	0.425393	0.539424	0.193141	0.210128	0.152175		GBP1	0.102818	0.1419	0.139984	0.157424	0.174679	0.218876		Time (hours)	Mean intensity	Cell ID	Replicate	Time (hours)	Mean intensity	Cell ID	Replicate	Time (hours)	Mean intensity	Cell ID	Time (hours)	Mean intensity	Cell ID
GBP2	0.210279	0.246609	0.404521	0.219898	0.279058	0.370873		GBP2	0.109515	0.124774	0.13173	0.124871	0.144165	0.149196		1	11.7794	0	1	1	18.5903	0	1	1	72.4242	0	1	51.6366	0
GBP4	0.292628	0.35034	0.488138	0.199784	0.217589	0.183178		GBP4	0.0745053	0.09524	0.121889	0.138286	0.133724	0.167306		2	-3.81797	0	1	2	-10.2021	0	1	2	24.3522	0	2	16.1039	0
GBP5	0.253902	0.326786	0.417749	0.133969	0.14309	0.0744446		GBP5	0.0747133	0.129639	0.153636	0.155894	0.16988	0.241072		3	-7.96144	0	1	3	-8.38813	0	1	3	25.6026	0	3	26.2343	0
																4	-2.73721	0	1	4	-8.18644	0	1	4	30.8266	0	4	35.952	0
																5	6.10375	0	1	5	-1.59192	0	1	5	53.9768	0	5	59.5974	0
																6	4.10126	0	1	6	-3.51845	0	1	6	62.9433	0	6	60.8592	0
																7	15.9173	0	1	7	10.3386	0	1	7	78.409	0	7	73.9349	0
								P values corresponding to Extended Data Fig. 5c								9	38.6714	0	1	8	19.6404	0	1	8	75.8656	0	8	75.5153	0
								P value	GBP1	GBP5	GBP4	GBP2				10	41.3795	0	1	9	58.6153	0	1	9	86.5537	0	9	107.292	0
								Primed 2d versus Naïve (panel C)								11	45.4126	0	1	10	65.6775	0	1	10	93.5286	0	10	120.11	0
								H3K27me3	0.000512175	0.000182501	0.0128058	0.501102				14	44.7821	0	1	11	85.9923	0	1	11	90.738	0	11	138.612	0
								H3K14ac	0.00997277	0.0004109	0.00180696	0.00786721				15	47.2521	0	1	12	110.547	0	1	12	101.919	0	12	152.296	0
																16	54.9077	0	1	13	126.742	0	1	13	85.7383	0	13	178.591	0
																17	53.9702	0	1	14	161.036	0	1	14	87.3251	0	14	178.686	0
																18	57.4762	0	1	15	170.145	0	1	15	89.676	0	15	202.523	0
																19	57.0262	0	1	16	184.826	0	1	16	88.6145	0	16	226.526	0
																20	72.8832	0	1	17	227.218	0	1	17	85.6322	0	17	255.362	0
																21	87.2536	0	1	18	250.058	0	1	18	88.0916	0	18	259.39	0
																22	90.4405	0	1	21	426.829	0	1	19	90.0164	0	19	293.588	0
																24	104.777	0	1	22	413.953	0	1	20	100.214	0	20	367.81	0
																25	101.34	0	1	23	377.434	0	1	21	62.0114	0	21	384.332	0
																26	108.089	0	1	24	399.02	0	1	22	61.5973	0	22	391.637	0
																1	5.35888	1	1	25	370.123	0	1	23	55.4617	0	23	419.768	0
																2	-2.42522	1	1	26	305.849	0	1	24	48.3177	0	24	485.676	0
																3	-2.93366	1	1	1	10.7818	10	1	25	56.5634	0	25	486.279	0
																4	6.25638	1	1	2	-11.2485	10	1	26	42.2205	0	26	532.277	0
																5	13.1312	1	1	3	0.466711	10	1
																6	13.3397	1	1	4	-1.70288	10	1
																8	15.1368	1	1	5	15.6141	10	1
																9	13.4355	1	1	6	34.4687	10	1
																10	17.2721	1	1	9	33.5677	10	1
																13	16.7083	1	1	10	33.5418	10	1
																14	10.9787	1	1	11	57.1869	10	1
																15	12.8313	1	1	12	47.8399	10	1
																18	27.3534	1	1	13	59.5149	10	1
																19	0.328194	1	1	14	51.8324	10	1
																20	6.4293	1	1	17	53.3144	10	1
																22	-7.78717	1	1	18	39.0718	10	1
																23	-2.29254	1	1	19	71.8384	10	1
																25	-14.4008	1	1	20	111.156	10	1
																26	-11.8225	1	1	21	108.139	10	1
																1	10.5297	2	1	22	111.678	10	1
																2	-7.9901	2	1	23	144.118	10	1
																3	-2.53959	2	1	24	137.729	10	1
																5	-5.10958	2	1	25	175.226	10	1
																6	-6.02547	2	1	26	177.496	10	1
																7	-6.5831	2	1	1	-7.54768	12	1
																8	-3.47923	2	1	2	-5.06561	12	1
																9	3.73174	2	1	3	12.6133	12	1
																10	-3.20798	2	1	4	22.0144	12	1
																11	18.6107	2	1	5	65.7204	12	1
																12	29.9823	2	1	6	116.782	12	1
																13	30.5926	2	1	7	152.062	12	1
																14	38.0486	2	1	8	232.686	12	1
																16	43.1926	2	1	9	278.856	12	1
																17	41.2366	2	1	10	347.912	12	1
																20	41.1738	2	1	11	412.78	12	1
																21	38.4659	2	1	12	444.446	12	1
																23	37.0731	2	1	13	496.438	12	1
																24	40.6318	2	1	14	559.406	12	1
																25	52.7255	2	1	15	564.804	12	1
																26	61.7787	2	1	16	600.999	12	1
																1	1.37535	3	1	17	608.65	12	1
																2	-2.01367	3	1	18	601.977	12	1
																3	0.638323	3	1	19	632.41	12	1
																4	-11.7433	3	1	20	695.574	12	1
																5	-11.9519	3	1	21	745.25	12	1
																6	-9.58603	3	1	22	768.073	12	1
																7	1.274	3	1	23	791.336	12	1
																8	7.12317	3	1	24	861.969	12	1
																9	15.3254	3	1	25	927.611	12	1
																10	25.1735	3	1	26	958.36	12	1
																11	55.3514	3	1	1	4.26572	13	1
																12	56.3722	3	1	2	-6.245	13	1
																13	56.0066	3	1	3	1.97927	13	1
																14	63.0708	3	1	4	0.984801	13	1
																15	107.133	3	1	5	18.4643	13	1
																16	116.605	3	1	6	26.6513	13	1
																17	145.799	3	1	7	24.0609	13	1
																18	200.363	3	1	8	28.8364	13	1
																19	208.759	3	1	9	36.4293	13	1
																20	216.435	3	1	10	48.1788	13	1
																21	224.445	3	1	11	62.2824	13	1
																24	240.843	3	1	12	77.2283	13	1
																25	173.039	3	1	13	80.2871	13	1
																26	154.277	3	1	14	85.0648	13	1
																1	4.31134	4	1	15	93.8438	13	1
																2	-4.97364	4	1	16	103.525	13	1
																3	0.662302	4	1	17	112.726	13	1
																5	-3.04757	4	1	18	129.705	13	1
																6	-18.6279	4	1	19	134.431	13	1
																7	-18.8377	4	1	20	152.545	13	1
																8	-14.9332	4	1	21	165.11	13	1
																9	-13.8579	4	1	22	176.074	13	1
																10	-4.51757	4	1	23	185.427	13	1
																11	-12.1096	4	1	24	184.785	13	1
																14	-23.5482	4	1	25	193.449	13	1
																15	-20.8753	4	1	26	203.69	13	1
																17	-29.3209	4	1	1	-18.8584	1	1
																18	-24.5707	4	1	2	8.35402	1	1
																19	-30.9623	4	1	5	8.59927	1	1
																20	-28.6144	4	1	6	3.34661	1	1
																22	-21.8653	4	1	7	-7.8771	1	1
																23	-23.4765	4	1	8	-35.7389	1	1
																24	-16.5551	4	1	9	-47.6598	1	1
																25	-11.406	4	1	10	-52.9501	1	1
																26	-16.5071	4	1	12	-56.0811	1	1
																1	2.3414	5	1	13	-56.0494	1	1
																2	-4.49202	5	1	14	-30.6978	1	1
																3	2.15062	5	1	15	-33.5233	1	1
																5	-6.54543	5	1	16	-18.6822	1	1
																6	-11.6959	5	1	17	8.29021	1	1
																9	-8.46155	5	1	18	19.6143	1	1
																10	-17.8111	5	1	19	38.636	1	1
																13	-8.85338	5	1	20	55.2368	1	1
																14	-16.8777	5	1	21	77.8648	1	1
																15	-15.7917	5	1	22	75.2131	1	1
																18	-16.0474	5	1	24	88.8316	1	1
																19	-17.5243	5	1	25	99.9915	1	1
																20	-13.6508	5	1	26	106.444	1	1
																21	-15.8067	5	1	1	11.6101	7	1
																22	-11.8477	5	1	2	0.0217376	7	1
																25	-15.6141	5	1	3	-11.6318	7	1
																26	-15.9047	5	1	4	3.16403	7	1
																1	5.24379	6	1	5	5.99369	7	1
																2	-5.62833	6	1	6	25.2987	7	1
																3	0.384538	6	1	7	37.7857	7	1
																4	-8.43057	6	1	8	66.9802	7	1
																5	-16.7306	6	1	9	81.4706	7	1
																6	-22.9198	6	1	10	106.821	7	1
																7	-11.523	6	1	11	131.529	7	1
																8	2.40527	6	1	12	155.92	7	1
																9	-2.45063	6	1	13	170.535	7	1
																10	12.47	6	1	14	182.485	7	1
																11	15.1574	6	1	15	208.512	7	1
																12	24.2489	6	1	16	213.717	7	1
																13	34.529	6	1	17	237.043	7	1
																14	37.9419	6	1	18	255.032	7	1
																17	12.1249	6	1	19	246.782	7	1
																18	3.79102	6	1	20	284.486	7	1
																19	1.90589	6	1	21	289.253	7	1
																22	8.52319	6	1	22	316.916	7	1
																23	11.9895	6	1	23	310.072	7	1
																25	8.94369	6	1	24	343.396	7	1
																26	8.02533	6	1	25	340.817	7	1
																1	5.3984	8	1	26	358.432	7	1
																2	-4.38644	8	1	1	13.5733	2	1
																3	-1.01196	8	1	2	-0.998319	2	1
																4	-2.7835	8	1	3	-12.575	2	1
																5	1.71455	8	1	4	-5.28275	2	1
																6	-1.93056	8	1	5	1.89652	2	1
																7	2.41645	8	1	6	8.13459	2	1
																9	6.04936	8	1	7	13.7793	2	1
																10	6.62395	8	1	8	26.4119	2	1
																13	5.68544	8	1	9	23.4328	2	1
																14	-0.585389	8	1	10	40.9352	2	1
																15	-10.3044	8	1	11	48.2503	2	1
																16	-8.28875	8	1	12	62.0988	2	1
																18	-10.7089	8	1	13	77.3731	2	1
																19	-18.591	8	1	14	75.9892	2	1
																20	-17.6543	8	1	15	94.7967	2	1
																21	-21.7827	8	1	16	99.1107	2	1
																22	-19.39	8	1	17	123.451	2	1
																23	-23.6621	8	1	18	129.544	2	1
																24	-25.2873	8	1	19	137.794	2	1
																25	-22.9186	8	1	20	167.593	2	1
																26	-24.227	8	1	21	169.449	2	1
																1	14.7536	9	1	22	176.353	2	1
																2	-7.97076	9	1	23	199.733	2	1
																3	-6.78287	9	1	24	228.824	2	1
																4	-7.21569	9	1	25	271.919	2	1
																5	-12.7187	9	1	26	302	2	1
																6	-4.90096	9	1	1	1.98806	9	1
																9	-2.20184	9	1	2	-9.63239	9	1
																10	-1.11379	9	1	3	7.64433	9	1
																13	-1.00898	9	1	4	21.9336	9	1
																14	-7.25697	9	1	5	40.0165	9	1
																17	-12.2953	9	1	6	57.2438	9	1
																18	-8.56921	9	1	7	77.2026	9	1
																20	-11.4833	9	1	8	95.4904	9	1
																21	-9.30283	9	1	9	124.404	9	1
																22	-11.4383	9	1	10	137.567	9	1
																23	-8.71308	9	1	11	159.232	9	1
																25	-5.98598	9	1	12	162.716	9	1
																26	-7.59169	9	1	13	171.643	9	1
																1	-9.3438	10	1	14	184.887	9	1
																2	4.48011	10	1	17	197.778	9	1
																3	4.86368	10	1	18	199.783	9	1
																5	12.276	10	1	20	208.627	9	1
																6	27.048	10	1	21	200.834	9	1
																9	44.2678	10	1	22	230.904	9	1
																10	27.5853	10	1	25	229.121	9	1
																11	24.1053	10	1	26	230.64	9	1
																12	23.3149	10	1	1	9.40792	11	1
																13	31.1103	10	1	2	-13.652	11	1
																16	30.1244	10	1	3	4.2441	11	1
																17	37.3232	10	1	4	16.7744	11	1
																18	31.6552	10	1	5	47.0459	11	1
																19	39.7168	10	1	6	58.6462	11	1
																20	38.3644	10	1	7	82.8052	11	1
																22	38.6312	10	1	8	119.863	11	1
																23	45.5753	10	1	9	132.503	11	1
																24	51.7738	10	1	10	135.142	11	1
																25	56.1619	10	1	11	167.174	11	1
																26	52.4805	10	1	12	177.971	11	1
																1	-0.361079	12	1	13	169.331	11	1
																2	-4.87631	12	1	14	186.349	11	1
																4	-11.3092	12	1	15	192.172	11	1
																5	-2.22243	12	1	16	209.479	11	1
																6	-12.5148	12	1	17	216.333	11	1
																7	-10.6521	12	1	18	225.84	11	1
																8	-15.0744	12	1	19	222.562	11	1
																9	-12.9602	12	1	20	254.4	11	1
																10	-6.67821	12	1	21	252.907	11	1
																13	-5.31611	12	1	24	273.637	11	1
																14	-0.889528	12	1	25	274.164	11	1
																16	-6.49272	12	1	26	275.288	11	1
																17	-1.00273	12	1	1	2.43124	14	1
																18	9.39719	12	1	2	-2.86228	14	1
																19	18.204	12	1	3	0.431036	14	1
																20	9.65672	12	1	4	-4.23178	14	1
																21	19.5931	12	1	5	0.182889	14	1
																22	17.5257	12	1	6	-2.40518	14	1
																23	34.456	12	1	7	8.7575	14	1
																24	42.3173	12	1	8	32.3203	14	1
																25	66.6106	12	1	9	12.6654	14	1
																26	77.4343	12	1	10	50.9053	14	1
																1	4.47713	13	1	11	97.4995	14	1
																2	-3.36355	13	1	12	113.291	14	1
																3	-1.11358	13	1	13	125.019	14	1
																4	6.90988	13	1	14	145.553	14	1
																5	4.95507	13	1	15	199.496	14	1
																6	8.73733	13	1	16	242.659	14	1
																7	17.3928	13	1	17	255.238	14	1
																8	17.3065	13	1	18	314.394	14	1
																9	22.7382	13	1	19	332.308	14	1
																10	25.8138	13	1	20	397.868	14	1
																13	30.5957	13	1	21	455.543	14	1
																14	18.0836	13	1	22	542.227	14	1
																15	22.0036	13	1	23	621.704	14	1
																16	18.4142	13	1	24	690.146	14	1
																17	18.1316	13	1	25	805.774	14	1
																19	14.1057	13	1	26	895.843	14	1
																20	15.0232	13	1	1	-2.4375	3	1
																21	17.2115	13	1	2	-8.73421	3	1
																22	18.8964	13	1	3	11.1717	3	1
																23	21.0926	13	1	4	23.4277	3	1
																24	23.5066	13	1	5	48.6866	3	1
																25	27.8709	13	1	7	62.9727	3	1
																26	35.0422	13	1	8	67.5667	3	1
																1	90.9155	14	1	9	72.8201	3	1
																2	-27.3275	14	1	10	122.766	3	1
																3	-63.588	14	1	13	157.859	3	1
																4	-68.8862	14	1	14	84.3143	3	1
																5	-74.9225	14	1	15	40.7118	3	1
																6	-69.7822	14	1	16	25.0931	3	1
																7	-67.3797	14	1	17	91.8516	3	1
																8	-61.7302	14	1	18	97.2819	3	1
																9	-50.8408	14	1	21	97.873	3	1
																10	-41.1196	14	1	22	84.541	3	1
																11	-31.818	14	1	23	89.245	3	1
																12	-24.0028	14	1	24	90.2108	3	1
																13	-15.0284	14	1	25	94.826	3	1
																14	-0.159265	14	1	26	108.673	3	1
																15	-1.0144	14	1	1	8.49362	15	1
																16	12.6629	14	1	2	-1.09168	15	1
																17	18.4058	14	1	3	-7.40194	15	1
																18	19.8839	14	1	4	-10.0023	15	1
																19	39.3349	14	1	5	-4.12393	15	1
																20	58.0169	14	1	6	23.9525	15	1
																21	73.5254	14	1	7	31.0825	15	1
																22	97.4052	14	1	8	68.2752	15	1
																23	115.283	14	1	9	146.754	15	1
																24	131.145	14	1	10	125.407	15	1
																25	123.016	14	1	11	147.036	15	1
																26	132.955	14	1	12	181.171	15	1
																1	8.26553	15	1	13	184.98	15	1
																2	-4.43093	15	1	14	210.302	15	1
																3	-3.8346	15	1	15	261.679	15	1
																4	-4.0573	15	1	16	315.755	15	1
																5	-4.61087	15	1	17	324.376	15	1
																8	1.82156	15	1	18	426.872	15	1
																9	-9.26162	15	1	19	509.256	15	1
																10	-6.33607	15	1	20	652.743	15	1
																11	0.391086	15	1	21	689.555	15	1
																14	-0.64458	15	1	22	696.743	15	1
																15	-10.793	15	1	23	813.473	15	1
																16	-13.3161	15	1	24	868.841	15	1
																18	-22.438	15	1	25	854.499	15	1
																19	-16.0544	15	1	26	914.178	15	1
																20	-21.0491	15	1	1	5.25869	5	1
																21	-17.7899	15	1	2	-3.20915	5	1
																22	-12.6179	15	1	3	-2.04954	5	1
																23	0.38174	15	1	4	-1.8254	5	1
																24	17.2547	15	1	5	12.6982	5	1
																25	27.9633	15	1	6	10.7862	5	1
																26	32.8229	15	1	7	23.5237	5	1
																1	12.9691	32	2	8	43.4161	5	1
																2	-0.135997	32	2	9	49.9759	5	1
																4	-12.8331	32	2	10	65.2852	5	1
																5	-10.7618	32	2	11	86.2462	5	1
																6	-25.4199	32	2	12	117.74	5	1
																7	-29.4731	32	2	13	151.742	5	1
																8	-28.0024	32	2	14	192.404	5	1
																9	-30.4203	32	2	15	226.804	5	1
																10	-32.5271	32	2	16	243.314	5	1
																11	-34.7884	32	2	17	267.909	5	1
																12	-39.9691	32	2	18	278.634	5	1
																13	-39.3057	32	2	19	327.348	5	1
																15	-46.438	32	2	20	351.602	5	1
																16	-42.5291	32	2	21	373.482	5	1
																18	-54.3623	32	2	22	436.541	5	1
																19	-47.2226	32	2	23	569.467	5	1
																20	-45.6079	32	2	24	698.285	5	1
																21	-26.1315	32	2	25	775.914	5	1
																22	-16.9998	32	2	26	901.96	5	1
																23	-2.39198	32	2	1	8.38539	16	1
																24	11.8121	32	2	2	-7.81657	16	1
																25	34.8455	32	2	3	-0.568824	16	1
																26	64.6681	32	2	4	-1.10394	16	1
																1	13.8256	35	2	5	25.6484	16	1
																2	-4.08562	35	2	6	31.3596	16	1
																3	-9.73995	35	2	7	44.0149	16	1
																4	-23.2917	35	2	8	52.1862	16	1
																5	-21.7949	35	2	9	65.8571	16	1
																6	-32.934	35	2	10	88.1569	16	1
																7	-36.7479	35	2	11	116.74	16	1
																8	-38.7582	35	2	12	158.443	16	1
																9	-39.9605	35	2	13	197.195	16	1
																10	-42.4194	35	2	14	238.587	16	1
																11	-44.8124	35	2	15	309.797	16	1
																13	-43.842	35	2	19	292.863	16	1
																14	-42.8633	35	2	20	231.53	16	1
																15	-38.1851	35	2	21	241.996	16	1
																16	-40.9332	35	2	22	245.091	16	1
																17	-31.6005	35	2	23	266.838	16	1
																18	-32.8991	35	2	24	265.824	16	1
																19	-29.4706	35	2	25	279.038	16	1
																20	-17.6143	35	2	26	305.458	16	1
																21	-13.0404	35	2	1	-17.2375	4	1
																22	-2.65328	35	2	2	-7.08693	4	1
																23	9.03612	35	2	5	-3.17517	4	1
																24	20.3581	35	2	6	-18.1749	4	1
																25	66.2172	35	2	7	-10.8097	4	1
																26	115.243	35	2	8	6.0338	4	1
																1	5.88819	36	2	9	7.99879	4	1
																2	-1.34101	36	2	10	23.3693	4	1
																3	-4.54718	36	2	11	21.2033	4	1
																4	-25.8717	36	2	12	54.6282	4	1
																5	-22.9775	36	2	13	62.9642	4	1
																6	-30.5111	36	2	14	95.2603	4	1
																7	-32.4627	36	2	15	104.079	4	1
																8	-45.1496	36	2	16	118.021	4	1
																9	-57.672	36	2	18	124.07	4	1
																10	-55.9169	36	2	19	125.638	4	1
																11	-66.076	36	2	20	160.028	4	1
																12	-71.0342	36	2	21	135.153	4	1
																13	-68.6918	36	2	22	161.83	4	1
																14	-44.6528	36	2	23	165.799	4	1
																15	-60.741	36	2	24	165.707	4	1
																18	-54.6403	36	2	25	197.777	4	1
																19	-69.713	36	2	26	228.686	4	1
																20	-64.9269	36	2	1	20.4546	17	1
																21	-69.0464	36	2	2	-16.8595	17	1
																22	-64.2583	36	2	3	-3.59517	17	1
																23	-67.9413	36	2	4	12.0334	17	1
																24	-58.2875	36	2	5	40.553	17	1
																25	-60.9049	36	2	6	75.1256	17	1
																26	-55.9007	36	2	7	120.698	17	1
																1	24.5858	38	2	8	157.702	17	1
																2	-2.07227	38	2	9	178.613	17	1
																3	-22.5135	38	2	10	200.388	17	1
																4	-38.2773	38	2	11	208.852	17	1
																5	-30.076	38	2	12	241.822	17	1
																6	-39.4112	38	2	13	227.908	17	1
																7	-37.1116	38	2	14	247.316	17	1
																8	-46.9603	38	2	15	261.361	17	1
																9	-49.4029	38	2	16	253.749	17	1
																10	-47.9564	38	2	17	268.667	17	1
																11	-48.6462	38	2	18	291.879	17	1
																13	-40.4578	38	2	19	308.955	17	1
																14	-41.1199	38	2	20	357.374	17	1
																15	-39.3162	38	2	21	403.364	17	1
																17	-34.0233	38	2	22	431.905	17	1
																18	-35.3762	38	2	23	475.317	17	1
																19	-19.2774	38	2	24	523.093	17	1
																21	-15.2445	38	2	25	559.481	17	1
																22	-14.5493	38	2	26	537.094	17	1
																23	-13.1713	38	2	1	9.08585	18	1
																24	-3.7437	38	2	2	-3.21839	18	1
																25	3.93366	38	2	3	-5.86746	18	1
																26	8.01629	38	2	4	-1.51696	18	1
																1	5.45778	39	2	5	11.6747	18	1
																2	-3.75487	39	2	6	34.1723	18	1
																3	-1.70291	39	2	7	59.3373	18	1
																5	-16.4278	39	2	8	67.9105	18	1
																6	-46.6153	39	2	9	88.5876	18	1
																7	-54.8191	39	2	10	115.839	18	1
																8	-52.1343	39	2	11	159.889	18	1
																9	-57.6417	39	2	12	181.444	18	1
																10	-69.6732	39	2	13	188.398	18	1
																11	-66.3499	39	2	14	209.658	18	1
																12	-75.7954	39	2	15	233.134	18	1
																13	-82.4106	39	2	16	259.825	18	1
																14	-77.0923	39	2	17	243.984	18	1
																17	-73.5393	39	2	18	288.501	18	1
																18	-74.8543	39	2	20	312.007	18	1
																19	-62.8976	39	2	22	332.203	18	1
																20	-60.3569	39	2	23	318.75	18	1
																21	-48.6613	39	2	24	377.247	18	1
																22	-42.107	39	2	25	368.335	18	1
																25	-36.4277	39	2	26	417.775	18	1
																26	-42.2367	39	2	1	5.34361	8	1
																1	32.1284	45	2	2	-2.16213	8	1
																2	-11.6081	45	2	3	-3.18148	8	1
																3	-20.5203	45	2	4	-4.35658	8	1
																4	-30.3695	45	2	5	21.4325	8	1
																5	-30.6897	45	2	6	34.5238	8	1
																6	-31.7466	45	2	7	56.2984	8	1
																7	-35.3471	45	2	8	81.4142	8	1
																8	-31.8417	45	2	10	90.3518	8	1
																10	-52.276	45	2	11	95.0037	8	1
																11	-45.9911	45	2	12	103.454	8	1
																12	-49.7621	45	2	13	103.856	8	1
																13	-49.09	45	2	14	117.145	8	1
																14	-47.4452	45	2	15	149.231	8	1
																15	-46.1285	45	2	16	154.249	8	1
																16	-41.6162	45	2	17	162.636	8	1
																17	-40.3779	45	2	20	163.065	8	1
																18	-36.4505	45	2	21	169.933	8	1
																19	-37.3635	45	2	22	177.413	8	1
																21	-35.2598	45	2	23	199.76	8	1
																22	-33.793	45	2	24	208.204	8	1
																23	-29.0976	45	2	25	214.802	8	1
																24	-33.2381	45	2	26	245.711	8	1
																25	-28.5086	45	2	1	19.0626	32	2
																26	-28.5849	45	2	2	-5.66308	32	2
																1	14.2365	49	2	3	-13.3995	32	2
																2	-5.71969	49	2	5	-15.5345	32	2
																3	-8.51682	49	2	6	-15.4554	32	2
																4	-27.7295	49	2	7	-8.65461	32	2
																5	-43.3533	49	2	8	9.56345	32	2
																6	-60.7505	49	2	9	31.0272	32	2
																7	-64.9279	49	2	10	32.4464	32	2
																8	-69.3861	49	2	11	57.569	32	2
																9	-64.7294	49	2	12	67.209	32	2
																11	-50.636	49	2	13	59.603	32	2
																12	-46.788	49	2	14	75.638	32	2
																13	-34.4038	49	2	15	86.0358	32	2
																14	-23.3198	49	2	16	88.26	32	2
																15	-8.3061	49	2	17	100.168	32	2
																16	20.0898	49	2	18	125.863	32	2
																17	40.1937	49	2	19	158.169	32	2
																18	69.3043	49	2	20	214.202	32	2
																19	60.5857	49	2	21	244.873	32	2
																20	88.6772	49	2	22	279.19	32	2
																21	109.475	49	2	23	323.06	32	2
																22	128.279	49	2	24	359.496	32	2
																25	161.692	49	2	25	390.048	32	2
																26	147.392	49	2	26	433.237	32	2
																1	15.6154	51	2	1	34.0446	33	2
																2	-1.76754	51	2	2	-7.53173	33	2
																4	-13.8479	51	2	3	-26.5128	33	2
																5	-22.8673	51	2	4	-23.5909	33	2
																6	-32.5203	51	2	5	-7.07548	33	2
																7	-31.254	51	2	6	16.5963	33	2
																8	-34.259	51	2	7	74.5973	33	2
																9	-44.1892	51	2	8	165.117	33	2
																10	-51.4639	51	2	9	238.684	33	2
																11	-63.6854	51	2	10	341.64	33	2
																12	-70.8553	51	2	11	401.962	33	2
																13	-69.5079	51	2	12	506.994	33	2
																15	-62.8155	51	2	13	570.521	33	2
																16	-61.5287	51	2	14	633.059	33	2
																17	-59.469	51	2	16	738.385	33	2
																18	-58.2244	51	2	17	726.753	33	2
																20	-52.1557	51	2	18	794.474	33	2
																21	-55.9176	51	2	19	882.309	33	2
																22	-51.1589	51	2	20	895.401	33	2
																25	-57.5787	51	2	21	928.357	33	2
																26	-59.8466	51	2	22	994.291	33	2
																1	22.5524	30	2	23	1091.48	33	2
																2	-1.30169	30	2	24	1268.59	33	2
																3	-21.2507	30	2	25	2407.21	33	2
																4	-20.3079	30	2	26	1646.42	33	2
																5	-30.842	30	2	1	-0.531191	34	2
																6	-38.1328	30	2	2	0.847065	34	2
																7	-23.8643	30	2	3	-0.315874	34	2
																8	-16.9065	30	2	4	-8.38562	34	2
																9	-13.1487	30	2	5	12.6699	34	2
																11	2.99657	30	2	6	25.2041	34	2
																12	-3.07669	30	2	7	17.6753	34	2
																13	9.34365	30	2	8	43.5111	34	2
																14	25.6822	30	2	9	65.8242	34	2
																15	28.2292	30	2	10	87.7018	34	2
																16	51.37	30	2	11	99.8479	34	2
																17	70.4709	30	2	14	109.73	34	2
																18	92.7838	30	2	15	112.116	34	2
																19	106.244	30	2	16	132.894	34	2
																20	125.201	30	2	17	168.911	34	2
																21	155.39	30	2	18	162.443	34	2
																22	169.08	30	2	19	178.641	34	2
																23	192.202	30	2	20	190.488	34	2
																24	233.805	30	2	21	218.85	34	2
																25	284.758	30	2	22	223.146	34	2
																26	324.027	30	2	1	20.426	36	2
																1	19.368	31	2	2	-1.94345	36	2
																2	-3.19835	31	2	3	-18.4825	36	2
																3	-16.1696	31	2	4	-20.7871	36	2
																4	-33.546	31	2	5	-15.0015	36	2
																5	-38.8896	31	2	6	-3.113	36	2
																6	-39.3894	31	2	7	29.4511	36	2
																7	-44.1506	31	2	8	73.0608	36	2
																8	-49.5175	31	2	9	118.711	36	2
																9	-43.1447	31	2	10	182.284	36	2
																10	-41.7219	31	2	11	233.261	36	2
																11	-35.236	31	2	12	271.418	36	2
																13	-24.1987	31	2	13	298.141	36	2
																14	-27.1166	31	2	14	369.801	36	2
																15	-18.5562	31	2	15	435.865	36	2
																16	-10.6973	31	2	16	479.99	36	2
																17	2.23831	31	2	17	546.174	36	2
																18	17.8487	31	2	18	608.245	36	2
																19	29.2752	31	2	19	627.033	36	2
																20	30.8318	31	2	20	700.015	36	2
																21	44.3036	31	2	21	725.182	36	2
																22	80.8225	31	2	22	744.279	36	2
																23	154.99	31	2	23	728.633	36	2
																24	167.452	31	2	24	770.966	36	2
																25	182.912	31	2	25	888.11	36	2
																26	218.234	31	2	26	886.697	36	2
																1	32.3526	33	2	1	27.6297	37	2
																2	-3.32054	33	2	2	-10.6145	37	2
																3	-29.0321	33	2	3	-17.0152	37	2
																4	-28.505	33	2	4	-40.5725	37	2
																5	-29.9809	33	2	5	-23.0798	37	2
																8	-35.7924	33	2	6	-6.49753	37	2
																9	-38.0774	33	2	7	32.8541	37	2
																10	-55.5608	33	2	8	112.205	37	2
																11	-40.7781	33	2	9	181.556	37	2
																12	-46.9063	33	2	10	260.996	37	2
																13	-46.6584	33	2	11	344.734	37	2
																15	-42.9209	33	2	12	414.494	37	2
																16	-40.9703	33	2	13	489.742	37	2
																17	-42.8927	33	2	14	522.783	37	2
																18	-41.6293	33	2	15	575.258	37	2
																19	-29.0779	33	2	16	629.875	37	2
																20	-27.0566	33	2	18	630.552	37	2
																21	-24.7629	33	2	19	627.383	37	2
																22	-24.1354	33	2	20	647.438	37	2
																23	-14.4685	33	2	21	653.298	37	2
																24	-10.7416	33	2	22	716.939	37	2
																25	-9.59415	33	2	23	690.607	37	2
																26	-8.74854	33	2	24	766.47	37	2
																1	25.036	34	2	25	828.012	37	2
																2	-5.43371	34	2	26	829.348	37	2
																3	-19.6022	34	2	1	18.0071	38	2
																4	-22.3904	34	2	2	-8.27193	38	2
																5	-22.3894	34	2	3	-9.73516	38	2
																6	-19.0079	34	2	4	2.3027	38	2
																7	-12.3975	34	2	5	18.0373	38	2
																8	-0.250305	34	2	6	59.3631	38	2
																9	7.37884	34	2	7	141.914	38	2
																10	20.2981	34	2	8	245.992	38	2
																11	33.455	34	2	9	396.41	38	2
																12	43.7352	34	2	10	601.1	38	2
																13	47.2627	34	2	11	808.554	38	2
																14	48.6351	34	2	12	918.061	38	2
																15	61.1441	34	2	13	1090.27	38	2
																16	65.3309	34	2	14	1225.08	38	2
																17	163.129	34	2	15	1277.6	38	2
																20	170.117	34	2	16	1398.1	38	2
																21	175.163	34	2	17	1473.12	38	2
																22	178.156	34	2	18	1555.38	38	2
																23	194.963	34	2	19	1584.1	38	2
																24	193.22	34	2	20	1704.84	38	2
																25	202.639	34	2	21	1728.65	38	2
																26	196.636	34	2	22	3260.41	38	2
																1	23.5932	41	2	1	10.6622	40	2
																2	-7.60541	41	2	2	-8.34928	40	2
																3	-15.9878	41	2	3	-2.31287	40	2
																4	-30.8332	41	2	4	4.49713	40	2
																5	-29.8574	41	2	5	11.9611	40	2
																7	-30.0248	41	2	6	27.4257	40	2
																8	-32.1938	41	2	7	60.5804	40	2
																9	-39.6092	41	2	8	82.1063	40	2
																10	-49.8875	41	2	9	110.311	40	2
																11	-59.4271	41	2	10	145.951	40	2
																12	-65.6815	41	2	11	156.447	40	2
																13	-68.4889	41	2	12	165.656	40	2
																14	-83.8387	41	2	13	183.933	40	2
																15	-85.9681	41	2	14	190.197	40	2
																16	-84.9696	41	2	15	206.548	40	2
																17	-88.4645	41	2	16	225.345	40	2
																18	-85.9208	41	2	18	253.244	40	2
																19	-74.6579	41	2	19	260.374	40	2
																20	-58.3304	41	2	20	273.672	40	2
																21	-41.0478	41	2	22	275.469	40	2
																22	-26.2798	41	2	23	282.901	40	2
																23	2.20568	41	2	24	303.748	40	2
																24	25.8769	41	2	25	296.346	40	2
																25	57.935	41	2	26	315.348	40	2
																26	81.1744	41	2	1	20.9051	41	2
																1	13.7116	42	2	2	-11.3808	41	2
																2	-3.67634	42	2	3	-9.52429	41	2
																3	-10.0352	42	2	4	0.940691	41	2
																4	-18.0916	42	2	5	3.06936	41	2
																5	-24.0853	42	2	6	36.3216	41	2
																6	-18.914	42	2	7	54.1348	41	2
																7	-12.1556	42	2	8	73.0147	41	2
																8	-5.38683	42	2	9	100.063	41	2
																11	-21.7383	42	2	10	112.177	41	2
																12	-23.9625	42	2	11	137.584	41	2
																15	-24.7831	42	2	12	150.712	41	2
																16	-27.0854	42	2	13	180.807	41	2
																18	-14.3374	42	2	14	186.94	41	2
																19	-21.4413	42	2	15	206.08	41	2
																20	-10.5878	42	2	16	203.438	41	2
																21	-14.3353	42	2	17	233.285	41	2
																22	6.98728	42	2	19	237.666	41	2
																23	19.008	42	2	20	244.597	41	2
																24	27.2776	42	2	21	266.41	41	2
																25	32.4628	42	2	22	274.957	41	2
																26	27.8227	42	2	23	303.493	41	2
																1	30.8515	44	2	24	311.94	41	2
																2	-3.46903	44	2	25	316.644	41	2
																3	-27.3825	44	2	26	328.785	41	2
																4	-25.0338	44	2	1	5.66737	54	3
																5	-28.7704	44	2	2	-7.498	54	3
																6	-35.227	44	2	3	1.83063	54	3
																7	-29.166	44	2	4	4.72137	54	3
																9	-33.2657	44	2	5	11.8598	54	3
																10	-40.5253	44	2	6	55.5407	54	3
																11	-47.3928	44	2	7	89.9252	54	3
																12	-48.9486	44	2	8	127.241	54	3
																13	-46.8603	44	2	9	144.546	54	3
																14	-47.2453	44	2	10	164.813	54	3
																15	-40.2597	44	2	11	205.031	54	3
																16	-34.6424	44	2	12	232.054	54	3
																17	-25.9934	44	2	13	261.264	54	3
																18	-8.56213	44	2	14	287.802	54	3
																19	22.4308	44	2	15	332.792	54	3
																20	47.3087	44	2	16	368.527	54	3
																21	69.1648	44	2	17	410.353	54	3
																22	88.3557	44	2	18	468.871	54	3
																23	112.704	44	2	19	522.815	54	3
																24	140.839	44	2	20	607.323	54	3
																25	189.038	44	2	21	677.357	54	3
																26	225.255	44	2	22	725.029	54	3
																1	17.5878	46	2	23	781.14	54	3
																2	-1.27965	46	2	24	824.494	54	3
																3	-16.3081	46	2	25	858.209	54	3
																4	-33.7279	46	2	26	885.59	54	3
																5	-33.0718	46	2	1	19.7645	70	3
																6	-39.8553	46	2	2	-11.7115	70	3
																7	-38.7417	46	2	3	-8.053	70	3
																10	-34.1117	46	2	4	8.58458	70	3
																11	-36.6733	46	2	5	34.1223	70	3
																12	-38.8691	46	2	6	79.806	70	3
																13	-37.7596	46	2	7	114.838	70	3
																16	-40.115	46	2	8	161.213	70	3
																17	-44.0514	46	2	9	201.519	70	3
																18	-42.4419	46	2	10	209.314	70	3
																19	-40.7101	46	2	11	236.841	70	3
																20	-35.0172	46	2	12	285.525	70	3
																21	-13.2232	46	2	13	323.043	70	3
																22	-8.79838	46	2	14	361.737	70	3
																23	4.02281	46	2	15	435.427	70	3
																24	5.48631	46	2	16	465.947	70	3
																25	9.17117	46	2	17	506.584	70	3
																26	12.246	46	2	18	617.999	70	3
																1	9.5363	47	2	19	695.057	70	3
																2	3.86085	47	2	20	876.938	70	3
																3	-13.3972	47	2	21	1001.37	70	3
																4	-33.0508	47	2	22	1166.86	70	3
																5	-40.554	47	2	23	1353.01	70	3
																6	-41.6985	47	2	24	1495.69	70	3
																7	-52.1613	47	2	25	1579.56	70	3
																8	-48.801	47	2	26	1654.24	70	3
																9	-60.6102	47	2	1	21.5714	64	3
																11	-58.4796	47	2	2	-9.42395	64	3
																12	-56.4897	47	2	3	-12.1475	64	3
																13	-53.1323	47	2	4	-18.2276	64	3
																14	-46.0733	47	2	5	-3.72805	64	3
																15	-46.3079	47	2	6	8.74276	64	3
																16	-37.2852	47	2	7	21.2134	64	3
																17	-34.5098	47	2	8	34.3085	64	3
																18	-32.5744	47	2	9	45.9961	64	3
																19	-14.4734	47	2	10	55.8808	64	3
																20	-1.40087	47	2	11	64.9797	64	3
																21	16.5392	47	2	13	70.5868	64	3
																22	39.9639	47	2	14	76.0785	64	3
																23	56.3346	47	2	17	77.7111	64	3
																24	94.9805	47	2	18	76.4134	64	3
																25	118.833	47	2	19	89.0957	64	3
																26	159.074	47	2	20	95.9415	64	3
																1	30.8713	48	2	21	105.125	64	3
																2	-14.4467	48	2	22	131.577	64	3
																3	-16.4246	48	2	23	144.909	64	3
																4	-14.7589	48	2	24	152.839	64	3
																5	-25.0722	48	2	25	182.404	64	3
																6	-15.4954	48	2	26	192.556	64	3
																8	-37.7151	48	2	1	12.6307	69	3
																9	-44.1986	48	2	2	-6.35708	69	3
																10	-65.1245	48	2	3	-6.27359	69	3
																11	-65.3971	48	2	4	-19.2095	69	3
																13	-78.7381	48	2	5	-27.2365	69	3
																14	-67.8317	48	2	6	-21.8932	69	3
																15	-75.3909	48	2	7	-13.7017	69	3
																17	-67.6794	48	2	8	-0.777758	69	3
																18	-64.6425	48	2	9	10.8049	69	3
																19	-65.1682	48	2	10	42.6485	69	3
																20	-50.7915	48	2	11	124.748	69	3
																21	-40.0144	48	2	12	228.645	69	3
																22	-18.8594	48	2	13	343.168	69	3
																23	-9.67992	48	2	14	454.183	69	3
																24	14.212	48	2	15	512.224	69	3
																25	19.7256	48	2	16	519.825	69	3
																26	302.598	48	2	17	555.894	69	3
																1	5.21582	69	3	19	561.485	69	3
																2	-4.10534	69	3	20	546.944	69	3
																3	-1.11048	69	3	21	563.368	69	3
																4	-16.8188	69	3	22	583.675	69	3
																7	-21.0895	69	3	1	4.58708	67	3
																8	-21.601	69	3	2	-9.19616	67	3
																9	-24.0973	69	3	3	4.60908	67	3
																10	-26.4922	69	3	5	5.957	67	3
																12	-15.4218	69	3	6	1.1489	67	3
																13	-22.1963	69	3	7	15.0059	67	3
																16	-23.5095	69	3	8	30.6145	67	3
																17	-24.5298	69	3	9	37.5428	67	3
																18	-13.919	69	3	10	47.6465	67	3
																19	-23.1116	69	3	11	61.7974	67	3
																21	-17.8792	69	3	12	60.5137	67	3
																22	-12.5418	69	3	14	66.4024	67	3
																24	-23.1761	69	3	15	68.4617	67	3
																25	-16.145	69	3	16	72.6673	67	3
																26	-27.875	69	3	17	81.2352	67	3
																1	12.4317	100	3	18	102.452	67	3
																2	-7.76713	100	3	19	135.6	67	3
																3	-4.66457	100	3	20	159.822	67	3
																4	-11.4551	100	3	21	177.067	67	3
																5	-12.7246	100	3	22	232.591	67	3
																6	-12.2648	100	3	23	237.636	67	3
																8	-22.1873	100	3	24	275.935	67	3
																9	-17.0405	100	3	25	314.094	67	3
																12	-19.7114	100	3	26	332.417	67	3
																13	-25.6773	100	3	1	-6.75189	62	3
																14	-25.0437	100	3	2	-4.65383	62	3
																15	-27.8263	100	3	3	11.4057	62	3
																16	-33.2139	100	3	4	7.6808	62	3
																17	-31.3142	100	3	5	15.0787	62	3
																18	-25.8581	100	3	6	28.9985	62	3
																19	-29.6554	100	3	7	19.8497	62	3
																21	-28.9855	100	3	8	45.5228	62	3
																22	-18.9785	100	3	9	54.9876	62	3
																23	-11.0576	100	3	10	83.5316	62	3
																24	-10.1505	100	3	11	113.123	62	3
																25	1.74251	100	3	12	163.622	62	3
																26	12.8931	100	3	13	181.235	62	3
																1	-0.23101	77	3	14	197.808	62	3
																2	-5.90968	77	3	15	248.289	62	3
																4	-7.2033	77	3	16	251.44	62	3
																5	-23.3196	77	3	17	287.69	62	3
																6	-17.4232	77	3	18	337.376	62	3
																8	-22.7117	77	3	19	389.694	62	3
																9	-34.3398	77	3	20	416.663	62	3
																12	-40.4984	77	3	21	469.823	62	3
																13	-42.1863	77	3	22	509.707	62	3
																16	-33.9083	77	3	23	587.688	62	3
																17	-35.4398	77	3	24	628.765	62	3
																18	-26.1985	77	3	25	707.535	62	3
																19	-27.2189	77	3	26	745.069	62	3
																22	-14.5058	77	3	1	8.87663	66	3
																23	-14.677	77	3	2	-6.30676	66	3
																24	-27.8616	77	3	3	-2.56987	66	3
																25	-36.5848	77	3	4	-0.486558	66	3
																26	-23.2256	77	3	5	14.7758	66	3
																1	12.0185	103	3	6	31.5679	66	3
																2	-15.0725	103	3	7	58.8889	66	3
																3	3.05401	103	3	8	86.7236	66	3
																4	-17.8368	103	3	9	116.055	66	3
																5	-16.0912	103	3	10	165.819	66	3
																6	-23.5603	103	3	11	234.367	66	3
																7	-23.0467	103	3	12	272.083	66	3
																8	-28.8376	103	3	13	312.458	66	3
																9	-22.5156	103	3	14	377.708	66	3
																10	-15.8388	103	3	15	444.655	66	3
																11	-22.0527	103	3	16	500.285	66	3
																12	-10.2505	103	3	17	594.844	66	3
																15	-10.8352	103	3	18	676.487	66	3
																16	-15.3063	103	3	19	732.254	66	3
																17	-10.814	103	3	20	809.087	66	3
																18	-12.3578	103	3	21	864.186	66	3
																19	-5.91465	103	3	22	931.367	66	3
																20	28.6904	103	3	23	1020.18	66	3
																21	18.4909	103	3	24	1120.42	66	3
																22	32.4013	103	3	25	1244.93	66	3
																23	39.2362	103	3	26	1326	66	3
																24	51.0145	103	3	1	7.70332	71	3
																25	57.2368	103	3	2	-4.29155	71	3
																26	71.2055	103	3	3	-3.41176	71	3
																1	12.2765	105	3	4	1.6429	71	3
																2	-15.0057	105	3	5	22.2883	71	3
																3	2.72924	105	3	6	58.4059	71	3
																4	-27.995	105	3	7	78.0154	71	3
																5	-29.9269	105	3	8	115.141	71	3
																6	-33.8919	105	3	9	161.264	71	3
																7	-34.5573	105	3	10	172.644	71	3
																10	-35.3472	105	3	11	164.677	71	3
																11	-34.9732	105	3	13	205.74	71	3
																12	-38.65	105	3	14	222.786	71	3
																13	-37.1132	105	3	15	265.526	71	3
																14	-39.0619	105	3	16	278.583	71	3
																15	-49.7261	105	3	17	352.294	71	3
																16	-44.0102	105	3	18	407.403	71	3
																18	-41.3845	105	3	19	466.309	71	3
																19	-40.8592	105	3	20	547.014	71	3
																21	-38.9568	105	3	21	548.749	71	3
																22	-38.5723	105	3	22	601.558	71	3
																23	-32.0567	105	3	23	626.8	71	3
																24	-30.6187	105	3	24	683.187	71	3
																25	-21.4839	105	3	25	704.757	71	3
																26	-12.6262	105	3	26	704.237	71	3
																1	-3.47324	79	3	1	11.7764	55	3
																2	-9.62896	79	3	2	-9.78624	55	3
																5	-20.4776	79	3	3	-1.99021	55	3
																6	-16.9222	79	3	4	12.6372	55	3
																7	-21.0462	79	3	5	38.984	55	3
																9	-22.794	79	3	6	110.838	55	3
																10	-17.7042	79	3	7	198.851	55	3
																11	-28.8806	79	3	8	307.441	55	3
																12	-39.2984	79	3	9	405.972	55	3
																13	-32.911	79	3	10	515.376	55	3
																14	-33.3871	79	3	11	635.064	55	3
																15	-33.8629	79	3	12	701.734	55	3
																16	-17.597	79	3	13	785.557	55	3
																17	-3.36155	79	3	14	866.111	55	3
																18	24.7978	79	3	15	969.857	55	3
																19	27.7391	79	3	16	1023.06	55	3
																21	61.729	79	3	17	1125.41	55	3
																22	70.7876	79	3	18	1202.52	55	3
																25	60.6899	79	3	19	1327.21	55	3
																26	75.5726	79	3	20	1410.25	55	3
																1	4.58882	68	3	21	1523.56	55	3
																2	-7.9899	68	3	22	1624.08	55	3
																3	3.40108	68	3	23	1807.17	55	3
																4	-17.6492	68	3	24	2010.21	55	3
																5	-11.8786	68	3	25	2562.35	55	3
																6	-19.4192	68	3	26	4015.1	55	3
																7	-17.3499	68	3	1	3.01998	68	3
																8	-14.392	68	3	2	-4.07515	68	3
																9	-10.3607	68	3	3	1.05518	68	3
																10	-5.46668	68	3	4	19.2354	68	3
																11	-3.02024	68	3	5	65.4083	68	3
																12	0.56411	68	3	6	134.757	68	3
																13	0.061138	68	3	7	206.607	68	3
																14	0.96831	68	3	8	277.043	68	3
																17	7.90905	68	3	9	343.904	68	3
																18	6.50017	68	3	10	370.03	68	3
																21	8.35007	68	3	11	442.08	68	3
																22	9.49828	68	3	12	505.249	68	3
																23	3.74663	68	3	16	497.043	68	3
																24	2.92219	68	3	17	431.607	68	3
																25	0.8389	68	3	20	419.197	68	3
																26	-4.35481	68	3	21	433.661	68	3
																1	1.09685	85	3	1	6.11706	57	3
																2	-10.2977	85	3	2	-6.77679	57	3
																5	-4.82915	85	3	3	0.659723	57	3
																6	-6.52224	85	3	4	6.72755	57	3
																7	-15.3655	85	3	5	25.9616	57	3
																8	-22.443	85	3	6	69.3815	57	3
																9	-23.8446	85	3	7	112.678	57	3
																10	-39.0322	85	3	8	176.652	57	3
																11	-43.8142	85	3	9	248.042	57	3
																13	-42.2797	85	3	10	334.25	57	3
																14	-43.0078	85	3	11	427.988	57	3
																15	-41.122	85	3	12	524.682	57	3
																18	-37.1845	85	3	13	630.697	57	3
																19	-46.6404	85	3	14	767.356	57	3
																21	-48.2793	85	3	15	889.254	57	3
																22	-46.3528	85	3	16	980.409	57	3
																23	-49.1268	85	3	17	1115.21	57	3
																24	-38.9042	85	3	18	1232.45	57	3
																25	-29.0625	85	3	19	1373.67	57	3
																26	-20.8118	85	3	20	1438.31	57	3
																1	17.7719	75	3	21	1596.1	57	3
																2	-11.5397	75	3	22	1735.47	57	3
																3	-6.23224	75	3	23	1826.68	57	3
																4	-21.7278	75	3	24	1970.64	57	3
																5	-30.1307	75	3	25	2237.17	57	3
																6	-31.0366	75	3	26	4619.66	57	3
																7	-33.7788	75	3	1	6.10298	56	3
																8	-34.5662	75	3	2	-2.77282	56	3
																9	-36.5064	75	3	3	-3.33015	56	3
																10	-32.4181	75	3	4	4.11622	56	3
																11	-31.9299	75	3	5	16.2547	56	3
																12	-26.74	75	3	6	18.924	56	3
																13	-23.8027	75	3	9	11.231	56	3
																14	-14.6134	75	3	10	6.06126	56	3
																15	-10.6122	75	3	11	25.8569	56	3
																16	-8.34782	75	3	12	46.908	56	3
																17	-0.894491	75	3	13	68.4735	56	3
																18	4.31499	75	3	14	101.01	56	3
																19	15.5344	75	3	15	105.291	56	3
																20	64.0478	75	3	16	149.058	56	3
																21	74.5964	75	3	17	184.679	56	3
																22	73.8955	75	3	18	257.567	56	3
																23	84.8998	75	3	19	284.17	56	3
																24	93.8769	75	3	20	343.979	56	3
																25	129.858	75	3	21	409.662	56	3
																26	125.3	75	3	22	443.101	56	3
																1	5.12246	90	3	24	553.737	56	3
																2	-6.50052	90	3	25	659.114	56	3
																3	1.37806	90	3	26	668.605	56	3
																4	-23.0735	90	3	1	-0.661477	53	3
																5	-29.4933	90	3	2	-15.7585	53	3
																6	-25.7528	90	3	3	16.42	53	3
																7	-38.9433	90	3	4	24.6326	53	3
																8	-42.6292	90	3	5	87.2501	53	3
																9	-43.4452	90	3	6	135.755	53	3
																10	-44.8255	90	3	7	185.438	53	3
																11	-49.086	90	3	8	261.602	53	3
																12	-52.7201	90	3	11	231.395	53	3
																13	-55.9076	90	3	12	190.205	53	3
																14	-50.0369	90	3	13	175.185	53	3
																15	-41.5074	90	3	15	211.75	53	3
																17	-27.346	90	3	16	231.829	53	3
																18	-24.4775	90	3	17	226.764	53	3
																19	-12.2082	90	3	18	251.5	53	3
																22	25.0211	90	3	19	276.71	53	3
																23	23.4538	90	3	20	268.763	53	3
																25	26.7662	90	3	21	315.246	53	3
																26	24.1942	90	3	22	360.316	53	3
																1	5.58304	93	3	1	7.78225	59	3
																2	-9.07243	93	3	2	-7.54015	59	3
																3	3.48939	93	3	3	-0.242099	59	3
																4	-16.7282	93	3	5	4.36808	59	3
																5	-13.2847	93	3	6	3.26578	59	3
																8	-30.8314	93	3	7	26.5565	59	3
																9	-16.5005	93	3	8	35.0449	59	3
																10	-20.1442	93	3	9	45.536	59	3
																11	-17.1782	93	3	10	61.6167	59	3
																12	-2.17207	93	3	11	64.6791	59	3
																13	21.4502	93	3	12	80.6973	59	3
																14	20.8071	93	3	13	94.2753	59	3
																15	36.1383	93	3	14	101.613	59	3
																17	42.107	93	3	15	108.712	59	3
																18	39.1649	93	3	16	126.39	59	3
																19	42.1805	93	3	17	152.368	59	3
																21	46.3627	93	3	18	160.107	59	3
																22	50.9898	93	3	19	173.346	59	3
																23	50.6607	93	3	20	175.199	59	3
																24	46.9485	93	3	21	209.165	59	3
																25	147.845	93	3	22	210.394	59	3
																26	99.9831	93	3	23	215.725	59	3
																1	4.36983	78	3	24	229.065	59	3
																2	22.2621	78	3	25	240.654	59	3
																3	-26.6319	78	3	26	244.996	59	3
																4	-35.0834	78	3	1	14.0014	61	3
																5	-49.0217	78	3	2	-7.36219	61	3
																8	-24.7433	78	3	3	-6.63922	61	3
																9	-31.856	78	3	4	-0.841348	61	3
																10	-25.3768	78	3	5	13.7232	61	3
																11	-17.4623	78	3	6	25.1384	61	3
																12	-15.1569	78	3	7	31.3296	61	3
																13	-12.0669	78	3	8	41.4451	61	3
																14	-12.6431	78	3	9	44.3822	61	3
																16	-10.982	78	3	10	55.3347	61	3
																17	-16.0249	78	3	11	70.8952	61	3
																18	32.0099	78	3	12	88.6131	61	3
																20	42.4886	78	3	13	85.9718	61	3
																21	48.9692	78	3	14	93.4911	61	3
																22	61.7834	78	3	15	107.053	61	3
																24	70.903	78	3	16	109.641	61	3
																25	66.7486	78	3	17	126.06	61	3
																26	90.9663	78	3	18	135.748	61	3
																1	0.574908	92	3	19	141.647	61	3
																2	-5.33694	92	3	20	156.581	61	3
																4	-10.4087	92	3	21	166.274	61	3
																5	-25.1885	92	3	23	170.924	61	3
																6	-29.6204	92	3	24	174.229	61	3
																9	-36.796	92	3	25	176.325	61	3
																10	-42.3287	92	3	26	201.042	61	3
																12	-35.4261	92	3	1	-49.5436	58	3
																13	-33.275	92	3	2	31.0464	58	3
																14	-30.7593	92	3	3	18.4971	58	3
																15	-29.9517	92	3	4	-24.3988	58	3
																18	-29.8477	92	3	5	30.8363	58	3
																19	-38.6858	92	3	6	41.171	58	3
																22	-36.3136	92	3	7	62.8068	58	3
																23	-41.1486	92	3	8	78.9222	58	3
																24	-37.2703	92	3	9	101.678	58	3
																25	-36.4372	92	3	10	124.505	58	3
																26	-43.7019	92	3	12	158.157	58	3
																1	-1.26063	97	3	13	141.163	58	3
																2	-4.55763	97	3	14	167.824	58	3
																5	-7.35365	97	3	15	158.685	58	3
																6	-9.35875	97	3	16	200.467	58	3
																7	-14.277	97	3	17	260.61	58	3
																8	-16.8469	97	3	18	267.472	58	3
																10	-41.3724	97	3	19	279.533	58	3
																11	-75.5094	97	3	20	301.714	58	3
																12	-51.4695	97	3	21	321.026	58	3
																13	-46.0702	97	3	22	350.908	58	3
																14	-54.8607	97	3	23	399.216	58	3
																16	-57.9031	97	3	24	445.272	58	3
																17	-53.6568	97	3	25	524.271	58	3
																18	-66.9769	97	3	26	574.054	58	3
																19	-65.1999	97	3	1	19.066	60	3
																22	-49.9793	97	3	2	-10.9993	60	3
																23	-37.7342	97	3	3	-8.06672	60	3
																24	-63.8003	97	3	4	-11.6977	60	3
																25	-77.3456	97	3	5	-10.4698	60	3
																26	-58.3204	97	3	6	-16.7845	60	3
																1	-5.27765	87	3	7	-13.0045	60	3
																2	1.95048	87	3	8	6.60119	60	3
																4	-16.7329	87	3	9	31.5912	60	3
																5	-23.6157	87	3	10	62.3819	60	3
																6	-25.9283	87	3	11	78.7229	60	3
																7	-38.1376	87	3	12	125.36	60	3
																8	-34.7127	87	3	13	177.976	60	3
																9	-41.4209	87	3	14	213.411	60	3
																10	-42.3685	87	3	15	243.662	60	3
																13	-39.7203	87	3	16	287.138	60	3
																14	-43.274	87	3	17	328.155	60	3
																17	-38.858	87	3	18	377.581	60	3
																18	-42.5276	87	3	19	430.508	60	3
																19	-42.3613	87	3	20	501.126	60	3
																21	-41.378	87	3	21	562.103	60	3
																22	-40.0552	87	3	22	639.849	60	3
																23	-36.47	87	3	23	711.979	60	3
																24	-24.1613	87	3	24	846.416	60	3
																25	-1.46743	87	3	25	925.868	60	3
																26	14.6224	87	3	26	983.822	60	3
																1	15.3715	88	3	1	6.47704	93	1
																2	-4.11266	88	3	2	-9.54161	93	1
																3	-11.2589	88	3	3	3.06457	93	1
																5	-23.0471	88	3	6	-2.70827	93	1
																6	-52.6614	88	3	7	1.81662	93	1
																7	-53.2622	88	3	8	2.54051	93	1
																8	-62.5841	88	3	9	7.68252	93	1
																9	-54.6817	88	3	10	26.7103	93	1
																10	-53.58	88	3	11	30.0814	93	1
																11	-57.9114	88	3	12	33.457	93	1
																14	-57.0468	88	3	13	58.2699	93	1
																15	-59.1244	88	3	14	93.5246	93	1
																16	-60.6636	88	3	15	83.176	93	1
																18	-63.6048	88	3	16	100.378	93	1
																19	-62.507	88	3	19	133.327	93	1
																21	-63.3118	88	3	20	91.3505	93	1
																22	-56.8547	88	3	21	106.932	93	1
																23	-54.0646	88	3	22	136.706	93	1
																25	-51.329	88	3	25	119.93	93	1
																26	-60.9491	88	3	26	136.348	93	1
																1	10.6772	81	3	1	9.65438	89	1
																2	-9.28159	81	3	2	-14.5941	89	1
																3	-1.39561	81	3	3	4.93967	89	1
																4	-10.9839	81	3	4	-1.04311	89	1
																5	-23.7467	81	3	5	6.62148	89	1
																8	-16.0549	81	3	6	6.038	89	1
																9	-26.4071	81	3	7	21.8897	89	1
																10	-28.8589	81	3	8	50.7244	89	1
																11	-31.8439	81	3	9	60.0041	89	1
																12	-32.6274	81	3	10	76.3044	89	1
																14	-36.5048	81	3	11	129.842	89	1
																15	-38.4594	81	3	12	149.311	89	1
																16	-40.3833	81	3	13	180.792	89	1
																17	-43.279	81	3	14	214.845	89	1
																18	-43.5364	81	3	15	308.594	89	1
																19	-39.7398	81	3	16	332.057	89	1
																20	-3.49487	81	3	17	385.659	89	1
																21	-5.33977	81	3	18	360.336	89	1
																22	16.6315	81	3	19	426.662	89	1
																23	33.7577	81	3	20	502.597	89	1
																24	60.2142	81	3	21	500.316	89	1
																25	91.4747	81	3	22	534.391	89	1
																26	109.727	81	3	23	565.285	89	1
																1	18.8689	83	3	25	614.323	89	1
																2	-7.1567	83	3	26	595.576	89	1
																3	-11.7122	83	3	1	102.32	92	1
																4	-18.794	83	3	2	-53.7079	92	1
																6	-17.8955	83	3	3	-48.6116	92	1
																7	0.992341	83	3	4	-69.6045	92	1
																9	-16.3086	83	3	5	-49.5655	92	1
																11	-30.1478	83	3	6	-51.4784	92	1
																12	-43.492	83	3	7	-28.0888	92	1
																13	-32.1512	83	3	8	-27.1434	92	1
																15	-30.2694	83	3	9	-20.5835	92	1
																16	-19.9824	83	3	10	-16.8622	92	1
																17	-9.01275	83	3	11	-2.45493	92	1
																18	-0.313472	83	3	12	-4.0991	92	1
																19	16.9337	83	3	13	7.63118	92	1
																20	34.5987	83	3	14	20.2821	92	1
																21	25.3217	83	3	15	25.7715	92	1
																22	46.0655	83	3	16	27.5599	92	1
																24	54.9601	83	3	17	38.1239	92	1
																25	41.791	83	3	18	51.2112	92	1
																26	58.1693	83	3	20	63.9477	92	1
																1	7.16374	99	3	21	57.4715	92	1
																2	-6.34773	99	3	22	69.3809	92	1
																3	-0.816011	99	3	23	82.0321	92	1
																4	-16.4428	99	3	24	89.9248	92	1
																5	-22.732	99	3	1	11.1297	98	1
																6	-28.5292	99	3	2	-9.81238	98	1
																7	-31.4988	99	3	3	-1.31728	98	1
																8	-28.3619	99	3	4	-1.44629	98	1
																9	-28.9101	99	3	5	16.2274	98	1
																10	-26.9407	99	3	6	25.8103	98	1
																11	-27.1132	99	3	7	51.6381	98	1
																12	-19.3908	99	3	8	72.0622	98	1
																13	-20.5111	99	3	9	107.938	98	1
																16	-18.8483	99	3	10	138.981	98	1
																17	-20.9845	99	3	11	176.665	98	1
																18	-22.529	99	3	12	224.909	98	1
																19	-21.0508	99	3	13	233.154	98	1
																22	-13.3669	99	3	14	270.6	98	1
																23	-17.0147	99	3	15	278.554	98	1
																24	-15.7457	99	3	16	331.905	98	1
																25	-17.2472	99	3	17	352.724	98	1
																26	-22.2127	99	3	18	406.168	98	1
																1	8.59039	82	3	19	470.792	98	1
																2	-4.14429	82	3	22	432.033	98	1
																3	-4.4461	82	3	23	444.128	98	1
																4	-16.5901	82	3	25	481.392	98	1
																5	-16.5865	82	3	26	456.171	98	1
																8	-29.1864	82	3	1	10.9536	96	1
																9	-27.887	82	3	2	-3.24103	96	1
																10	-14.8779	82	3	3	-7.7126	96	1
																11	-0.321232	82	3	4	-9.28457	96	1
																12	7.95529	82	3	5	-2.7755	96	1
																13	15.9178	82	3	6	-4.53843	96	1
																14	36.081	82	3	7	12.1526	96	1
																15	42.5219	82	3	8	30.8876	96	1
																16	54.4082	82	3	9	42.6084	96	1
																17	84.2117	82	3	10	67.1478	96	1
																18	113.961	82	3	11	80.6889	96	1
																19	110.989	82	3	12	95.1049	96	1
																20	129.823	82	3	13	135.49	96	1
																21	124.889	82	3	14	140.153	96	1
																22	132.291	82	3	15	141.019	96	1
																23	146.034	82	3	16	163.67	96	1
																24	156.076	82	3	17	185.061	96	1
																25	174.351	82	3	18	182.245	96	1
																26	174.957	82	3	21	187.623	96	1
																1	24.784	89	3	22	188.633	96	1
																2	-7.01125	89	3	23	209.056	96	1
																3	-17.7727	89	3	25	245.519	96	1
																4	-28.1525	89	3	26	236.74	96	1
																5	-31.7217	89	3	1	11.0042	95	1
																6	-38.8772	89	3	2	-13.0703	95	1
																7	-36.3223	89	3	3	2.06604	95	1
																8	-51.7573	89	3	4	5.39613	95	1
																9	-54.0495	89	3	5	25.8779	95	1
																10	-65.1716	89	3	6	37.625	95	1
																11	-68.6532	89	3	7	62.8846	95	1
																12	-71.7664	89	3	8	62.2272	95	1
																13	-76.1831	89	3	9	64.0156	95	1
																14	-75.7538	89	3	10	68.6753	95	1
																15	-80.9973	89	3	11	96.2419	95	1
																16	-54.6687	89	3	12	129.186	95	1
																18	-24.3167	89	3	13	145.268	95	1
																19	-23.7199	89	3	14	164.495	95	1
																20	24.7047	89	3	17	229.718	95	1
																21	41.882	89	3	18	230.517	95	1
																22	47.4446	89	3	19	269.174	95	1
																1	2.1882	102	3	20	270.946	95	1
																2	-9.31195	102	3	21	312.721	95	1
																4	-13.8829	102	3	22	391.622	95	1
																5	-7.86437	102	3	23	474.22	95	1
																7	-8.64834	102	3	24	507.643	95	1
																8	-15.3276	102	3	25	569.85	95	1
																9	-13.0108	102	3	26	623.275	95	1
																10	-10.2229	102	3	1	16.4069	97	1
																11	-12.3129	102	3	2	-7.56092	97	1
																12	-8.62691	102	3	3	-8.84593	97	1
																13	-9.70942	102	3	6	-8.01953	97	1
																14	-7.61563	102	3	7	6.30687	97	1
																15	-4.41321	102	3	8	17.0354	97	1
																16	-0.229881	102	3	9	22.2836	97	1
																17	16.8646	102	3	10	44.2898	97	1
																18	30.0616	102	3	11	90.7826	97	1
																19	52.7541	102	3	12	107.411	97	1
																20	75.0205	102	3	13	119.36	97	1
																21	88.4821	102	3	14	147.791	97	1
																22	102.713	102	3	15	146.476	97	1
																23	113.433	102	3	16	157.976	97	1
																24	131.349	102	3	17	164.705	97	1
																25	145.991	102	3	18	172.953	97	1
																26	162.807	102	3	19	180.584	97	1
																1	13.2095	91	3	20	203.914	97	1
																2	-5.43552	91	3	21	215.162	97	1
																3	-7.774	91	3	22	222.236	97	1
																4	-14.4935	91	3	23	241.526	97	1
																5	-13.2196	91	3	24	261.736	97	1
																8	-15.1009	91	3	25	282.239	97	1
																9	-11.9991	91	3	26	281.843	97	1
																10	-1.49306	91	3	1	12.228	101	1
																11	19.0037	91	3	2	-12.9345	101	1
																12	44.9001	91	3	3	0.706461	101	1
																13	62.6133	91	3	4	8.16892	101	1
																14	76.8187	91	3	5	26.7894	101	1
																15	101.251	91	3	6	68.4362	101	1
																16	113.912	91	3	7	97.656	101	1
																17	127.43	91	3	8	145.802	101	1
																18	144.694	91	3	9	168.023	101	1
																19	165.961	91	3	10	189.414	101	1
																20	205.715	91	3	11	254.245	101	1
																21	192.388	91	3	12	303.521	101	1
																22	213.21	91	3	13	318.989	101	1
																23	232.313	91	3	14	357.758	101	1
																24	257.659	91	3	15	382.085	101	1
																25	272.284	91	3	18	353.61	101	1
																26	295.859	91	3	19	355.049	101	1
																1	5.24651	98	3	20	376.387	101	1
																2	3.26464	98	3	21	359.155	101	1
																3	-8.51115	98	3	23	404.418	101	1
																4	-10.7992	98	3	24	417.54	101	1
																6	-24.5638	98	3	25	503.279	101	1
																7	-23.6487	98	3	26	487.022	101	1
																8	-29.6863	98	3	1	13.1579	94	1
																10	-29.6096	98	3	2	-7.96508	94	1
																11	-20.1148	98	3	3	-5.1928	94	1
																12	-23.0616	98	3	4	9.11339	94	1
																13	-22.8877	98	3	5	51.4425	94	1
																14	-17.2256	98	3	6	79.778	94	1
																15	-17.6366	98	3	7	164.101	94	1
																16	0.564167	98	3	8	215.527	94	1
																17	7.47783	98	3	10	325.421	94	1
																18	23.9813	98	3	11	322.663	94	1
																19	43.996	98	3	12	384.361	94	1
																20	85.8721	98	3	13	378.995	94	1
																21	103.174	98	3	15	493.707	94	1
																22	115.487	98	3	16	517.407	94	1
																23	127.685	98	3	17	538.568	94	1
																24	138.774	98	3	18	552.794	94	1
																25	139.161	98	3	19	541.134	94	1
																26	170.894	98	3	20	629.397	94	1
																1	-0.624612	73	3	21	546.835	94	1
																2	-6.00086	73	3	22	656.503	94	1
																4	-14.341	73	3	23	617.023	94	1
																5	-24.3628	73	3	24	694.277	94	1
																6	-23.3562	73	3	25	660.705	94	1
																7	-17.4301	73	3	26	711.128	94	1
																8	-13.6979	73	3	1	18.0154	85	1
																11	-22.0332	73	3	2	-11.2475	85	1
																12	-24.0268	73	3	3	-6.76786	85	1
																13	-33.9233	73	3	4	-11.635	85	1
																14	-34.1901	73	3	5	18.1421	85	1
																15	-34.2457	73	3	6	28.7404	85	1
																17	-39.7515	73	3	7	68.2032	85	1
																18	-38.2471	73	3	8	103.458	85	1
																19	-41.2641	73	3	9	135.345	85	1
																22	-27.7791	73	3	10	185.763	85	1
																23	-34.1467	73	3	11	224.64	85	1
																24	-30.1827	73	3	12	287.65	85	1
																25	-35.6793	73	3	15	307.606	85	1
																26	-39.1336	73	3	16	336.37	85	1
																1	17.1254	104	3	17	358.06	85	1
																2	-15.9094	104	3	18	349.777	85	1
																3	-1.216	104	3	19	385.603	85	1
																4	-18.6815	104	3	21	424.368	85	1
																5	-23.3637	104	3	22	416.072	85	1
																6	-26.658	104	3	25	446.902	85	1
																7	-29.5209	104	3	26	495.578	85	1
																9	-34.3887	104	3	1	12.853	88	1
																10	-41.6813	104	3	2	-7.98663	88	1
																11	-49.7972	104	3	3	-4.86633	88	1
																12	-42.9948	104	3	4	-0.311025	88	1
																14	-55.6831	104	3	5	5.62096	88	1
																15	-58.6338	104	3	6	10.6187	88	1
																16	-53.6326	104	3	7	32.7575	88	1
																17	-32.5799	104	3	8	44.1917	88	1
																18	2.50458	104	3	9	50.2251	88	1
																19	23.4463	104	3	10	67.2302	88	1
																20	69.8831	104	3	11	82.5163	88	1
																21	79.1307	104	3	15	112.296	88	1
																22	104.817	104	3	16	114.409	88	1
																23	140.387	104	3	17	135.18	88	1
																24	176.629	104	3	18	147.929	88	1
																25	199.132	104	3	19	164.36	88	1
																26	272.677	104	3	22	176.524	88	1
																1	11.0886	101	3	23	163.816	88	1
																2	-11.5969	101	3	24	155.43	88	1
																3	0.508253	101	3	25	161.262	88	1
																4	-12.1024	101	3	26	200.449	88	1
																5	-22.1019	101	3	1	-7.93562	87	1
																6	-24.8068	101	3	2	-10.0612	87	1
																7	-25.088	101	3	3	17.9968	87	1
																8	-25.1111	101	3	4	53.3502	87	1
																9	-22.5312	101	3	7	50.0592	87	1
																12	-9.74948	101	3	8	85.2734	87	1
																13	-11.6108	101	3	9	78.2941	87	1
																14	-16.0384	101	3	10	95.4123	87	1
																15	-22.6067	101	3	11	111.094	87	1
																16	-22.4801	101	3	12	129.246	87	1
																17	-20.4445	101	3	13	142.317	87	1
																18	-14.3693	101	3	15	144.573	87	1
																19	-3.33575	101	3	16	151.877	87	1
																20	29.5091	101	3	17	171.937	87	1
																21	19.4366	101	3	18	185.163	87	1
																22	54.3731	101	3	19	194.293	87	1
																23	58.982	101	3	20	226.842	87	1
																24	69.7413	101	3	21	233.116	87	1
																25	101.374	101	3	22	242.276	87	1
																26	120.664	101	3	24	272.319	87	1
																1	4.49718	136	1	25	265.534	87	1
																2	-1.33385	136	1	26	295.224	87	1
																3	-3.16332	136	1	1	15.4799	90	1
																4	11.3317	136	1	2	-8.54757	90	1
																5	36.6235	136	1	3	-6.93235	90	1
																6	43.2441	136	1	4	-1.56602	90	1
																7	79.1096	136	1	5	13.6282	90	1
																8	94.1162	136	1	6	13.2447	90	1
																11	109.253	136	1	7	32.4271	90	1
																12	36.3361	136	1	8	84.9586	90	1
																13	48.1362	136	1	9	125.658	90	1
																14	88.6973	136	1	10	142.907	90	1
																15	93.198	136	1	11	177.25	90	1
																16	103.719	136	1	12	222.015	90	1
																17	106.814	136	1	13	271.689	90	1
																18	131.973	136	1	14	342.879	90	1
																21	133.18	136	1	15	443.133	90	1
																22	112.784	136	1	16	418.402	90	1
																23	117.252	136	1	17	468.702	90	1
																24	100.827	136	1	18	568.01	90	1
																25	96.0118	136	1	19	640.712	90	1
																26	82.5518	136	1	20	729.572	90	1
																1	3.71917	140	1	21	998.225	90	1
																2	-3.86893	140	1	22	1412.56	90	1
																3	0.149766	140	1	23	1004.16	90	1
																4	-2.13457	140	1	1	6.39376	86	1
																5	0.827994	140	1	2	-6.11673	86	1
																6	-1.70071	140	1	3	-0.277037	86	1
																7	4.75118	140	1	4	1.63642	86	1
																9	6.8688	140	1	5	24.7787	86	1
																10	6.38437	140	1	6	24.2636	86	1
																11	13.1969	140	1	7	37.4318	86	1
																13	16.3064	140	1	8	57.2487	86	1
																14	16.816	140	1	9	75.8075	86	1
																16	16.1993	140	1	10	106.76	86	1
																17	17.2234	140	1	11	115.925	86	1
																18	25.1085	140	1	12	137.192	86	1
																21	27.1223	140	1	13	149.295	86	1
																22	27.2032	140	1	14	166.148	86	1
																23	32.4457	140	1	15	179.365	86	1
																24	36.3154	140	1	16	219.885	86	1
																25	37.4802	140	1	17	246.049	86	1
																26	38.5825	140	1	18	258.244	86	1
																1	26.8519	139	1	19	297.542	86	1
																2	-11.2694	139	1	20	318.303	86	1
																3	-15.5825	139	1	21	342.407	86	1
																4	5.51684	139	1	22	358.76	86	1
																7	-8.70435	139	1	23	383.56	86	1
																8	-18.3117	139	1	25	637.95	86	1
																9	-40.9597	139	1	26	429.792	86	1
																10	-37.8187	139	1	1	9.15057	106	1
																13	-18.3075	139	1	2	-1.77271	106	1
																14	-21.0812	139	1	3	-7.37786	106	1
																15	-29.1535	139	1	6	-13.1583	106	1
																16	-31.0826	139	1	7	-6.05496	106	1
																17	-43.0557	139	1	9	-10.674	106	1
																18	-46.5267	139	1	10	-13.9085	106	1
																19	-39.9658	139	1	11	-6.74159	106	1
																22	-41.7999	139	1	12	-2.99034	106	1
																23	-38.0744	139	1	13	-4.24961	106	1
																24	-58.947	139	1	15	-2.26963	106	1
																25	-53.1285	139	1	16	4.48897	106	1
																26	-71.9845	139	1	17	0.989321	106	1
																1	5.35646	141	1	18	3.9219	106	1
																2	1.55409	141	1	19	6.96636	106	1
																3	-6.91056	141	1	20	23.9856	106	1
																4	-11.8316	141	1	22	35.5618	106	1
																5	-8.05501	141	1	23	42.7625	106	1
																7	-14.9728	141	1	24	57.7601	106	1
																8	-24.08	141	1	25	61.5973	106	1
																9	-20.1741	141	1	26	64.3876	106	1
																12	-25.1355	141	1	1	2.40318	140	2
																13	-32.2052	141	1	2	-4.39316	140	2
																14	-13.0579	141	1	3	1.98997	140	2
																15	-15.6001	141	1	5	-1.82363	140	2
																18	-12.7752	141	1	6	16.6763	140	2
																19	-18.7137	141	1	7	47.4194	140	2
																20	-20.2774	141	1	8	77.8362	140	2
																21	-22.2366	141	1	9	130.794	140	2
																22	-21.3774	141	1	10	141.306	140	2
																23	-18.0524	141	1	11	131.559	140	2
																24	-15.625	141	1	12	145.8	140	2
																25	-3.20884	141	1	14	159.121	140	2
																26	2.44338	141	1	15	166.411	140	2
																1	5.07095	143	1	16	185.947	140	2
																2	-2.83397	143	1	17	278.226	140	2
																3	-2.23698	143	1	18	354.855	140	2
																6	-25.6353	143	1	19	431.289	140	2
																7	-21.1402	143	1	20	544.788	140	2
																8	-22.644	143	1	21	675.186	140	2
																9	-9.10888	143	1	22	843.318	140	2
																10	-4.02478	143	1	24	852.396	140	2
																11	-7.70791	143	1	25	864.785	140	2
																12	16.6293	143	1	26	973.548	140	2
																13	4.48458	143	1	1	17.0711	137	2
																14	20.1438	143	1	2	25.0814	137	2
																15	23.1396	143	1	3	-42.1525	137	2
																17	30.1867	143	1	4	-74.9945	137	2
																18	30.8483	143	1	5	-75.8726	137	2
																19	35.1566	143	1	6	-84.0181	137	2
																20	43.2321	143	1	7	-83.9246	137	2
																23	34.6101	143	1	8	-80.6566	137	2
																24	41.1574	143	1	9	-82.6235	137	2
																25	42.3482	143	1	10	-62.95	137	2
																26	46.2937	143	1	11	-40.2492	137	2
																1	6.87073	146	1	12	-1.81059	137	2
																2	-7.6342	146	1	13	15.9746	137	2
																3	0.763463	146	1	14	24.4482	137	2
																4	-14.7057	146	1	15	62.0036	137	2
																7	-32.1949	146	1	16	53.8718	137	2
																8	-20.532	146	1	17	66.7057	137	2
																9	-23.0013	146	1	18	97.5733	137	2
																10	-28.1292	146	1	19	130.365	137	2
																11	-21.3212	146	1	20	171.734	137	2
																12	12.0182	146	1	21	158.356	137	2
																13	22.2506	146	1	24	170.725	137	2
																14	29.4514	146	1	25	168.109	137	2
																15	53.807	146	1	26	175.965	137	2
																16	77.4974	146	1	1	16.8051	131	2
																17	129.979	146	1	2	-1.31673	131	2
																18	160.514	146	1	3	-15.4884	131	2
																19	189.89	146	1	4	-3.50671	131	2
																20	213.955	146	1	5	10.0787	131	2
																21	253.777	146	1	6	26.9506	131	2
																22	281.113	146	1	7	56.2052	131	2
																23	321.211	146	1	8	64.0193	131	2
																24	375.337	146	1	9	97.7011	131	2
																25	389.273	146	1	10	126.78	131	2
																26	412.725	146	1	11	156.665	131	2
																1	6.59575	144	1	12	174.128	131	2
																2	-2.81386	144	1	13	202.638	131	2
																3	-3.78189	144	1	14	236.714	131	2
																4	-3.34703	144	1	15	334.896	131	2
																5	-5.58166	144	1	16	397.113	131	2
																8	0.301485	144	1	17	580.244	131	2
																9	-3.02331	144	1	18	633.786	131	2
																12	-2.75152	144	1	19	720.454	131	2
																13	-11.3577	144	1	20	803.24	131	2
																14	-4.7113	144	1	21	898.557	131	2
																15	-14.168	144	1	22	997.943	131	2
																16	-2.85336	144	1	23	1007.21	131	2
																17	-0.793166	144	1	24	1102.97	131	2
																18	6.26465	144	1	25	1259.81	131	2
																19	16.0669	144	1	26	1307.95	131	2
																20	20.0032	144	1	1	23.6145	139	2
																21	26.8958	144	1	2	-16.8707	139	2
																22	27.4517	144	1	3	-6.74374	139	2
																23	31.4615	144	1	4	21.6001	139	2
																24	37.6729	144	1	5	40.469	139	2
																25	42.0634	144	1	6	73.8051	139	2
																26	84.3133	144	1	7	101.966	139	2
																1	1.39038	138	1	8	135.3	139	2
																2	-5.61582	138	1	9	171.104	139	2
																3	4.22544	138	1	10	189.417	139	2
																4	6.72306	138	1	11	214.961	139	2
																5	10.3143	138	1	12	244.592	139	2
																6	19.5363	138	1	13	300.085	139	2
																7	41.8476	138	1	14	340.227	139	2
																8	67.948	138	1	15	363.141	139	2
																9	110.85	138	1	16	401.274	139	2
																10	141.886	138	1	17	440.753	139	2
																11	165.699	138	1	18	491.472	139	2
																13	199.662	138	1	19	482.268	139	2
																14	196.606	138	1	20	572.908	139	2
																15	226.137	138	1	21	607.653	139	2
																16	260.607	138	1	22	630.157	139	2
																17	241.267	138	1	23	686.024	139	2
																18	269.386	138	1	24	694.944	139	2
																21	287.282	138	1	25	754.434	139	2
																22	269.713	138	1	26	774.77	139	2
																24	297.441	138	1	1	41.5923	133	2
																25	297.862	138	1	2	-4.2812	133	2
																26	310.791	138	1	3	-37.3111	133	2
																1	3.17657	142	1	4	4.1761	133	2
																2	-1.59552	142	1	5	32.5519	133	2
																3	-1.58106	142	1	6	70.1251	133	2
																4	13.4942	142	1	7	72.3555	133	2
																5	24.2977	142	1	8	84.3229	133	2
																6	56.5504	142	1	9	133.123	133	2
																7	80.7851	142	1	10	144.106	133	2
																8	98.8389	142	1	11	164.397	133	2
																9	100.891	142	1	12	244.809	133	2
																10	127.516	142	1	13	322.744	133	2
																11	165.366	142	1	14	413.506	133	2
																13	178.187	142	1	15	534.255	133	2
																14	191.707	142	1	16	575.307	133	2
																16	190.019	142	1	17	686.339	133	2
																17	167.293	142	1	18	740.75	133	2
																18	160.865	142	1	20	827.541	133	2
																19	152.208	142	1	21	832.508	133	2
																20	184.896	142	1	22	895.852	133	2
																21	190.303	142	1	23	847.558	133	2
																24	174.884	142	1	24	947.431	133	2
																25	166.791	142	1	25	997.404	133	2
																26	173.424	142	1	26	1000.99	133	2
																1	10.0346	137	1	1	20.7342	142	2
																2	-5.50201	137	1	2	-10.9736	142	2
																3	-4.53258	137	1	3	-9.76065	142	2
																4	-6.47087	137	1	4	16.5177	142	2
																5	-14.6921	137	1	5	39.964	142	2
																6	-19.2644	137	1	6	72.5444	142	2
																7	-16.6129	137	1	7	123.429	142	2
																8	-16.6988	137	1	8	148.453	142	2
																10	-15.7579	137	1	9	177.736	142	2
																11	-17.154	137	1	10	199.867	142	2
																13	-7.29233	137	1	11	226.152	142	2
																14	-11.8677	137	1	12	263.68	142	2
																16	-10.3903	137	1	13	282.249	142	2
																17	-14.4487	137	1	14	319.404	142	2
																19	-16.2362	137	1	15	354.744	142	2
																20	-19.977	137	1	16	395.925	142	2
																22	-21.6431	137	1	17	426.873	142	2
																23	-20.4869	137	1	18	472.067	142	2
																24	-22.3337	137	1	19	524.838	142	2
																25	-25.4372	137	1	20	544.45	142	2
																26	-23.7084	137	1	21	568.154	142	2
																1	13.902	159	2	22	594.337	142	2
																2	-8.22932	159	2	23	648.531	142	2
																3	-5.67271	159	2	24	715.289	142	2
																4	-23.9906	159	2	25	704.223	142	2
																5	-36.1514	159	2	26	715.845	142	2
																6	-44.6024	159	2	1	36.2432	135	2
																10	-45.8064	159	2	2	-11.7702	135	2
																11	-47.488	159	2	3	-24.473	135	2
																14	-50.1585	159	2	4	-13.3306	135	2
																15	-47.0861	159	2	5	-9.53974	135	2
																16	-44.3525	159	2	6	-20.7254	135	2
																17	-41.5442	159	2	7	15.3617	135	2
																18	-39.7885	159	2	8	11.2032	135	2
																19	-38.8282	159	2	9	23.9648	135	2
																20	-38.5131	159	2	10	71.5601	135	2
																21	-36.495	159	2	11	88.6071	135	2
																22	-37.295	159	2	12	119.417	135	2
																23	-31.8797	159	2	13	149.463	135	2
																24	-28.0088	159	2	14	158.907	135	2
																25	-7.18351	159	2	15	168.365	135	2
																26	17.3877	159	2	16	176.762	135	2
																1	19.477	160	2	17	198.219	135	2
																2	-5.878	160	2	18	216.115	135	2
																3	-13.599	160	2	19	241.099	135	2
																4	-12.5027	160	2	20	280.051	135	2
																5	-15.4955	160	2	22	298.945	135	2
																6	-16.3781	160	2	23	296.926	135	2
																7	-16.7542	160	2	24	338.588	135	2
																10	-16.286	160	2	25	379.429	135	2
																11	-19.7226	160	2	26	409.635	135	2
																14	-21.6487	160	2	1	34.2682	138	2
																15	-19.7632	160	2	2	-23.2066	138	2
																16	-17.8928	160	2	3	-11.0616	138	2
																17	-17.9837	160	2	4	-13.0444	138	2
																18	-6.4451	160	2	5	10.482	138	2
																19	1.09327	160	2	6	64.8834	138	2
																20	-1.1159	160	2	7	117.213	138	2
																23	7.91528	160	2	8	146.666	138	2
																24	10.3764	160	2	9	199.128	138	2
																25	13.0478	160	2	10	216.355	138	2
																26	10.8594	160	2	11	225.019	138	2
																1	24.556	161	2	12	229.76	138	2
																2	-3.53716	161	2	13	294.585	138	2
																3	-21.0188	161	2	15	305.173	138	2
																4	-21.2926	161	2	16	316.509	138	2
																5	-22.6074	161	2	17	339.72	138	2
																7	-22.8665	161	2	18	431.106	138	2
																8	-26.4928	161	2	19	487.15	138	2
																9	-29.2302	161	2	20	533.283	138	2
																10	-29.354	161	2	21	657.472	138	2
																11	-33.3317	161	2	22	677.923	138	2
																12	-37.7116	161	2	23	775.96	138	2
																13	-38.7477	161	2	24	848.774	138	2
																14	-33.2468	161	2	25	954.389	138	2
																15	-27.2547	161	2	26	1041.21	138	2
																16	-24.1674	161	2	1	18.9969	136	2
																17	-24.1473	161	2	2	-7.21179	136	2
																18	-20.2614	161	2	3	-11.7852	136	2
																19	-9.96601	161	2	4	2.34419	136	2
																20	0.0640629	161	2	5	26.218	136	2
																21	25.5418	161	2	6	49.1676	136	2
																22	41.3583	161	2	7	65.1918	136	2
																23	76.2067	161	2	8	108.711	136	2
																24	106.828	161	2	9	152.379	136	2
																25	145.538	161	2	10	202.96	136	2
																26	189.533	161	2	11	279.842	136	2
																1	16.9559	162	2	12	362.071	136	2
																2	-1.70081	162	2	13	415.823	136	2
																3	-15.2551	162	2	14	408.419	136	2
																4	-20.5463	162	2	15	451.971	136	2
																5	-26.3722	162	2	17	478.522	136	2
																6	-28.0931	162	2	18	453.55	136	2
																8	-25.6098	162	2	20	468.483	136	2
																9	-25.6633	162	2	21	471.905	136	2
																11	-29.3895	162	2	22	528.467	136	2
																12	-21.4205	162	2	23	529.575	136	2
																13	2.16765	162	2	25	552.362	136	2
																14	16.0575	162	2	26	537.495	136	2
																15	31.647	162	2	1	11.2617	132	2
																16	29.8971	162	2	2	0.270404	132	2
																17	33.3817	162	2	3	-11.5321	132	2
																18	34.3413	162	2	4	-13.6075	132	2
																19	42.8457	162	2	5	4.53973	132	2
																22	42.1504	162	2	6	23.6432	132	2
																23	32.6295	162	2	7	33.71	132	2
																24	42.8275	162	2	8	54.8171	132	2
																25	39.8588	162	2	9	79.3716	132	2
																26	45.6825	162	2	10	108.924	132	2
																1	28.6578	169	2	11	120.95	132	2
																2	10.2511	169	2	12	144.582	132	2
																3	-38.9088	169	2	13	199.315	132	2
																4	-51.6939	169	2	14	185.394	132	2
																5	-62.5897	169	2	15	216.689	132	2
																6	-52.3944	169	2	16	233.872	132	2
																7	-48.6689	169	2	17	253.796	132	2
																10	-41.1726	169	2	18	251.316	132	2
																11	-42.428	169	2	19	277.354	132	2
																14	-38.2427	169	2	20	310.874	132	2
																15	-49.1659	169	2	21	331.662	132	2
																16	-41.8587	169	2	22	396.626	132	2
																19	-44.5024	169	2	23	404.101	132	2
																20	-40.6455	169	2	24	471.91	132	2
																21	-50.7551	169	2	25	548.554	132	2
																22	-54.5588	169	2	26	617.079	132	2
																23	-54.2571	169	2	1	16.7385	125	2
																25	-50.3378	169	2	2	-7.04013	125	2
																26	-50.2856	169	2	3	-9.69841	125	2
																1	10.7845	164	2	4	-7.70099	125	2
																2	-1.83013	164	2	5	4.46551	125	2
																3	-8.95435	164	2	6	29.6132	125	2
																4	-19.7328	164	2	7	54.4291	125	2
																5	-20.8328	164	2	8	103.98	125	2
																8	-23.336	164	2	9	133.992	125	2
																9	-31.2649	164	2	10	176.604	125	2
																10	-32.8828	164	2	11	209.462	125	2
																11	-42.1561	164	2	12	266.342	125	2
																12	-43.2063	164	2	13	303.118	125	2
																13	-55.3263	164	2	14	340.473	125	2
																14	-49.8245	164	2	15	401.639	125	2
																16	-55.2439	164	2	16	422.163	125	2
																17	-54.1815	164	2	17	445.531	125	2
																18	-49.9862	164	2	18	462.679	125	2
																19	-40.9739	164	2	19	481.912	125	2
																20	-42.491	164	2	20	539.112	125	2
																22	-27.2081	164	2	21	584.887	125	2
																23	-25.554	164	2	22	643.735	125	2
																24	-19.4122	164	2	23	671.46	125	2
																25	-25.5111	164	2	24	709.409	125	2
																26	-19.0539	164	2	25	787.014	125	2
																1	19.8396	170	2	26	832.524	125	2
																2	-7.79536	170	2	1	9.1826	134	2
																3	-12.0442	170	2	2	-3.41728	134	2
																4	-22.416	170	2	3	-5.76532	134	2
																5	-29.5124	170	2	4	-21.0808	134	2
																6	-29.4456	170	2	5	-6.9912	134	2
																7	-30.1004	170	2	6	-0.934253	134	2
																8	-38.4748	170	2	7	25.907	134	2
																9	-44.7717	170	2	8	27.3461	134	2
																10	-62.4605	170	2	9	59.3182	134	2
																11	-54.5913	170	2	10	105.673	134	2
																14	-48.4345	170	2	11	131.271	134	2
																15	-52.4026	170	2	12	163.977	134	2
																16	-57.1694	170	2	13	186.39	134	2
																17	-52.651	170	2	14	199.865	134	2
																18	-53.0695	170	2	15	264.762	134	2
																19	-44.0413	170	2	16	278.141	134	2
																20	-37.0643	170	2	17	323.7	134	2
																21	-38.7986	170	2	18	340.415	134	2
																22	-29.0142	170	2	19	324.286	134	2
																25	-28.3017	170	2	20	361.308	134	2
																26	-36.1107	170	2	21	375.436	134	2
																1	12.0961	163	2	22	403.556	134	2
																2	-5.90971	163	2	23	407.596	134	2
																3	-6.18639	163	2	24	444.641	134	2
																4	6.29969	163	2	25	504.445	134	2
																5	-7.54408	163	2	26	531.33	134	2
																7	6.37461	163	2	1	37.7736	143	2
																8	-5.73808	163	2	2	-8.30006	143	2
																9	11.2932	163	2	3	-29.4736	143	2
																12	7.75144	163	2	4	-27.2041	143	2
																13	3.29892	163	2	5	-54.1312	143	2
																14	11.3259	163	2	6	-36.6466	143	2
																15	20.3666	163	2	7	-40.682	143	2
																18	25.0391	163	2	8	-32.1813	143	2
																19	22.8149	163	2	9	-7.29337	143	2
																20	36.7731	163	2	10	27.3173	143	2
																21	60.7171	163	2	11	49.2345	143	2
																22	71.4864	163	2	12	77.1585	143	2
																23	71.83	163	2	13	157.252	143	2
																24	73.7454	163	2	14	217.223	143	2
																25	90.7233	163	2	15	276.502	143	2
																26	97.2226	163	2	16	296.048	143	2
																1	13.9286	166	2	17	312.749	143	2
																2	1.50656	166	2	20	317.316	143	2
																3	-15.4352	166	2	21	324.831	143	2
																4	-11.2975	166	2	22	303.333	143	2
																5	-17.6096	166	2	23	309.274	143	2
																6	-12.7217	166	2	25	323.426	143	2
																7	-23.957	166	2	26	314.803	143	2
																8	-21.7989	166	2	1	9.11545	128	2
																9	-25.3191	166	2	2	-4.57999	128	2
																10	-25.364	166	2	3	-4.53546	128	2
																11	-18.1686	166	2	4	4.01934	128	2
																14	-7.09398	166	2	5	28.1705	128	2
																15	-7.20596	166	2	6	70.105	128	2
																17	-10.6772	166	2	7	100.309	128	2
																18	-14.6345	166	2	8	147.968	128	2
																19	-19.4894	166	2	9	204.841	128	2
																20	-11.7312	166	2	10	283.799	128	2
																22	-1.6442	166	2	11	381.797	128	2
																23	-2.73133	166	2	13	417.207	128	2
																24	9.84923	166	2	14	444.67	128	2
																25	19.0378	166	2	15	510.577	128	2
																26	36.6768	166	2	16	481.904	128	2
																1	11.9184	173	2	19	424.05	128	2
																2	-6.16832	173	2	20	395.377	128	2
																3	-5.75004	173	2	21	447.846	128	2
																4	-39.8018	173	2	22	538.733	128	2
																5	-30.7295	173	2	23	656.914	128	2
																7	-42.988	173	2	24	668.492	128	2
																8	-47.2873	173	2	25	695.737	128	2
																9	-49.4428	173	2	26	737.366	128	2
																10	-56.0695	173	2	1	16.8875	178	3
																11	-55.5598	173	2	2	-4.90703	178	3
																12	-62.4719	173	2	3	-11.9805	178	3
																13	-68.7002	173	2	4	-20.9302	178	3
																14	-62.7795	173	2	5	-24.627	178	3
																17	-58.5901	173	2	8	-39.1984	178	3
																18	-50.879	173	2	9	-48.2161	178	3
																19	-40.7888	173	2	10	-44.9583	178	3
																22	-32.2359	173	2	12	-50.9219	178	3
																23	-28.3935	173	2	13	-57.8583	178	3
																25	-23.0457	173	2	14	-57.1331	178	3
																26	-35.4223	173	2	15	-66.6214	178	3
																1	1.68066	168	2	16	-71.382	178	3
																2	-3.31177	168	2	17	-71.0736	178	3
																3	1.63111	168	2	19	-75.418	178	3
																4	-9.0584	168	2	20	-83.0475	178	3
																5	0.110534	168	2	21	-94.5758	178	3
																6	-6.25466	168	2	22	-92.1244	178	3
																9	-15.7337	168	2	23	-91.835	178	3
																10	-20.1873	168	2	1	9.68468	180	3
																11	-22.9047	168	2	2	-3.08155	180	3
																12	-40.6923	168	2	3	-6.60313	180	3
																13	-47.4973	168	2	4	-5.36077	180	3
																14	-56.8771	168	2	5	-8.15328	180	3
																15	-53.4073	168	2	6	-8.06054	180	3
																17	-54.6598	168	2	7	5.4393	180	3
																18	-43.6104	168	2	8	20.4455	180	3
																19	-20.3811	168	2	9	34.5781	180	3
																20	-17.3196	168	2	10	64.2681	180	3
																21	8.75521	168	2	11	88.7954	180	3
																22	13.3085	168	2	12	108.627	180	3
																23	15.6461	168	2	13	147.837	180	3
																24	33.595	168	2	14	177.403	180	3
																25	48.1304	168	2	15	218.126	180	3
																26	58.5778	168	2	16	273.242	180	3
																1	10.087	171	2	17	318.39	180	3
																2	-1.01278	171	2	18	398.113	180	3
																3	-9.07422	171	2	19	477.928	180	3
																4	-20.8201	171	2	20	536.277	180	3
																5	-27.0718	171	2	21	623.106	180	3
																6	-33.4031	171	2	22	693.048	180	3
																7	-32.384	171	2	23	774.578	180	3
																10	-34.6935	171	2	24	793.781	180	3
																11	-44.0039	171	2	25	910.107	180	3
																12	-46.3532	171	2	26	904.018	180	3
																13	-47.0279	171	2	1	8.16423	181	3
																14	-51.8171	171	2	2	-7.71278	181	3
																15	-54.3242	171	2	3	-0.451455	181	3
																16	-59.8792	171	2	5	-2.77527	181	3
																17	-58.6794	171	2	6	-5.92997	181	3
																18	-58.1644	171	2	7	0.967865	181	3
																19	-52.9957	171	2	8	21.8906	181	3
																20	-46.4108	171	2	9	32.1127	181	3
																21	-38.7435	171	2	10	37.9958	181	3
																22	-24.0443	171	2	11	50.8116	181	3
																23	-2.15379	171	2	12	53.7856	181	3
																24	20.4417	171	2	13	60.9727	181	3
																25	46.1939	171	2	14	76.6761	181	3
																26	80.2003	171	2	15	80.8904	181	3
																1	6.36401	174	2	16	90.438	181	3
																2	-2.53688	174	2	17	91.2453	181	3
																3	-3.82713	174	2	18	94.5087	181	3
																4	-3.93869	174	2	19	111.772	181	3
																5	2.16598	174	2	20	148.574	181	3
																6	14.0797	174	2	21	155.477	181	3
																7	17.798	174	2	22	161.251	181	3
																9	20.7291	174	2	23	203.64	181	3
																10	18.4009	174	2	25	218.615	181	3
																11	22.4002	174	2	26	214.62	181	3
																12	26.5184	174	2	1	14.1747	161	3
																13	26.9152	174	2	2	-9.03621	161	3
																14	40.0225	174	2	3	-5.13852	161	3
																15	48.6097	174	2	4	-17.7732	161	3
																16	55.0514	174	2	5	-15.1224	161	3
																17	65.1233	174	2	6	-14.1493	161	3
																18	78.7986	174	2	7	-1.43434	161	3
																19	114.301	174	2	8	-1.55553	161	3
																20	120.471	174	2	9	-1.33188	161	3
																21	131.98	174	2	10	4.16191	161	3
																22	129.901	174	2	11	10.9158	161	3
																23	134.704	174	2	12	23.0384	161	3
																25	146.535	174	2	15	26.1871	161	3
																26	133.497	174	2	16	25.6439	161	3
																1	31.7848	172	2	17	30.8873	161	3
																2	-6.90588	172	2	18	37.9636	161	3
																3	-24.8789	172	2	19	47.4448	161	3
																4	-23.5131	172	2	20	56.4364	161	3
																5	-36.3466	172	2	21	60.453	161	3
																6	-37.0652	172	2	22	61.264	161	3
																7	-42.2178	172	2	23	70.258	161	3
																8	-45.5114	172	2	24	84.2793	161	3
																9	-44.9725	172	2	25	119.908	161	3
																10	-45.0018	172	2	26	105.381	161	3
																11	-39.4267	172	2	1	9.99014	163	3
																14	-42.8691	172	2	2	-6.53474	163	3
																15	-45.3398	172	2	3	-3.45539	163	3
																16	-54.2929	172	2	4	-4.18765	163	3
																17	-64.2512	172	2	5	-1.51751	163	3
																18	-56.1081	172	2	6	5.25561	163	3
																19	-55.5065	172	2	7	7.92588	163	3
																22	-56.8402	172	2	8	8.85384	163	3
																23	-55.6916	172	2	9	9.09077	163	3
																24	-58.1862	172	2	10	16.0514	163	3
																25	-58.1687	172	2	11	20.6491	163	3
																26	-60.4049	172	2	12	31.5578	163	3
																1	10.3317	181	2	13	42.7666	163	3
																2	2.43656	181	2	14	70.679	163	3
																4	-12.7683	181	2	15	94.4985	163	3
																5	-22.7095	181	2	16	108.862	163	3
																6	-28.8889	181	2	17	131.615	163	3
																7	-21.1927	181	2	18	169.134	163	3
																8	-21.5166	181	2	19	251.878	163	3
																10	-17.5668	181	2	20	296.943	163	3
																11	-16.6119	181	2	21	351.064	163	3
																12	-16.5014	181	2	22	440.127	163	3
																13	-14.92	181	2	23	464.153	163	3
																15	1.24532	181	2	24	526.4	163	3
																16	-5.34135	181	2	25	668.33	163	3
																17	3.63067	181	2	26	707.931	163	3
																18	3.46252	181	2	1	13.1438	165	3
																19	30.3438	181	2	2	1.35594	165	3
																20	31.4703	181	2	3	-14.4997	165	3
																21	38.7215	181	2	4	-18.4747	165	3
																22	41.1585	181	2	5	8.25931	165	3
																25	20.5231	181	2	6	21.2509	165	3
																26	17.5429	181	2	7	51.8552	165	3
																1	16.2421	175	2	8	94.3968	165	3
																2	-4.33583	175	2	9	125.931	165	3
																3	-11.9063	175	2	10	165.723	165	3
																4	-18.1262	175	2	11	198.172	165	3
																5	-18.717	175	2	12	245.152	165	3
																6	-23.4192	175	2	13	309.83	165	3
																7	-21.6636	175	2	14	386.023	165	3
																8	-28.453	175	2	15	472.614	165	3
																9	-29.0931	175	2	16	476.048	165	3
																10	-27.6212	175	2	17	629.548	165	3
																11	-14.354	175	2	18	682.203	165	3
																12	-13.4674	175	2	19	751.603	165	3
																13	-3.1176	175	2	20	689.201	165	3
																14	-3.12511	175	2	22	729.036	165	3
																15	2.75849	175	2	23	702.715	165	3
																16	2.53682	175	2	24	729.177	165	3
																17	9.83568	175	2	25	784.963	165	3
																18	20.7025	175	2	26	834.33	165	3
																19	22.898	175	2	1	5.10948	168	3
																20	25.0942	175	2	2	-4.08223	168	3
																21	34.567	175	2	3	-1.02726	168	3
																22	42.723	175	2	4	-6.48545	168	3
																23	45.2788	175	2	5	-6.55114	168	3
																24	50.7339	175	2	6	5.16091	168	3
																25	52.0065	175	2	7	17.5296	168	3
																26	54.316	175	2	8	34.5536	168	3
																1	13.8991	176	2	9	75.6386	168	3
																2	-6.00021	176	2	10	117.216	168	3
																3	-7.89891	176	2	11	176.996	168	3
																4	-11.5921	176	2	12	215.615	168	3
																5	-13.5381	176	2	13	281.736	168	3
																6	-22.3367	176	2	14	351.332	168	3
																7	-26.5626	176	2	15	403.399	168	3
																10	-59.1909	176	2	16	441.401	168	3
																11	-62.3368	176	2	17	521.38	168	3
																13	-63.7071	176	2	18	609.561	168	3
																14	-61.5426	176	2	19	693.437	168	3
																15	-71.4839	176	2	20	793.788	168	3
																16	-71.4114	176	2	1	10.8019	170	3
																19	-73.7071	176	2	2	-6.83945	170	3
																20	-73.052	176	2	3	-3.96241	170	3
																21	-67.8219	176	2	4	-14.482	170	3
																22	-48.5184	176	2	5	-11.8178	170	3
																25	-52.6736	176	2	6	-7.20789	170	3
																26	-62.115	176	2	7	-0.241211	170	3
																1	7.01355	178	2	8	-1.40785	170	3
																2	0.1796	178	2	9	2.10386	170	3
																3	-7.19315	178	2	10	31.5816	170	3
																4	4.89957	178	2	11	66.9504	170	3
																7	1.4054	178	2	12	117.691	170	3
																8	-27.939	178	2	13	163.579	170	3
																9	-35.7915	178	2	14	219.469	170	3
																10	-39.7711	178	2	15	257.68	170	3
																11	-48.4387	178	2	16	306.975	170	3
																12	-46.3674	178	2	17	391.301	170	3
																13	-49.8942	178	2	18	428.315	170	3
																14	-51.8607	178	2	19	444.728	170	3
																15	-60.2725	178	2	20	497.812	170	3
																16	-52.6381	178	2	21	520	170	3
																18	-57.33	178	2	22	562.293	170	3
																19	-57.47	178	2	23	589.392	170	3
																20	-54.7896	178	2	24	609.414	170	3
																21	-51.2905	178	2	25	648.064	170	3
																22	-42.1162	178	2	26	667.935	170	3
																23	-40.855	178	2	1	14.1065	190	3
																24	-26.6314	178	2	2	-5.32281	190	3
																25	-3.55	178	2	4	-8.78368	190	3
																26	-13.5687	178	2	5	-9.72978	190	3
																1	7.34949	205	3	6	-18.1956	190	3
																2	-0.393076	205	3	10	-10.4445	190	3
																3	-6.95642	205	3	11	3.40578	190	3
																4	-17.0347	205	3	13	33.7149	190	3
																5	-14.3671	205	3	14	-6.97952	190	3
																6	-11.6415	205	3	17	209.916	190	3
																7	-16.102	205	3	18	156.542	190	3
																8	-9.28249	205	3	19	210.169	190	3
																11	-10.5368	205	3	22	244.981	190	3
																12	-13.7037	205	3	23	253.818	190	3
																13	-1.44022	205	3	24	319.187	190	3
																14	5.3505	205	3	25	477.477	190	3
																16	5.77011	205	3	1	-6.13253	173	3
																17	10.8366	205	3	2	6.04929	173	3
																19	4.49252	205	3	4	-5.96122	173	3
																20	8.89795	205	3	5	-11.5321	173	3
																22	18.2119	205	3	6	-0.599632	173	3
																23	13.8098	205	3	7	3.1512	173	3
																25	7.99263	205	3	8	13.3683	173	3
																26	-5.56155	205	3	9	21.5723	173	3
																1	15.783	218	3	10	38.2458	173	3
																2	-8.7112	218	3	11	57.0907	173	3
																3	-7.07183	218	3	12	75.85	173	3
																4	-15.8638	218	3	13	98.4654	173	3
																5	-24.5684	218	3	14	105.706	173	3
																6	-24.3191	218	3	15	134.984	173	3
																8	-32.707	218	3	16	147.937	173	3
																9	-30.5865	218	3	17	180.94	173	3
																10	-34.3961	218	3	18	202.393	173	3
																11	-36.3268	218	3	19	224.048	173	3
																12	-43.8429	218	3	20	281.61	173	3
																13	-44.6744	218	3	21	313.571	173	3
																14	-27.7422	218	3	22	353.583	173	3
																17	-28.0246	218	3	23	405.711	173	3
																18	-28.427	218	3	24	451.427	173	3
																21	-27.478	218	3	25	486.672	173	3
																22	-31.4454	218	3	26	525.932	173	3
																23	-25.6245	218	3	1	4.89764	177	3
																25	8.7397	218	3	2	-2.88859	177	3
																26	-15.2853	218	3	3	-2.00904	177	3
																1	6.11457	207	3	4	13.8359	177	3
																2	-4.09281	207	3	5	43.5971	177	3
																3	-2.02176	207	3	6	98.8605	177	3
																4	-6.66093	207	3	7	127.315	177	3
																5	-13.4308	207	3	8	191.457	177	3
																6	-11.0068	207	3	9	228.45	177	3
																7	-15.1852	207	3	10	244.397	177	3
																8	-28.712	207	3	11	328.597	177	3
																9	-33.3523	207	3	12	382.212	177	3
																10	-35.5925	207	3	13	471.715	177	3
																11	-35.6942	207	3	14	524.122	177	3
																12	-30.3034	207	3	15	568.68	177	3
																15	-32.2962	207	3	16	630.246	177	3
																16	-30.8577	207	3	17	622.583	177	3
																17	-26.8748	207	3	18	640.711	177	3
																18	-25.0173	207	3	19	648.914	177	3
																19	7.44808	207	3	20	690.98	177	3
																20	-18.8665	207	3	21	800.058	177	3
																23	-8.98156	207	3	24	930.08	177	3
																24	-20.119	207	3	25	931.033	177	3
																25	-28.8697	207	3	26	918.723	177	3
																26	-23.5458	207	3	1	18.2285	175	3
																1	5.79321	219	3	2	-5.81384	175	3
																2	-6.58739	219	3	3	-12.4146	175	3
																3	0.794181	219	3	4	-10.2078	175	3
																4	-1.19844	219	3	5	2.4223	175	3
																5	9.27012	219	3	6	22.326	175	3
																6	19.1529	219	3	7	44.9417	175	3
																7	36.3569	219	3	8	71.9674	175	3
																8	69.0797	219	3	9	91.2723	175	3
																9	82.7714	219	3	10	120.407	175	3
																10	90.4849	219	3	11	137.998	175	3
																11	92.9907	219	3	12	156.987	175	3
																12	123.564	219	3	13	184.181	175	3
																13	124.991	219	3	14	188.99	175	3
																14	131.711	219	3	15	206.442	175	3
																15	138.848	219	3	16	207.885	175	3
																16	141.289	219	3	17	212.762	175	3
																17	153.726	219	3	18	214.832	175	3
[truncated: 8,722 more rows]
