# Supplementary material for: Heritable maintenance of chromatin modifications confers transcriptional memory of interferon-γ signaling
Source: Nat Struct Mol Biol. 2025 Apr 4;32(7):1255–67. doi: 10.1038/s41594-025-01522-8 (PMC12263432; doi:10.1038/s41594-025-01522-8)
Supplement: Supplementary file 15 — Source data for plots and stats. [file 41594_2025_1522_MOESM15_ESM.xlsx]

## Sheet: Extended Data Fig. 8
Relative enrichment corresponding to Extended Data Fig. 8b						Relative expression corresponding to Extended Data Fig. 8e							Average normalized count corresponding to Extended Data Fig. 8h							Relative enrichment corresponding to Extended Data Fig. 8i							Relative % cells above threshold corresponding to Extended Data Fig. 8k
Treatment	Condition	GBP1	GBP5	E2		Treatment	Condition	GBP1	GBP5	GBP4	STAT1		Treatment	Condition	GBP1	GBP2	GBP4	GBP5		Treatment	Condition	GBP1	GBP5	E2	CH-C			Naïve	Priming
Mock	Priming	0.00338805	0.00627043	0.00581666		DMSO	Naïve	0.00280452	0.00067506	0.00232157	0.0131259		DMSO	Priming	0.305	0.359	0.297	0.296		DMSO	Priming	1.19885e-08	2.88172e-09	2.72807e-09	2.96186e-09		Experiment	DMSO	DMSO	JQ1	SGC0946	GSK J4	UNC1215	SGC CBP30	I-CBP112	(R)-PFI2	UNC1999
siKAT7 #1	Priming	0.00277863	0.0030578	0.00517296		DMSO	Priming	0.0160033	0.00487259	0.00663127	0.0126239		EZHi	Priming	0.233	0.289	0.258	0.214		EZHi	Priming	7.10694e-09	1.82037e-09	1.15692e-09	1.36338e-09		1	0.123048	1	1.4068	3.23523	1.0729	1.05901	0.907676	1.16018	1.13264	4.87824
siKAT7 #2	Priming	0.00230622	0.00179394	0.00291706		DMSO	Primed	1.07461e-06	5.48496e-08	5.54496e-08	0.000837074		DMSO	Reinduction	0.11	0.263	0.13	0.102		DMSO	Reinduction	8.4073e-09	1.98762e-09	3.5603e-09	2.29086e-09				DMSO #1	DMSO #2	OICR9429	OF1	GSK LSD1	SGC707	NI57	BI9564
Mock	Reinduction	0.00487415	0.00864273	0.00843358		DMSO	Reinduction	9.13016e-05	6.97775e-06	8.43668e-06	0.00158817		EZHi	Reinduction	0.132	0.214	0.148	0.132		EZHi	Reinduction	6.89908e-09	2.25671e-09	3.42835e-09	2.58714e-09		2		1.17254	1	1.18003	1.13553	0.965347	1.01668	1.16985	1.09354
siKAT7 #1	Reinduction	0.00389705	0.00512173	0.00475047		EZHi	Naïve	0.0278087	0.00722569	0.00779969	0.0142601									IgG	Reinduction/Priming	5.54664e-11	2.17784e-10	9.95259e-11	4.9268e-13			DMSO	DMSO	WM-1119	NVS-MLLT-1	SGC6870	UNC6934	GSK J1	IOX2	IOX1
siKAT7 #2	Reinduction	0.0018064	0.00270038	0.00322684		EZHi	Priming	0.0451067	0.0169477	0.0120962	0.0132844																3	0.105287	1	0.849492	0.741922	0.733818	0.99415	0.961272	0.940672	1.14087
						EZHi	Primed	1.76224e-05	1.55867e-06	1.34073e-06	0.000783587
						EZHi	Reinduction	8.55186e-05	1.09569e-05	1.91039e-05	0.000678555
P values corresponding to Extended Data Fig. 8b						P values corresponding to Extended Data Fig. 8e														P values corresponding to Extended Data Fig. 8i							P values corresponding to Extended Data Fig. 8k
P value	GBP1	GBP5	E2			P value	GBP1	GBP5	GBP4	STAT1										P value	GBP1	GBP5	E2	CH-C			P value	Drug versus DMSO - Priming (panel K)
siKAT7 #1 vs Mock (panel B)						EZHi versus DMSO (panel E)														EZHi versus DMSO (panel I)								JQ1	SGC0946	GSK J4	UNC1215	SGC CBP30	I-CBP112	(R)-PFI	UNC1999
Priming	0.548066	0.00307331	0.580712			Priming	0.00091571	0.00198058	0.000519838	0.666154										Priming	0.160334	0.308158	0.000817821	0.0082895			Experiment 1	0.293734	0.00039343	0.561643	0.693014	0.509399	0.211983	0.310058	4.03472e-06
Reinduction	0.386784	0.0323415	0.0161397			Reinduction	0.00099098	0.025789	0.0175963	0.708121										Reinduction	0.443718	0.557485	0.813211	0.507485				OICR 9429	OF1	GSK LSD1	SGC707	NI57	BI9564
siKAT7 #2 vs Mock (panel B)																											Experiment 2	0.585652	0.428814	0.870281	0.939817	0.674598	0.647653
Priming	0.308633	0.00104687	0.0802201																									WM-1119	NVS-MLLT-1	SGC6870	UNC6934	GSK J1	IOX2	IOX1
Reinduction	0.0148406	0.00523619	0.000648004																								Experiment 3	0.224389	0.0136264	0.0111173	0.938225	0.750738	0.543141	0.35571
