# Supplementary material for: Heritable maintenance of chromatin modifications confers transcriptional memory of interferon-γ signaling
Source: Nat Struct Mol Biol. 2025 Apr 4;32(7):1255–67. doi: 10.1038/s41594-025-01522-8 (PMC12263432; doi:10.1038/s41594-025-01522-8)
Supplement: Supplementary file 17 — Source data for plots and stats. [file 41594_2025_1522_MOESM17_ESM.xlsx]

## Sheet: Extended Data Fig. 9
Relative crosslinking frequency corresponding to Extended Data Fig. 9b - E2 bait									Relative crosslinking frequency corresponding to Extended Data Fig. 9c - CH-C bait
Condition	E2+CH-C primerset1	E2+CH-C primerset2	E2+CH-C primerset3	E2+GBP1 (promoter)	E2+GBP5 (promoter)	E2+E2 (self control)	globin (distal control)		Condition	CH-C+E2 primerset1	CH-C+E2 primerset2	CH-C+GBP5 primerset1	CH-C+GBP5 primerset2	CH-C+CH-B	CH-C+CH-C (self control)	CH-C+89142 (negative control)
Naïve	0.00186394	0.0177203	0.00378947	0.00235525	0.011226	13.4135	8.4393		Naïve	6.57464e-05	0.00322281	0.0985616	0.0414115	0.00231169	1.18893	0.00269778
Priming	0.00324602	0.0560268	0.00594259	0.00375985	0.0292484	17.4254	9.33866		Priming	0.000132956	0.00468166	0.110938	0.0385071	0.00332158	1.19188	0.0038569
Primed	0.00192411	0.0250022	0.00570572	0.00318578	0.0161673	15.96	8.94685		Primed	6.90991e-05	0.00381426	0.0990112	0.0408843	0.00280833	1.12203	0.00404629
Reinduction	0.00679399	0.0724852	0.00943163	0.00339241	0.0532998	16.3325	10.0133		Reinduction	0.000196477	0.00563861	0.244918	0.0851869	0.00359321	1.06129	0.00421256
P values corresponding to Extended Data Fig. 9b,c
P value	E2+CH-C primerset1	E2+CH-C primerset2	E2+CH-C primerset3	E2+GBP1 (promoter)	E2+GBP5 (promoter)	E2+E2 (self control)	globin (distal control)
Primed 2d vs Naïve (panel B)
E2 bait	0.865564	0.098894	0.18133	0.555445	0.465937	0.271321	0.622124
P value	CH-C+E2 primerset1	CH-C+E2 primerset2	CH-C+GBP5 primerset1	CH-C+GBP5 primerset2	CH-C+CH-B	CH-C+CH-C (self control)	CH-C+89142 (negative control)
Primed 2d vs Naïve (panel C)
CH-C bait	0.563044	0.844696	0.977392	0.949111	0.55331	0.538409	0.34565
