# Supplementary material for: Heritable maintenance of chromatin modifications confers transcriptional memory of interferon-γ signaling
Source: Nat Struct Mol Biol. 2025 Apr 4;32(7):1255–67. doi: 10.1038/s41594-025-01522-8 (PMC12263432; doi:10.1038/s41594-025-01522-8)
Supplement: Supplementary file 18 — Source data for plots and stats. [file 41594_2025_1522_MOESM18_ESM.xlsx]

## Sheet: Extended Data Fig. 10
Enrichment level (RT-qPCR) corresponding to Extended Data Fig. 10a						Enrichment level (RT-qPCR) corresponding to Extended Data Fig. 10b
Condition	E2+E2 primerset2 (self control)	E2+E2 primerset1 (self control)	CH-C+CH-C (self control)	globin		Condition	CH-C+89142 (negative control)	CH-C+GBP5 primerset1	CH-C+GBP5 primerset2	E2+GBP1 (promoter)	E2+GBP5 (promoter)	CH-C+E2 primerset1	CH-C+E2 primerset2
genomic	9.85419e-07	1.71694e-06	3.40499e-07	9.48946e-07		genomic	2.8488e-12	2.40438e-14	3.59066e-14	1.80817e-11	1.62129e-12	1.33867e-11	1.9079e-11
digested	8.25332e-07	1.23885e-06	3.81912e-07	4.90711e-07		religated	3.02012e-10	9.91855e-10	2.84877e-10	2.16638e-10	5.18152e-09	1.33213e-08	1.22633e-08
religated	4.65291e-07	6.37578e-07	5.63141e-07	3.06203e-07
P values corresponding to Extended Data Fig. 10a,b
P value	E2+E2 primerset2 (self control)	E2+E2 primerset1 (self control)	CH-C+CH-C (self control)	globin
Genomic DNA vs religated DNA (panel A)
Expression	0.0656151	0.0562706	0.18367	0.063042
P value	CH-C+89142 (negative control)	CH-C+GBP5 primerset1	CH-C+GBP5 primerset2	E2+GBP1 (promoter)	E2+GBP5 (promoter)	CH-C+E2 primerset1	CH-C+E2 primerset2
Genomic DNA vs religated DNA (panel B)
Expression	0.0213831	0.000577849	0.0318313	0.0623437	0.00338462	0.0366645	0.00637953
